# Supplementary material for: GOLPH3 and GOLPH3L maintain Golgi localization of LYSET and a functional mannose 6-phosphate transport pathway
Source: EMBO J. 2024 Nov 25;43(24):6264–90. doi: 10.1038/s44318-024-00305-z (PMC11649813; doi:10.1038/s44318-024-00305-z)
Supplement: Supplementary file 3 — Dataset EV1 [file 44318_2024_305_MOESM3_ESM.xlsx]

## Sheet: overview
Dataset EV1: Proteome data
GOLPH3 and GOLPH3L maintain Golgi localization of LYSET and a functional mannose 6-phosphate transport pathway
Berit K. Brauer1,‡, Zilei Chen2,‡, Felix Beirow1, Jiaran Li3, Daniel Meisinger1, Emanuela Capriotti4, Michaela Schweizer5, Lea Wagner1, Jascha Wienberg1, Laura Hobohm1, Lukas Blume1, Wenjie Qiao6, Yoshiki Narimatsu7, Jan E. Carette6, Henrik Clausen7, Dominic Winter3, Thomas Braulke4, Sabrina Jabs2,* and Matthias Voss1,*
1 Institute of Biochemistry, Kiel University, Kiel, Germany
2 Institute of Clinical Molecular Biology, Kiel University, Kiel, Germany & University Medical Center Schleswig-Holstein, Campus Kiel, Kiel, Germany
3 Institute for Biochemistry and Molecular Biology, Medical Faculty, Rheinische Friedrich-Wilhelms-University of Bonn, Bonn, Germany
4 Department of Osteology and Biomechanics, Cell Biology of Rare Diseases, University Medical Center Hamburg-Eppendorf, Hamburg, Germany
5 Morphology and Electron Microscopy, University Medical Center Hamburg-Eppendorf, Center for Molecular Neurobiology (ZMNH), Hamburg, Germany
6 Department of Microbiology and Immunology, Stanford University School of Medicine, Stanford, CA, USA
7 Faculty of Health Sciences, Centre for Glycomics, Department of Cellular and Molecular Medicine, University of Copenhagen, Copenhagen, Denmark
* To whom correspondence should be addressed:				‡ Shared first authorship
mvoss@biochem.uni-kiel.de or s.jabs@ikmb.uni-kiel.de
Data overview	related to			description
cell lysate data	Figs. 3D, 4C, Appendix Figs. S4A, S7B			Proteome data of cell lysates (HEK293 WT cells compared to GOLPH3/GOLPH3L KO clone VF3)
secretome data	Figs. 3A, 4D, Appendix Figs. S4B, S7B			Proteome data of concentrated conditioned cell culture supernatants (HEK293 WT cells compared to GOLPH3/GOLPH3L KO clone VF3)
lysosomal enzymes	Figs. 4C, 4D, Appendix Fig. S7D			Manually curated list of lumenal lysosomal enzymes (based on PMID 28062798)
cathepsin peptides	Appendix Fig. S7C			Cathepsin D and L peptides quantified in secretome data of HEK293 WT cells compared to GOLPH3/GOLPH3L KO clone VF3
Proteome data were deposited on the proteomeXchange server:
https://proteomecentral.proteomexchange.org/cgi/GetDataset?ID=PXD052083

## Sheet: cell lysate data
Comparison	Uniprot ID	average log2 ratio	absolute average log2 ratio	p value	q value	gene name	protein description	protein name	# unique total peptide	% change	ratio	condition numerator	condition denominator	contaminant	neg log10 p	signficantly changed	type II membrane protein	Golgi membrane protein	lumenal lysosomal protein
WT / KO	Q93050	-0.99617	0.99617	9.04e-15	1.57e-11	ATP6V0A1	V-type proton ATPase 116 kDa subunit a1	VPP1_HUMAN	25	-49.8671	0.501329	WT	KO	FALSE	14.0438	DOWN	FALSE	FALSE	FALSE
WT / KO	P61421	-0.883515	0.883515	1.01e-13	5.26e-11	ATP6V0D1	V-type proton ATPase subunit d 1	VA0D1_HUMAN	13	-45.7955	0.542045	WT	KO	FALSE	12.9957	DOWN	FALSE	FALSE	FALSE
WT / KO	Q08431	-1.41314	1.41314	1.52e-13	5.26e-11	MFGE8	Lactadherin	MFGM_HUMAN	20	-62.4507	0.375493	WT	KO	FALSE	12.8182	DOWN	FALSE	FALSE	FALSE
WT / KO	Q9BRK5	1.10886	1.10886	8.89e-14	5.26e-11	SDF4	45 kDa calcium-binding protein	CAB45_HUMAN	20	115.675	2.15675	WT	KO	FALSE	13.0511	UP	FALSE	FALSE	FALSE
WT / KO	P00966	1.45022	1.45022	2.09e-13	6.03e-11	ASS1	Argininosuccinate synthase	ASSY_HUMAN	13	173.25	2.7325	WT	KO	FALSE	12.6799	UP	FALSE	FALSE	FALSE
WT / KO	Q9Y5L0	0.451199	0.451199	2.68e-13	6.63e-11	TNPO3	Transportin-3	TNPO3_HUMAN	26	36.7176	1.36718	WT	KO	FALSE	12.5719	NO	FALSE	FALSE	FALSE
WT / KO	P13797	0.447918	0.447918	4.77e-13	1.03e-10	PLS3	Plastin-3	PLST_HUMAN	43	36.407	1.36407	WT	KO	FALSE	12.3215	NO	FALSE	FALSE	FALSE
WT / KO	O14531	1.22177	1.22177	6.66e-13	1.26e-10	DPYSL4	Dihydropyrimidinase-related protein 4	DPYL4_HUMAN	18	133.233	2.33233	WT	KO	FALSE	12.1765	UP	FALSE	FALSE	FALSE
WT / KO	P20933	2.39477	2.39477	7.29e-13	1.26e-10	AGA	N(4)-(beta-N-acetylglucosaminyl)-L-asparaginase	ASPG_HUMAN	10	425.892	5.25892	WT	KO	FALSE	12.1373	UP	FALSE	FALSE	TRUE
WT / KO	O00461	2.51116	2.51116	1.17e-12	1.84e-10	GOLIM4	Golgi integral membrane protein 4	GOLI4_HUMAN	20	470.078	5.70078	WT	KO	FALSE	11.9318	UP	TRUE	TRUE	FALSE
WT / KO	Q06481	-0.875762	0.875762	1.33e-12	1.92e-10	APLP2	Amyloid beta precursor like protein 2	APLP2_HUMAN	30	-45.5034	0.544966	WT	KO	FALSE	11.8761	DOWN	FALSE	FALSE	FALSE
WT / KO	P10619	1.39447	1.39447	2.19e-12	2.92e-10	CTSA	Lysosomal protective protein	PPGB_HUMAN	15	162.892	2.62892	WT	KO	FALSE	11.6596	UP	FALSE	FALSE	TRUE
WT / KO	P12109	0.897759	0.897759	4.76e-12	5.89e-10	COL6A1	Collagen alpha-1(VI) chain	CO6A1_HUMAN	40	86.317	1.86317	WT	KO	FALSE	11.3224	UP	FALSE	FALSE	FALSE
WT / KO	P16152	0.389463	0.389463	5.11e-12	5.9e-10	CBR1	Carbonyl reductase [NADPH] 1	CBR1_HUMAN	19	30.9906	1.30991	WT	KO	FALSE	11.2916	NO	FALSE	FALSE	FALSE
WT / KO	O00115	1.79153	1.79153	8.32e-12	6.42e-10	DNASE2	Deoxyribonuclease-2-alpha	DNS2A_HUMAN	7	246.181	3.46181	WT	KO	FALSE	11.0799	UP	FALSE	FALSE	TRUE
WT / KO	P07686	1.63958	1.63958	8.39e-12	6.42e-10	HEXB	Beta-hexosaminidase subunit beta	HEXB_HUMAN	25	211.575	3.11575	WT	KO	FALSE	11.0762	UP	FALSE	FALSE	TRUE
WT / KO	P27105	-0.511666	0.511666	7.35e-12	6.42e-10	STOM	Stomatin	STOM_HUMAN	12	-29.8588	0.701412	WT	KO	FALSE	11.1337	NO	FALSE	FALSE	FALSE
WT / KO	Q53H82	0.847567	0.847567	8.44e-12	6.42e-10	LACTB2	Endoribonuclease LACTB2	LACB2_HUMAN	11	79.9464	1.79946	WT	KO	FALSE	11.0737	UP	FALSE	FALSE	FALSE
WT / KO	Q6NTF9	1.3085	1.3085	7.07e-12	6.42e-10	RHBDD2	Rhomboid domain-containing protein 2	RHBD2_HUMAN	3	147.684	2.47684	WT	KO	FALSE	11.1506	UP	FALSE	TRUE	FALSE
WT / KO	Q8TB61	1.00543	1.00543	7.05e-12	6.42e-10	SLC35B2	Adenosine 3'-phospho 5'-phosphosulfate transporter 1	S35B2_HUMAN	7	100.754	2.00754	WT	KO	FALSE	11.1518	UP	FALSE	TRUE	FALSE
WT / KO	Q99543	0.585347	0.585347	8.53e-12	6.42e-10	DNAJC2	DnaJ homolog subfamily C member 2	DNJC2_HUMAN	25	50.04	1.5004	WT	KO	FALSE	11.0691	NO	FALSE	FALSE	FALSE
WT / KO	O75131	0.695156	0.695156	1.1e-11	7.93e-10	CPNE3	Copine-3	CPNE3_HUMAN	27	61.9059	1.61906	WT	KO	FALSE	10.9586	NO	FALSE	FALSE	FALSE
WT / KO	Q8N0X7	0.31336	0.31336	1.92e-11	1.33e-09	SPART	Spartin	SPART_HUMAN	19	24.2599	1.2426	WT	KO	FALSE	10.7167	NO	FALSE	FALSE	FALSE
WT / KO	O94874	-0.371356	0.371356	2.34e-11	1.5e-09	UFL1	E3 UFM1-protein ligase 1	UFL1_HUMAN	31	-22.6945	0.773055	WT	KO	FALSE	10.6308	NO	FALSE	FALSE	FALSE
WT / KO	Q96AE4	-0.349856	0.349856	2.33e-11	1.5e-09	FUBP1	Far upstream element-binding protein 1	FUBP1_HUMAN	37	-21.5337	0.784663	WT	KO	FALSE	10.6326	NO	FALSE	FALSE	FALSE
WT / KO	O60343	1.02368	1.02368	3.04e-11	1.76e-09	TBC1D4	TBC1 domain family member 4	TBCD4_HUMAN	34	103.31	2.0331	WT	KO	FALSE	10.5171	UP	FALSE	FALSE	FALSE
WT / KO	O95202	-0.583355	0.583355	3.05e-11	1.76e-09	LETM1	Mitochondrial proton/calcium exchanger protein	LETM1_HUMAN	37	-33.259	0.66741	WT	KO	FALSE	10.5157	NO	FALSE	FALSE	FALSE
WT / KO	P35520	0.666934	0.666934	2.88e-11	1.76e-09	CBS	Cystathionine beta-synthase	CBS_HUMAN	28	58.7695	1.5877	WT	KO	FALSE	10.5406	NO	FALSE	FALSE	FALSE
WT / KO	O75475	-0.370883	0.370883	3.35e-11	1.81e-09	PSIP1	PC4 and SFRS1-interacting protein	PSIP1_HUMAN	29	-22.6691	0.773309	WT	KO	FALSE	10.475	NO	FALSE	FALSE	FALSE
WT / KO	P48449	0.648493	0.648493	3.31e-11	1.81e-09	LSS	Lanosterol synthase	LSS_HUMAN	24	56.753	1.56753	WT	KO	FALSE	10.4802	NO	FALSE	FALSE	FALSE
WT / KO	Q07020	0.225525	0.225525	3.6e-11	1.89e-09	RPL18	60S ribosomal protein L18	RL18_HUMAN	8	16.9203	1.1692	WT	KO	FALSE	10.4437	NO	FALSE	FALSE	FALSE
WT / KO	P00390	0.189332	0.189332	3.89e-11	1.98e-09	GSR	Glutathione reductase. mitochondrial	GSHR_HUMAN	19	14.0236	1.14024	WT	KO	FALSE	10.4101	NO	FALSE	FALSE	FALSE
WT / KO	Q9UKD2	0.328988	0.328988	4.72e-11	2.34e-09	MRTO4	mRNA turnover protein 4 homolog	MRT4_HUMAN	16	25.6132	1.25613	WT	KO	FALSE	10.3261	NO	FALSE	FALSE	FALSE
WT / KO	P17987	0.312902	0.312902	4.86e-11	2.34e-09	TCP1	T-complex protein 1 subunit alpha	TCPA_HUMAN	37	24.2204	1.2422	WT	KO	FALSE	10.3134	NO	FALSE	FALSE	FALSE
WT / KO	Q13510	0.972566	0.972566	6.51e-11	3.05e-09	ASAH1	Acid ceramidase	ASAH1_HUMAN	21	96.2327	1.96233	WT	KO	FALSE	10.1864	UP	FALSE	FALSE	TRUE
WT / KO	P17026	-0.732307	0.732307	6.95e-11	3.15e-09	ZNF22	Zinc finger protein 22	ZNF22_HUMAN	11	-39.806	0.60194	WT	KO	FALSE	10.158	NO	FALSE	FALSE	FALSE
WT / KO	P21281	-0.420861	0.420861	7.1e-11	3.15e-09	ATP6V1B2	V-type proton ATPase subunit B. brain isoform	VATB2_HUMAN	25	-25.3021	0.746979	WT	KO	FALSE	10.1487	NO	FALSE	FALSE	FALSE
WT / KO	P38571	1.1503	1.1503	7.63e-11	3.27e-09	LIPA	Lysosomal acid lipase/cholesteryl ester hydrolase	LICH_HUMAN	10	121.96	2.2196	WT	KO	FALSE	10.1175	UP	FALSE	FALSE	TRUE
WT / KO	Q01813	0.667119	0.667119	7.74e-11	3.27e-09	PFKP	ATP-dependent 6-phosphofructokinase. platelet type	PFKAP_HUMAN	30	58.7899	1.5879	WT	KO	FALSE	10.1113	NO	FALSE	FALSE	FALSE
WT / KO	Q9NW13	0.31947	0.31947	8.05e-11	3.32e-09	RBM28	RNA-binding protein 28	RBM28_HUMAN	28	24.7872	1.24787	WT	KO	FALSE	10.0942	NO	FALSE	FALSE	FALSE
WT / KO	Q9NX62	1.19183	1.19183	8.39e-11	3.38e-09	BPNT2	Golgi-resident adenosine 3'.5'-bisphosphate 3'-phosphatase	IMPA3_HUMAN	9	128.442	2.28442	WT	KO	FALSE	10.0762	UP	TRUE	FALSE	FALSE
WT / KO	O76024	-0.626579	0.626579	9.33e-11	3.67e-09	WFS1	Wolframin	WFS1_HUMAN	15	-35.229	0.64771	WT	KO	FALSE	10.0301	NO	FALSE	FALSE	FALSE
WT / KO	P19338	-0.53988	0.53988	1.03e-10	3.75e-09	NCL	Nucleolin	NUCL_HUMAN	40	-31.2172	0.687828	WT	KO	FALSE	9.98716	NO	FALSE	FALSE	FALSE
WT / KO	P23193	0.658188	0.658188	1e-10	3.75e-09	TCEA1	Transcription elongation factor A protein 1	TCEA1_HUMAN	19	57.8099	1.5781	WT	KO	FALSE	10	NO	FALSE	FALSE	FALSE
WT / KO	Q8IV08	-1.72423	1.72423	1.02e-10	3.75e-09	PLD3	5'-3' exonuclease PLD3	PLD3_HUMAN	13	-69.7339	0.302661	WT	KO	FALSE	9.9914	DOWN	TRUE	FALSE	FALSE
WT / KO	Q92890	-0.255633	0.255633	1.04e-10	3.75e-09	UFD1	Ubiquitin recognition factor in ER-associated degradation protein 1	UFD1_HUMAN	13	-16.238	0.83762	WT	KO	FALSE	9.98297	NO	FALSE	FALSE	FALSE
WT / KO	P15104	0.822665	0.822665	1.13e-10	3.97e-09	GLUL	Glutamine synthetase	GLNA_HUMAN	13	76.867	1.76867	WT	KO	FALSE	9.94692	UP	FALSE	FALSE	FALSE
WT / KO	P23588	-0.23606	0.23606	1.17e-10	3.97e-09	EIF4B	Eukaryotic translation initiation factor 4B	IF4B_HUMAN	33	-15.0939	0.849061	WT	KO	FALSE	9.93181	NO	FALSE	FALSE	FALSE
WT / KO	Q8WWQ0	-0.393388	0.393388	1.17e-10	3.97e-09	PHIP	PH-interacting protein	PHIP_HUMAN	43	-23.866	0.76134	WT	KO	FALSE	9.93181	NO	FALSE	FALSE	FALSE
WT / KO	O14561	-0.331991	0.331991	1.21e-10	4.04e-09	NDUFAB1	Acyl carrier protein. mitochondrial	ACPM_HUMAN	4	-20.5561	0.794439	WT	KO	FALSE	9.91721	NO	FALSE	FALSE	FALSE
WT / KO	Q92520	2.09615	2.09615	1.35e-10	4.35e-09	FAM3C	Protein FAM3C	FAM3C_HUMAN	15	327.568	4.27568	WT	KO	FALSE	9.86967	UP	FALSE	FALSE	FALSE
WT / KO	Q9UBF2	0.442026	0.442026	1.36e-10	4.35e-09	COPG2	Coatomer subunit gamma-2	COPG2_HUMAN	34	35.8511	1.35851	WT	KO	FALSE	9.86646	NO	FALSE	TRUE	FALSE
WT / KO	Q6PL18	-0.609141	0.609141	1.67e-10	5.26e-09	ATAD2	ATPase family AAA domain-containing protein 2	ATAD2_HUMAN	27	-34.4413	0.655587	WT	KO	FALSE	9.77728	NO	FALSE	FALSE	FALSE
WT / KO	Q08426	-0.708685	0.708685	1.85e-10	5.71e-09	EHHADH	Peroxisomal bifunctional enzyme	ECHP_HUMAN	19	-38.8123	0.611877	WT	KO	FALSE	9.73283	NO	FALSE	FALSE	FALSE
WT / KO	P46013	0.600361	0.600361	1.91e-10	5.81e-09	MKI67	Proliferation marker protein Ki-67	KI67_HUMAN	140	51.6095	1.5161	WT	KO	FALSE	9.71897	NO	FALSE	FALSE	FALSE
WT / KO	O95071	0.511506	0.511506	2.02e-10	5.94e-09	UBR5	E3 ubiquitin-protein ligase UBR5	UBR5_HUMAN	46	42.5537	1.42554	WT	KO	FALSE	9.69465	NO	FALSE	FALSE	FALSE
WT / KO	Q03468	-0.593567	0.593567	2e-10	5.94e-09	ERCC6	DNA excision repair protein ERCC-6	ERCC6_HUMAN	15	-33.7298	0.662702	WT	KO	FALSE	9.69897	NO	FALSE	FALSE	FALSE
WT / KO	O15143	0.691244	0.691244	2.11e-10	6.1e-09	ARPC1B	Actin-related protein 2/3 complex subunit 1B	ARC1B_HUMAN	18	61.4675	1.61468	WT	KO	FALSE	9.67572	NO	FALSE	FALSE	FALSE
WT / KO	P02794	-1.38911	1.38911	2.25e-10	6.25e-09	FTH1	Ferritin heavy chain	FRIH_HUMAN	12	-61.8199	0.381801	WT	KO	FALSE	9.64782	DOWN	FALSE	FALSE	FALSE
WT / KO	P43490	0.474708	0.474708	2.26e-10	6.25e-09	NAMPT	Nicotinamide phosphoribosyltransferase	NAMPT_HUMAN	28	38.9637	1.38964	WT	KO	FALSE	9.64589	NO	FALSE	FALSE	FALSE
WT / KO	Q8NBU5	-0.358107	0.358107	2.27e-10	6.25e-09	ATAD1	Outer mitochondrial transmembrane helix translocase	ATAD1_HUMAN	16	-21.9812	0.780188	WT	KO	FALSE	9.64397	NO	FALSE	FALSE	FALSE
WT / KO	P16278	2.11655	2.11655	2.37e-10	6.41e-09	GLB1	Beta-galactosidase	BGAL_HUMAN	21	333.655	4.33655	WT	KO	FALSE	9.62525	UP	FALSE	FALSE	TRUE
WT / KO	Q6KC79	-0.319783	0.319783	2.88e-10	7.69e-09	NIPBL	Nipped-B-like protein	NIPBL_HUMAN	57	-19.8809	0.801191	WT	KO	FALSE	9.54061	NO	FALSE	FALSE	FALSE
WT / KO	Q9UG63	0.759156	0.759156	2.95e-10	7.75e-09	ABCF2	ATP-binding cassette sub-family F member 2	ABCF2_HUMAN	28	69.25	1.6925	WT	KO	FALSE	9.53018	UP	FALSE	FALSE	FALSE
WT / KO	Q13363	-0.410072	0.410072	3.04e-10	7.85e-09	CTBP1	C-terminal-binding protein 1	CTBP1_HUMAN	15	-24.7414	0.752586	WT	KO	FALSE	9.51713	NO	FALSE	FALSE	FALSE
WT / KO	Q9BV40	-1.13226	1.13226	3.16e-10	8.06e-09	VAMP8	Vesicle-associated membrane protein 8	VAMP8_HUMAN	6	-54.3799	0.456201	WT	KO	FALSE	9.50031	DOWN	FALSE	FALSE	FALSE
WT / KO	P78347	0.6049	0.6049	3.47e-10	8.57e-09	GTF2I	General transcription factor II-I	GTF2I_HUMAN	51	52.0873	1.52087	WT	KO	FALSE	9.45967	NO	FALSE	FALSE	FALSE
WT / KO	Q99575	0.501095	0.501095	3.95e-10	9.64e-09	POP1	Ribonucleases P/MRP protein subunit POP1	POP1_HUMAN	35	41.5288	1.41529	WT	KO	FALSE	9.4034	NO	FALSE	FALSE	FALSE
WT / KO	P06865	1.54728	1.54728	4.19e-10	1.01e-08	HEXA	Beta-hexosaminidase subunit alpha	HEXA_HUMAN	24	192.265	2.92265	WT	KO	FALSE	9.37779	UP	FALSE	FALSE	TRUE
WT / KO	Q9Y6A5	-0.722552	0.722552	4.3e-10	1.02e-08	TACC3	Transforming acidic coiled-coil-containing protein 3	TACC3_HUMAN	34	-39.3976	0.606024	WT	KO	FALSE	9.36653	NO	FALSE	FALSE	FALSE
WT / KO	O75947	-0.312226	0.312226	4.44e-10	1.04e-08	ATP5PD	ATP synthase subunit d. mitochondrial	ATP5H_HUMAN	13	-19.4602	0.805398	WT	KO	FALSE	9.35262	NO	FALSE	FALSE	FALSE
WT / KO	Q9HB40	1.39961	1.39961	4.5e-10	1.04e-08	SCPEP1	Retinoid-inducible serine carboxypeptidase	RISC_HUMAN	16	163.83	2.6383	WT	KO	FALSE	9.34679	UP	FALSE	FALSE	TRUE
WT / KO	Q15382	0.568169	0.568169	4.67e-10	1.06e-08	RHEB	GTP-binding protein Rheb	RHEB_HUMAN	11	48.2641	1.48264	WT	KO	FALSE	9.33068	NO	FALSE	TRUE	FALSE
WT / KO	Q02978	-0.31637	0.31637	4.79e-10	1.08e-08	SLC25A11	Mitochondrial 2-oxoglutarate/malate carrier protein	M2OM_HUMAN	19	-19.6912	0.803088	WT	KO	FALSE	9.31966	NO	FALSE	FALSE	FALSE
WT / KO	Q15075	-0.300147	0.300147	5.32e-10	1.17e-08	EEA1	Early endosome antigen 1	EEA1_HUMAN	62	-18.783	0.81217	WT	KO	FALSE	9.27409	NO	FALSE	FALSE	FALSE
WT / KO	Q9NPH2	0.744361	0.744361	5.28e-10	1.17e-08	ISYNA1	Inositol-3-phosphate synthase 1	INO1_HUMAN	17	67.5233	1.67523	WT	KO	FALSE	9.27737	NO	FALSE	FALSE	FALSE
WT / KO	O00584	1.53052	1.53052	5.77e-10	1.25e-08	RNASET2	Ribonuclease T2	RNT2_HUMAN	18	188.89	2.8889	WT	KO	FALSE	9.23882	UP	FALSE	FALSE	TRUE
WT / KO	P61981	0.520448	0.520448	5.98e-10	1.28e-08	YWHAG	14-3-3 protein gamma	1433G_HUMAN	12	43.44	1.4344	WT	KO	FALSE	9.2233	NO	FALSE	FALSE	FALSE
WT / KO	Q9HAU5	0.328956	0.328956	6.16e-10	1.3e-08	UPF2	Regulator of nonsense transcripts 2	RENT2_HUMAN	30	25.6104	1.2561	WT	KO	FALSE	9.21042	NO	FALSE	FALSE	FALSE
WT / KO	O96028	-0.657411	0.657411	6.26e-10	1.31e-08	NSD2	Histone-lysine N-methyltransferase NSD2	NSD2_HUMAN	31	-36.5985	0.634015	WT	KO	FALSE	9.20343	NO	FALSE	FALSE	FALSE
WT / KO	Q02818	-0.763439	0.763439	6.58e-10	1.34e-08	NUCB1	Nucleobindin-1	NUCB1_HUMAN	32	-41.091	0.58909	WT	KO	FALSE	9.18177	DOWN	FALSE	TRUE	FALSE
WT / KO	Q32MZ4	-0.657698	0.657698	6.55e-10	1.34e-08	LRRFIP1	Leucine-rich repeat flightless-interacting protein 1	LRRF1_HUMAN	33	-36.6111	0.633889	WT	KO	FALSE	9.18376	NO	FALSE	FALSE	FALSE
WT / KO	P49327	0.441383	0.441383	6.9e-10	1.37e-08	FASN	Fatty acid synthase	FAS_HUMAN	131	35.7905	1.35791	WT	KO	FALSE	9.16115	NO	FALSE	FALSE	FALSE
WT / KO	Q0VDF9	0.454311	0.454311	6.98e-10	1.37e-08	HSPA14	Heat shock 70 kDa protein 14	HSP7E_HUMAN	21	37.0128	1.37013	WT	KO	FALSE	9.15614	NO	FALSE	FALSE	FALSE
WT / KO	Q9NP72	0.304198	0.304198	6.95e-10	1.37e-08	RAB18	Ras-related protein Rab-18	RAB18_HUMAN	11	23.4732	1.23473	WT	KO	FALSE	9.15802	NO	FALSE	FALSE	FALSE
WT / KO	Q9NWB6	-0.55563	0.55563	8e-10	1.56e-08	ARGLU1	Arginine and glutamate-rich protein 1	ARGL1_HUMAN	5	-31.964	0.68036	WT	KO	FALSE	9.09691	NO	FALSE	FALSE	FALSE
WT / KO	Q96PZ0	0.632268	0.632268	8.62e-10	1.64e-08	PUS7	Pseudouridylate synthase 7 homolog	PUS7_HUMAN	29	55	1.55	WT	KO	FALSE	9.06449	NO	FALSE	FALSE	FALSE
WT / KO	Q15904	-0.750886	0.750886	9.1e-10	1.71e-08	ATP6AP1	V-type proton ATPase subunit S1	VAS1_HUMAN	16	-40.5762	0.594238	WT	KO	FALSE	9.04096	DOWN	FALSE	FALSE	FALSE
WT / KO	Q5VYK3	0.306105	0.306105	1e-09	1.84e-08	ECPAS	Proteasome adapter and scaffold protein ECM29	ECM29_HUMAN	73	23.6365	1.23637	WT	KO	FALSE	9	NO	FALSE	FALSE	FALSE
WT / KO	Q99707	0.246633	0.246633	1.01e-09	1.84e-08	MTR	Methionine synthase	METH_HUMAN	47	18.6435	1.18644	WT	KO	FALSE	8.99568	NO	FALSE	FALSE	FALSE
WT / KO	Q9BPX6	-0.370772	0.370772	1e-09	1.84e-08	MICU1	Calcium uptake protein 1. mitochondrial	MICU1_HUMAN	11	-22.6631	0.773369	WT	KO	FALSE	9	NO	FALSE	FALSE	FALSE
WT / KO	O75190	0.612471	0.612471	1.02e-09	1.85e-08	DNAJB6	DnaJ homolog subfamily B member 6	DNJB6_HUMAN	10	52.8875	1.52888	WT	KO	FALSE	8.9914	NO	FALSE	FALSE	FALSE
WT / KO	Q53F19	-0.427383	0.427383	1.04e-09	1.86e-08	NCBP3	Nuclear cap-binding protein subunit 3	NCBP3_HUMAN	16	-25.6391	0.743609	WT	KO	FALSE	8.98297	NO	FALSE	FALSE	FALSE
WT / KO	O75477	-0.405772	0.405772	1.1e-09	1.94e-08	ERLIN1	Erlin-1	ERLN1_HUMAN	12	-24.5168	0.754832	WT	KO	FALSE	8.95861	NO	TRUE	FALSE	FALSE
WT / KO	P26640	0.325037	0.325037	1.13e-09	1.98e-08	VARS1	Valine--tRNA ligase	SYVC_HUMAN	57	25.2696	1.2527	WT	KO	FALSE	8.94692	NO	FALSE	FALSE	FALSE
WT / KO	O60493	-0.379223	0.379223	1.16e-09	2.01e-08	SNX3	Sorting nexin-3	SNX3_HUMAN	10	-23.1149	0.768851	WT	KO	FALSE	8.93554	NO	FALSE	FALSE	FALSE
WT / KO	Q08J23	0.176357	0.176357	1.17e-09	2.01e-08	NSUN2	RNA cytosine C(5)-methyltransferase NSUN2	NSUN2_HUMAN	50	13.0027	1.13003	WT	KO	FALSE	8.93181	NO	FALSE	FALSE	FALSE
WT / KO	Q676U5	-0.617137	0.617137	1.22e-09	2.04e-08	ATG16L1	Autophagy-related protein 16-1	A16L1_HUMAN	17	-34.8037	0.651963	WT	KO	FALSE	8.91364	NO	FALSE	FALSE	FALSE
WT / KO	P98179	-0.583001	0.583001	1.23e-09	2.05e-08	RBM3	RNA-binding protein 3	RBM3_HUMAN	8	-33.2426	0.667574	WT	KO	FALSE	8.91009	NO	FALSE	FALSE	FALSE
WT / KO	Q9UMX5	-0.50782	0.50782	1.24e-09	2.05e-08	NENF	Neudesin	NENF_HUMAN	10	-29.6716	0.703284	WT	KO	FALSE	8.90658	NO	FALSE	FALSE	FALSE
WT / KO	Q3B7T1	0.570858	0.570858	1.32e-09	2.16e-08	EDRF1	Erythroid differentiation-related factor 1	EDRF1_HUMAN	22	48.5407	1.48541	WT	KO	FALSE	8.87943	NO	FALSE	FALSE	FALSE
WT / KO	O15164	0.774801	0.774801	1.36e-09	2.21e-08	TRIM24	Transcription intermediary factor 1-alpha	TIF1A_HUMAN	17	71.0954	1.71095	WT	KO	FALSE	8.86646	UP	FALSE	FALSE	FALSE
WT / KO	Q9Y617	0.669618	0.669618	1.38e-09	2.21e-08	PSAT1	Phosphoserine aminotransferase	SERC_HUMAN	20	59.0652	1.59065	WT	KO	FALSE	8.86012	NO	FALSE	FALSE	FALSE
WT / KO	P32322	0.37701	0.37701	1.4e-09	2.23e-08	PYCR1	Pyrroline-5-carboxylate reductase 1. mitochondrial	P5CR1_HUMAN	14	29.8647	1.29865	WT	KO	FALSE	8.85387	NO	FALSE	FALSE	FALSE
WT / KO	Q9BW19	-0.29952	0.29952	1.44e-09	2.26e-08	KIFC1	Kinesin-like protein KIFC1	KIFC1_HUMAN	21	-18.7477	0.812523	WT	KO	FALSE	8.84164	NO	FALSE	FALSE	FALSE
WT / KO	O76003	0.47981	0.47981	1.47e-09	2.3e-08	GLRX3	Glutaredoxin-3	GLRX3_HUMAN	16	39.456	1.39456	WT	KO	FALSE	8.83268	NO	FALSE	FALSE	FALSE
WT / KO	Q8NC42	-1.72281	1.72281	1.53e-09	2.37e-08	RNF149	E3 ubiquitin-protein ligase RNF149	RN149_HUMAN	4	-69.7042	0.302958	WT	KO	FALSE	8.81531	DOWN	FALSE	FALSE	FALSE
WT / KO	O75940	-0.355466	0.355466	1.57e-09	2.39e-08	SMNDC1	Survival of motor neuron-related-splicing factor 30	SPF30_HUMAN	9	-21.8383	0.781617	WT	KO	FALSE	8.8041	NO	FALSE	FALSE	FALSE
WT / KO	Q13573	-0.289247	0.289247	1.57e-09	2.39e-08	SNW1	SNW domain-containing protein 1	SNW1_HUMAN	28	-18.1671	0.818329	WT	KO	FALSE	8.8041	NO	FALSE	FALSE	FALSE
WT / KO	O00754	2.32307	2.32307	1.63e-09	2.46e-08	MAN2B1	Lysosomal alpha-mannosidase	MA2B1_HUMAN	42	400.394	5.00394	WT	KO	FALSE	8.78781	UP	FALSE	FALSE	TRUE
WT / KO	P41214	0.402844	0.402844	1.69e-09	2.53e-08	EIF2D	Eukaryotic translation initiation factor 2D	EIF2D_HUMAN	23	32.2111	1.32211	WT	KO	FALSE	8.77211	NO	FALSE	FALSE	FALSE
WT / KO	Q99829	-0.427733	0.427733	1.75e-09	2.59e-08	CPNE1	Copine-1	CPNE1_HUMAN	14	-25.6571	0.743429	WT	KO	FALSE	8.75696	NO	FALSE	FALSE	FALSE
WT / KO	Q1KMD3	-0.333938	0.333938	1.82e-09	2.64e-08	HNRNPUL2	Heterogeneous nuclear ribonucleoprotein U-like protein 2	HNRL2_HUMAN	35	-20.6632	0.793368	WT	KO	FALSE	8.73993	NO	FALSE	FALSE	FALSE
WT / KO	Q6UN15	-0.509027	0.509027	1.83e-09	2.64e-08	FIP1L1	Pre-mRNA 3'-end-processing factor FIP1	FIP1_HUMAN	14	-29.7304	0.702696	WT	KO	FALSE	8.73755	NO	FALSE	FALSE	FALSE
WT / KO	Q86UP2	-0.442451	0.442451	1.8e-09	2.64e-08	KTN1	Kinectin	KTN1_HUMAN	88	-26.4116	0.735884	WT	KO	FALSE	8.74473	NO	TRUE	FALSE	FALSE
WT / KO	Q8WVD3	0.698333	0.698333	1.84e-09	2.64e-08	RNF138	E3 ubiquitin-protein ligase RNF138	RN138_HUMAN	7	62.2629	1.62263	WT	KO	FALSE	8.73518	NO	FALSE	FALSE	FALSE
WT / KO	Q9Y4P1	-0.328774	0.328774	1.86e-09	2.64e-08	ATG4B	Cysteine protease ATG4B	ATG4B_HUMAN	13	-20.3787	0.796213	WT	KO	FALSE	8.73049	NO	FALSE	FALSE	FALSE
WT / KO	Q7Z3C6	-0.584803	0.584803	1.89e-09	2.67e-08	ATG9A	Autophagy-related protein 9A	ATG9A_HUMAN	18	-33.326	0.66674	WT	KO	FALSE	8.72354	NO	FALSE	FALSE	FALSE
WT / KO	Q99614	-0.275309	0.275309	2.17e-09	3.04e-08	TTC1	Tetratricopeptide repeat protein 1	TTC1_HUMAN	15	-17.3727	0.826273	WT	KO	FALSE	8.66354	NO	FALSE	FALSE	FALSE
WT / KO	Q92820	2.48226	2.48226	2.21e-09	3.04e-08	GGH	Gamma-glutamyl hydrolase	GGH_HUMAN	13	458.772	5.58772	WT	KO	FALSE	8.65561	UP	FALSE	FALSE	TRUE
WT / KO	Q969M7	-0.497232	0.497232	2.21e-09	3.04e-08	UBE2F	NEDD8-conjugating enzyme UBE2F	UBE2F_HUMAN	4	-29.1535	0.708465	WT	KO	FALSE	8.65561	NO	FALSE	FALSE	FALSE
WT / KO	P30622	-0.288123	0.288123	2.29e-09	3.12e-08	CLIP1	CAP-Gly domain-containing linker protein 1	CLIP1_HUMAN	30	-18.1033	0.818967	WT	KO	FALSE	8.64016	NO	FALSE	FALSE	FALSE
WT / KO	O95721	-0.477729	0.477729	2.38e-09	3.15e-08	SNAP29	Synaptosomal-associated protein 29	SNP29_HUMAN	12	-28.1893	0.718107	WT	KO	FALSE	8.62342	NO	FALSE	TRUE	FALSE
WT / KO	P63096	0.451327	0.451327	2.38e-09	3.15e-08	GNAI1	Guanine nucleotide-binding protein G(i) subunit alpha-1	GNAI1_HUMAN	7	36.7297	1.3673	WT	KO	FALSE	8.62342	NO	FALSE	FALSE	FALSE
WT / KO	Q96DG6	0.43709	0.43709	2.38e-09	3.15e-08	CMBL	Carboxymethylenebutenolidase homolog	CMBL_HUMAN	11	35.387	1.35387	WT	KO	FALSE	8.62342	NO	FALSE	FALSE	FALSE
WT / KO	Q9H1Y0	-0.505579	0.505579	2.37e-09	3.15e-08	ATG5	Autophagy protein 5	ATG5_HUMAN	9	-29.5622	0.704378	WT	KO	FALSE	8.62525	NO	FALSE	FALSE	FALSE
WT / KO	P46100	-0.384295	0.384295	2.57e-09	3.32e-08	ATRX	Transcriptional regulator ATRX	ATRX_HUMAN	36	-23.3847	0.766153	WT	KO	FALSE	8.59007	NO	FALSE	FALSE	FALSE
WT / KO	Q00403	-0.348273	0.348273	2.57e-09	3.32e-08	GTF2B	Transcription initiation factor IIB	TF2B_HUMAN	16	-21.4476	0.785524	WT	KO	FALSE	8.59007	NO	FALSE	FALSE	FALSE
WT / KO	Q6NXE6	0.425693	0.425693	2.56e-09	3.32e-08	ARMC6	Armadillo repeat-containing protein 6	ARMC6_HUMAN	19	34.3217	1.34322	WT	KO	FALSE	8.59176	NO	FALSE	FALSE	FALSE
WT / KO	O60220	-0.476164	0.476164	2.62e-09	3.36e-08	TIMM8A	Mitochondrial import inner membrane translocase subunit Tim8 A	TIM8A_HUMAN	6	-28.1114	0.718886	WT	KO	FALSE	8.5817	NO	FALSE	FALSE	FALSE
WT / KO	Q6IN84	0.837171	0.837171	2.75e-09	3.5e-08	MRM1	rRNA methyltransferase 1. mitochondrial	MRM1_HUMAN	1	78.6543	1.78654	WT	KO	FALSE	8.56067	UP	FALSE	FALSE	FALSE
WT / KO	Q9ULX6	-0.321515	0.321515	2.77e-09	3.5e-08	AKAP8L	A-kinase anchor protein 8-like	AKP8L_HUMAN	20	-19.9771	0.800229	WT	KO	FALSE	8.55752	NO	FALSE	FALSE	FALSE
WT / KO	O75153	0.417307	0.417307	2.83e-09	3.52e-08	CLUH	Clustered mitochondria protein homolog	CLU_HUMAN	51	33.5433	1.33543	WT	KO	FALSE	8.54821	NO	FALSE	FALSE	FALSE
WT / KO	O95573	-0.300454	0.300454	2.85e-09	3.52e-08	ACSL3	Fatty acid CoA ligase Acsl3	ACSL3_HUMAN	27	-18.8003	0.811997	WT	KO	FALSE	8.54516	NO	FALSE	FALSE	FALSE
WT / KO	P26572	0.919159	0.919159	2.83e-09	3.52e-08	MGAT1	Alpha-1.3-mannosyl-glycoprotein 2-beta-N-acetylglucosaminyltransferase	MGAT1_HUMAN	15	89.1012	1.89101	WT	KO	FALSE	8.54821	UP	TRUE	TRUE	FALSE
WT / KO	Q3SY69	0.865673	0.865673	2.97e-09	3.64e-08	ALDH1L2	Mitochondrial 10-formyltetrahydrofolate dehydrogenase	AL1L2_HUMAN	31	82.2189	1.82219	WT	KO	FALSE	8.52724	UP	FALSE	FALSE	FALSE
WT / KO	Q6YHK3	-0.619305	0.619305	2.98e-09	3.64e-08	CD109	CD109 antigen	CD109_HUMAN	37	-34.9016	0.650984	WT	KO	FALSE	8.52578	NO	FALSE	FALSE	FALSE
WT / KO	Q9UJS0	0.516486	0.516486	3.08e-09	3.73e-08	SLC25A13	Calcium-binding mitochondrial carrier protein Aralar2	CMC2_HUMAN	25	43.0467	1.43047	WT	KO	FALSE	8.51145	NO	FALSE	FALSE	FALSE
WT / KO	Q7Z2W4	0.276339	0.276339	3.15e-09	3.78e-08	ZC3HAV1	Zinc finger CCCH-type antiviral protein 1	ZCCHV_HUMAN	48	21.1118	1.21112	WT	KO	FALSE	8.50169	NO	FALSE	FALSE	FALSE
WT / KO	O94966	0.241367	0.241367	3.23e-09	3.83e-08	USP19	Ubiquitin carboxyl-terminal hydrolase 19	UBP19_HUMAN	31	18.2112	1.18211	WT	KO	FALSE	8.4908	NO	FALSE	FALSE	FALSE
WT / KO	Q9NRA8	-0.422727	0.422727	3.21e-09	3.83e-08	EIF4ENIF1	Eukaryotic translation initiation factor 4E transporter	4ET_HUMAN	21	-25.3987	0.746013	WT	KO	FALSE	8.49349	NO	FALSE	FALSE	FALSE
WT / KO	Q9NV96	-0.672338	0.672338	3.27e-09	3.85e-08	TMEM30A	Cell cycle control protein 50A	CC50A_HUMAN	9	-37.2511	0.627489	WT	KO	FALSE	8.48545	NO	FALSE	FALSE	FALSE
WT / KO	P53701	-0.359428	0.359428	3.34e-09	3.91e-08	HCCS	Holocytochrome c-type synthase	CCHL_HUMAN	15	-22.0526	0.779474	WT	KO	FALSE	8.47625	NO	FALSE	FALSE	FALSE
WT / KO	P19623	0.585832	0.585832	3.39e-09	3.92e-08	SRM	Spermidine synthase	SPEE_HUMAN	18	50.0904	1.5009	WT	KO	FALSE	8.4698	NO	FALSE	FALSE	FALSE
WT / KO	Q8NHP8	0.829306	0.829306	3.39e-09	3.92e-08	PLBD2	Putative phospholipase B-like 2	PLBL2_HUMAN	20	77.6831	1.77683	WT	KO	FALSE	8.4698	UP	FALSE	FALSE	TRUE
WT / KO	P04818	0.702324	0.702324	3.5e-09	4.01e-08	TYMS	Thymidylate synthase	TYSY_HUMAN	14	62.7124	1.62712	WT	KO	FALSE	8.45593	NO	FALSE	FALSE	FALSE
WT / KO	Q16799	-0.75358	0.75358	3.52e-09	4.01e-08	RTN1	Reticulon-1	RTN1_HUMAN	14	-40.687	0.59313	WT	KO	FALSE	8.45346	DOWN	FALSE	FALSE	FALSE
WT / KO	P29372	0.294703	0.294703	3.54e-09	4.01e-08	MPG	DNA-3-methyladenine glycosylase	3MG_HUMAN	11	22.6633	1.22663	WT	KO	FALSE	8.451	NO	FALSE	FALSE	FALSE
WT / KO	Q7KZF4	0.676475	0.676475	3.62e-09	4.07e-08	SND1	Staphylococcal nuclease domain-containing protein 1	SND1_HUMAN	54	59.823	1.59823	WT	KO	FALSE	8.44129	NO	FALSE	FALSE	FALSE
WT / KO	A8MXV4	-0.613866	0.613866	3.7e-09	4.1e-08	NUDT19	Acyl-coenzyme A diphosphatase NUDT19	NUD19_HUMAN	12	-34.6557	0.653443	WT	KO	FALSE	8.4318	NO	FALSE	FALSE	FALSE
WT / KO	P42167	-0.361301	0.361301	3.69e-09	4.1e-08	TMPO	Lamina-associated polypeptide 2. isoforms beta/gamma	LAP2B_HUMAN	12	-22.1538	0.778462	WT	KO	FALSE	8.43297	NO	TRUE	FALSE	FALSE
WT / KO	P05412	-1.34537	1.34537	3.87e-09	4.27e-08	JUN	Transcription factor AP-1	JUN_HUMAN	6	-60.6446	0.393554	WT	KO	FALSE	8.41229	DOWN	FALSE	FALSE	FALSE
WT / KO	Q9UKV3	-0.253172	0.253172	3.95e-09	4.33e-08	ACIN1	Apoptotic chromatin condensation inducer in the nucleus	ACINU_HUMAN	49	-16.095	0.83905	WT	KO	FALSE	8.4034	NO	FALSE	FALSE	FALSE
WT / KO	P16402	-1.32456	1.32456	4.27e-09	4.65e-08	H1-3	Histone H1.3	H13_HUMAN	2	-60.0728	0.399272	WT	KO	FALSE	8.36957	DOWN	FALSE	FALSE	FALSE
WT / KO	Q8N131	-0.260707	0.260707	4.47e-09	4.84e-08	TMEM123	Porimin	PORIM_HUMAN	1	-16.5321	0.834679	WT	KO	FALSE	8.34969	NO	FALSE	FALSE	FALSE
WT / KO	Q9NYK5	0.424923	0.424923	4.53e-09	4.87e-08	MRPL39	39S ribosomal protein L39. mitochondrial	RM39_HUMAN	18	34.2501	1.3425	WT	KO	FALSE	8.3439	NO	FALSE	FALSE	FALSE
WT / KO	P00374	0.489208	0.489208	4.61e-09	4.93e-08	DHFR	Dihydrofolate reductase	DYR_HUMAN	16	40.3675	1.40367	WT	KO	FALSE	8.3363	NO	FALSE	FALSE	FALSE
WT / KO	O00471	-0.203209	0.203209	4.67e-09	4.93e-08	EXOC5	Exocyst complex component 5	EXOC5_HUMAN	23	-13.1384	0.868616	WT	KO	FALSE	8.33068	NO	FALSE	FALSE	FALSE
WT / KO	Q96T88	0.373964	0.373964	4.65e-09	4.93e-08	UHRF1	E3 ubiquitin-protein ligase UHRF1	UHRF1_HUMAN	32	29.5909	1.29591	WT	KO	FALSE	8.33255	NO	FALSE	FALSE	FALSE
WT / KO	O43716	-0.794214	0.794214	4.76e-09	5e-08	GATC	Glutamyl-tRNA(Gln) amidotransferase subunit C. mitochondrial	GATC_HUMAN	7	-42.3343	0.576657	WT	KO	FALSE	8.32239	DOWN	FALSE	FALSE	FALSE
WT / KO	P55735	0.310137	0.310137	4.82e-09	5.01e-08	SEC13	Protein SEC13 homolog	SEC13_HUMAN	17	23.9825	1.23983	WT	KO	FALSE	8.31695	NO	FALSE	TRUE	FALSE
WT / KO	Q15785	0.351643	0.351643	4.83e-09	5.01e-08	TOMM34	Mitochondrial import receptor subunit TOM34	TOM34_HUMAN	20	27.6013	1.27601	WT	KO	FALSE	8.31605	NO	FALSE	FALSE	FALSE
WT / KO	Q9NVH6	-0.412808	0.412808	5.17e-09	5.33e-08	TMLHE	Trimethyllysine dioxygenase. mitochondrial	TMLH_HUMAN	10	-24.884	0.75116	WT	KO	FALSE	8.28651	NO	FALSE	FALSE	FALSE
WT / KO	Q8TDD1	0.207096	0.207096	5.33e-09	5.46e-08	DDX54	ATP-dependent RNA helicase DDX54	DDX54_HUMAN	40	15.4362	1.15436	WT	KO	FALSE	8.27327	NO	FALSE	FALSE	FALSE
WT / KO	P61916	0.889193	0.889193	5.42e-09	5.5e-08	NPC2	NPC intracellular cholesterol transporter 2	NPC2_HUMAN	9	85.214	1.85214	WT	KO	FALSE	8.266	UP	FALSE	FALSE	TRUE
WT / KO	Q9UMS0	-0.413538	0.413538	5.43e-09	5.5e-08	NFU1	NFU1 iron-sulfur cluster scaffold homolog. mitochondrial	NFU1_HUMAN	6	-24.922	0.75078	WT	KO	FALSE	8.2652	NO	FALSE	FALSE	FALSE
WT / KO	Q8TEW0	0.427698	0.427698	5.58e-09	5.62e-08	PARD3	Partitioning defective 3 homolog	PARD3_HUMAN	20	34.5086	1.34509	WT	KO	FALSE	8.25337	NO	FALSE	FALSE	FALSE
WT / KO	Q9Y6G9	0.314116	0.314116	5.67e-09	5.68e-08	DYNC1LI1	Cytoplasmic dynein 1 light intermediate chain 1	DC1L1_HUMAN	27	24.325	1.24325	WT	KO	FALSE	8.24642	NO	FALSE	FALSE	FALSE
WT / KO	P98172	-1.40304	1.40304	5.85e-09	5.82e-08	EFNB1	Ephrin-B1	EFNB1_HUMAN	9	-62.1869	0.378131	WT	KO	FALSE	8.23284	DOWN	FALSE	FALSE	FALSE
WT / KO	P51659	-0.265198	0.265198	5.9e-09	5.83e-08	HSD17B4	Peroxisomal multifunctional enzyme type 2	DHB4_HUMAN	38	-16.7915	0.832085	WT	KO	FALSE	8.22915	NO	FALSE	FALSE	FALSE
WT / KO	Q9NX58	-0.486467	0.486467	5.93e-09	5.83e-08	LYAR	Cell growth-regulating nucleolar protein	LYAR_HUMAN	15	-28.6229	0.713771	WT	KO	FALSE	8.22695	NO	FALSE	FALSE	FALSE
WT / KO	Q9Y5P6	0.339597	0.339597	5.95e-09	5.83e-08	GMPPB	Mannose-1-phosphate guanyltransferase beta	GMPPB_HUMAN	11	26.5403	1.2654	WT	KO	FALSE	8.22548	NO	FALSE	FALSE	FALSE
WT / KO	Q9NRX5	-1.11982	1.11982	6.03e-09	5.87e-08	SERINC1	Serine incorporator 1	SERC1_HUMAN	6	-53.9849	0.460151	WT	KO	FALSE	8.21968	DOWN	FALSE	FALSE	FALSE
WT / KO	Q96DB5	0.260127	0.260127	6.22e-09	6.01e-08	RMDN1	Regulator of microtubule dynamics protein 1	RMD1_HUMAN	13	19.7584	1.19758	WT	KO	FALSE	8.20621	NO	FALSE	FALSE	FALSE
WT / KO	Q9UGP8	-0.493472	0.493472	6.25e-09	6.01e-08	SEC63	Translocation protein SEC63 homolog	SEC63_HUMAN	29	-28.9686	0.710314	WT	KO	FALSE	8.20412	NO	FALSE	FALSE	FALSE
WT / KO	Q86V81	-0.429451	0.429451	6.33e-09	6.06e-08	ALYREF	THO complex subunit 4	THOC4_HUMAN	14	-25.7456	0.742544	WT	KO	FALSE	8.1986	NO	FALSE	FALSE	FALSE
WT / KO	Q9UHG3	-0.340558	0.340558	6.47e-09	6.16e-08	PCYOX1	Prenylcysteine oxidase 1	PCYOX_HUMAN	16	-21.0264	0.789736	WT	KO	FALSE	8.1891	NO	FALSE	FALSE	FALSE
WT / KO	Q9H773	0.249267	0.249267	6.58e-09	6.23e-08	DCTPP1	dCTP pyrophosphatase 1	DCTP1_HUMAN	13	18.8603	1.1886	WT	KO	FALSE	8.18177	NO	FALSE	FALSE	FALSE
WT / KO	Q9UL25	-0.427056	0.427056	6.81e-09	6.41e-08	RAB21	Ras-related protein Rab-21	RAB21_HUMAN	11	-25.6222	0.743778	WT	KO	FALSE	8.16685	NO	FALSE	FALSE	FALSE
WT / KO	O75955	-0.392082	0.392082	6.89e-09	6.45e-08	FLOT1	Flotillin-1	FLOT1_HUMAN	24	-23.7971	0.762029	WT	KO	FALSE	8.16178	NO	FALSE	FALSE	FALSE
WT / KO	Q8N3C0	-0.285267	0.285267	6.94e-09	6.46e-08	ASCC3	Activating signal cointegrator 1 complex subunit 3	ASCC3_HUMAN	68	-17.941	0.82059	WT	KO	FALSE	8.15864	NO	FALSE	FALSE	FALSE
WT / KO	Q6ZRS2	-0.382734	0.382734	7.26e-09	6.72e-08	SRCAP	Helicase SRCAP	SRCAP_HUMAN	41	-23.3017	0.766983	WT	KO	FALSE	8.13906	NO	FALSE	FALSE	FALSE
WT / KO	Q16706	0.68919	0.68919	7.4e-09	6.78e-08	MAN2A1	Alpha-mannosidase 2	MA2A1_HUMAN	49	61.2378	1.61238	WT	KO	FALSE	8.13077	NO	TRUE	TRUE	FALSE
WT / KO	Q8IXI2	-0.454138	0.454138	7.38e-09	6.78e-08	RHOT1	Mitochondrial Rho GTPase 1	MIRO1_HUMAN	12	-27.0054	0.729946	WT	KO	FALSE	8.13194	NO	FALSE	FALSE	FALSE
WT / KO	P35221	0.218317	0.218317	7.45e-09	6.79e-08	CTNNA1	Catenin alpha-1	CTNA1_HUMAN	46	16.3375	1.16338	WT	KO	FALSE	8.12784	NO	FALSE	FALSE	FALSE
WT / KO	Q9BRF8	0.770924	0.770924	7.58e-09	6.87e-08	CPPED1	Serine/threonine-protein phosphatase CPPED1	CPPED_HUMAN	9	70.6362	1.70636	WT	KO	FALSE	8.12033	UP	FALSE	FALSE	FALSE
WT / KO	Q96F45	-0.473003	0.473003	7.92e-09	7.14e-08	ZNF503	Zinc finger protein 503	ZN503_HUMAN	10	-27.9537	0.720463	WT	KO	FALSE	8.10127	NO	FALSE	FALSE	FALSE
WT / KO	P15374	0.515987	0.515987	8.38e-09	7.49e-08	UCHL3	Ubiquitin carboxyl-terminal hydrolase isozyme L3	UCHL3_HUMAN	15	42.9972	1.42997	WT	KO	FALSE	8.07676	NO	FALSE	FALSE	FALSE
WT / KO	Q9H0R6	-0.436989	0.436989	8.4e-09	7.49e-08	QRSL1	Glutamyl-tRNA(Gln) amidotransferase subunit A. mitochondrial	GATA_HUMAN	18	-26.1325	0.738675	WT	KO	FALSE	8.07572	NO	FALSE	FALSE	FALSE
WT / KO	Q9NZM3	-0.345585	0.345585	8.43e-09	7.49e-08	ITSN2	Intersectin-2	ITSN2_HUMAN	19	-21.3011	0.786989	WT	KO	FALSE	8.07417	NO	FALSE	FALSE	FALSE
WT / KO	Q8IZ81	-0.47692	0.47692	8.74e-09	7.73e-08	ELMOD2	ELMO domain-containing protein 2	ELMD2_HUMAN	11	-28.149	0.71851	WT	KO	FALSE	8.05849	NO	FALSE	FALSE	FALSE
WT / KO	O94822	0.965945	0.965945	9.32e-09	8.19e-08	LTN1	E3 ubiquitin-protein ligase listerin	LTN1_HUMAN	26	95.3342	1.95334	WT	KO	FALSE	8.03058	UP	FALSE	FALSE	FALSE
WT / KO	Q9NXF1	0.380746	0.380746	9.43e-09	8.25e-08	TEX10	Testis-expressed protein 10	TEX10_HUMAN	32	30.2015	1.30202	WT	KO	FALSE	8.02549	NO	FALSE	FALSE	FALSE
WT / KO	Q14166	0.295687	0.295687	9.51e-09	8.28e-08	TTLL12	Tubulin--tyrosine ligase-like protein 12	TTL12_HUMAN	33	22.7469	1.22747	WT	KO	FALSE	8.02182	NO	FALSE	FALSE	FALSE
WT / KO	Q07065	-0.2516	0.2516	1.04e-08	8.99e-08	CKAP4	Cytoskeleton-associated protein 4	CKAP4_HUMAN	34	-16.0036	0.839964	WT	KO	FALSE	7.98297	NO	TRUE	FALSE	FALSE
WT / KO	Q9H307	-0.24227	0.24227	1.08e-08	9.29e-08	PNN	Pinin	PININ_HUMAN	36	-15.4586	0.845414	WT	KO	FALSE	7.96658	NO	FALSE	FALSE	FALSE
WT / KO	Q9P032	-0.412743	0.412743	1.09e-08	9.37e-08	NDUFAF4	NADH dehydrogenase [ubiquinone] 1 alpha subcomplex assembly factor 4	NDUF4_HUMAN	14	-24.8806	0.751194	WT	KO	FALSE	7.96257	NO	FALSE	FALSE	FALSE
WT / KO	O43175	0.467578	0.467578	1.12e-08	9.57e-08	PHGDH	D-3-phosphoglycerate dehydrogenase	SERA_HUMAN	28	38.2786	1.38279	WT	KO	FALSE	7.95078	NO	FALSE	FALSE	FALSE
WT / KO	O00410	0.640679	0.640679	1.14e-08	9.69e-08	IPO5	Importin-5	IPO5_HUMAN	58	55.9063	1.55906	WT	KO	FALSE	7.9431	NO	FALSE	FALSE	FALSE
WT / KO	Q96P11	0.642525	0.642525	1.15e-08	9.69e-08	NSUN5	28S rRNA (cytosine-C(5))-methyltransferase	NSUN5_HUMAN	22	56.1058	1.56106	WT	KO	FALSE	7.9393	NO	FALSE	FALSE	FALSE
WT / KO	Q10472	0.771315	0.771315	1.17e-08	9.71e-08	GALNT1	Polypeptide N-acetylgalactosaminyltransferase 1	GALT1_HUMAN	22	70.6825	1.70682	WT	KO	FALSE	7.93181	UP	TRUE	TRUE	FALSE
WT / KO	Q5JSL3	0.517481	0.517481	1.16e-08	9.71e-08	DOCK11	Dedicator of cytokinesis protein 11	DOC11_HUMAN	20	43.1453	1.43145	WT	KO	FALSE	7.93554	NO	FALSE	FALSE	FALSE
WT / KO	Q9P206	-0.596327	0.596327	1.16e-08	9.71e-08	KIAA1522	Uncharacterized protein KIAA1522	K1522_HUMAN	9	-33.8564	0.661436	WT	KO	FALSE	7.93554	NO	FALSE	FALSE	FALSE
WT / KO	P35222	0.326522	0.326522	1.18e-08	9.73e-08	CTNNB1	Catenin beta-1	CTNB1_HUMAN	34	25.3986	1.25399	WT	KO	FALSE	7.92812	NO	FALSE	FALSE	FALSE
WT / KO	Q9H061	-0.404826	0.404826	1.18e-08	9.73e-08	TMEM126A	Transmembrane protein 126A	T126A_HUMAN	7	-24.4673	0.755327	WT	KO	FALSE	7.92812	NO	FALSE	FALSE	FALSE
WT / KO	P09497	-0.377537	0.377537	1.21e-08	9.97e-08	CLTB	Clathrin light chain B	CLCB_HUMAN	10	-23.025	0.76975	WT	KO	FALSE	7.91721	NO	FALSE	FALSE	FALSE
WT / KO	Q96HY6	-0.451978	0.451978	1.24e-08	1.01e-07	DDRGK1	DDRGK domain-containing protein 1	DDRGK_HUMAN	14	-26.896	0.73104	WT	KO	FALSE	7.90658	NO	FALSE	FALSE	FALSE
WT / KO	Q86UD0	0.788947	0.788947	1.26e-08	1.02e-07	SAPCD2	Suppressor APC domain-containing protein 2	SAPC2_HUMAN	3	72.7813	1.72781	WT	KO	FALSE	7.89963	UP	FALSE	FALSE	FALSE
WT / KO	P35251	-0.192045	0.192045	1.27e-08	1.03e-07	RFC1	Replication factor C subunit 1	RFC1_HUMAN	37	-12.4636	0.875364	WT	KO	FALSE	7.8962	NO	FALSE	FALSE	FALSE
WT / KO	P49454	-0.426462	0.426462	1.28e-08	1.03e-07	CENPF	Centromere protein F	CENPF_HUMAN	83	-25.5916	0.744084	WT	KO	FALSE	7.89279	NO	FALSE	FALSE	FALSE
WT / KO	Q8NDZ4	1.50739	1.50739	1.3e-08	1.04e-07	DIPK2A	Divergent protein kinase domain 2A	DIK2A_HUMAN	4	184.295	2.84295	WT	KO	FALSE	7.88606	UP	FALSE	TRUE	FALSE
WT / KO	P78330	0.376381	0.376381	1.35e-08	1.07e-07	PSPH	Phosphoserine phosphatase	SERB_HUMAN	11	29.8082	1.29808	WT	KO	FALSE	7.86967	NO	FALSE	FALSE	FALSE
WT / KO	Q96AY3	0.470588	0.470588	1.35e-08	1.07e-07	FKBP10	Peptidyl-prolyl cis-trans isomerase FKBP10	FKB10_HUMAN	21	38.5674	1.38567	WT	KO	FALSE	7.86967	NO	FALSE	FALSE	FALSE
WT / KO	Q9NUQ9	0.462164	0.462164	1.35e-08	1.07e-07	CYRIB	CYFIP-related Rac1 interactor B	CYRIB_HUMAN	13	37.7606	1.37761	WT	KO	FALSE	7.86967	NO	FALSE	FALSE	FALSE
WT / KO	Q9H0C8	-0.404947	0.404947	1.37e-08	1.08e-07	ILKAP	Integrin-linked kinase-associated serine/threonine phosphatase 2C	ILKAP_HUMAN	17	-24.4736	0.755264	WT	KO	FALSE	7.86328	NO	FALSE	FALSE	FALSE
WT / KO	O15212	-0.177279	0.177279	1.38e-08	1.08e-07	PFDN6	Prefoldin subunit 6	PFD6_HUMAN	10	-11.5631	0.884369	WT	KO	FALSE	7.86012	NO	FALSE	FALSE	FALSE
WT / KO	Q08379	-0.383648	0.383648	1.38e-08	1.08e-07	GOLGA2	Golgin subfamily A member 2	GOGA2_HUMAN	34	-23.3503	0.766497	WT	KO	FALSE	7.86012	NO	FALSE	TRUE	FALSE
WT / KO	Q9P0V9	-0.500595	0.500595	1.39e-08	1.08e-07	SEPTIN10	Septin-10	SEP10_HUMAN	10	-29.3185	0.706815	WT	KO	FALSE	7.85699	NO	FALSE	FALSE	FALSE
WT / KO	Q9Y2Z0	0.666053	0.666053	1.4e-08	1.08e-07	SUGT1	Protein SGT1 homolog	SGT1_HUMAN	24	58.6726	1.58673	WT	KO	FALSE	7.85387	NO	FALSE	FALSE	FALSE
WT / KO	P07305	-0.661225	0.661225	1.45e-08	1.11e-07	H1-0	Histone H1.0	H10_HUMAN	9	-36.7659	0.632341	WT	KO	FALSE	7.83863	NO	FALSE	FALSE	FALSE
WT / KO	P33176	0.387035	0.387035	1.44e-08	1.11e-07	KIF5B	Kinesin-1 heavy chain	KINH_HUMAN	60	30.7703	1.3077	WT	KO	FALSE	7.84164	NO	FALSE	FALSE	FALSE
WT / KO	Q04760	-0.260873	0.260873	1.45e-08	1.11e-07	GLO1	Lactoylglutathione lyase	LGUL_HUMAN	14	-16.5417	0.834583	WT	KO	FALSE	7.83863	NO	FALSE	FALSE	FALSE
WT / KO	Q8NEM2	-0.521954	0.521954	1.48e-08	1.12e-07	SHCBP1	SHC SH2 domain-binding protein 1	SHCBP_HUMAN	14	-30.3572	0.696428	WT	KO	FALSE	7.82974	NO	FALSE	FALSE	FALSE
WT / KO	P52789	0.336227	0.336227	1.52e-08	1.15e-07	HK2	Hexokinase-2	HXK2_HUMAN	33	26.2451	1.26245	WT	KO	FALSE	7.81816	NO	FALSE	FALSE	FALSE
WT / KO	Q08257	0.469729	0.469729	1.55e-08	1.17e-07	CRYZ	Quinone oxidoreductase	QOR_HUMAN	15	38.485	1.38485	WT	KO	FALSE	7.80967	NO	FALSE	FALSE	FALSE
WT / KO	Q00535	0.574362	0.574362	1.59e-08	1.19e-07	CDK5	Cyclin-dependent-like kinase 5	CDK5_HUMAN	15	48.9018	1.48902	WT	KO	FALSE	7.7986	NO	FALSE	FALSE	FALSE
WT / KO	P16435	0.361177	0.361177	1.63e-08	1.21e-07	POR	NADPH--cytochrome P450 reductase	NCPR_HUMAN	30	28.4473	1.28447	WT	KO	FALSE	7.78781	NO	FALSE	FALSE	FALSE
WT / KO	Q7Z2K6	-0.273565	0.273565	1.63e-08	1.21e-07	ERMP1	Endoplasmic reticulum metallopeptidase 1	ERMP1_HUMAN	14	-17.2727	0.827273	WT	KO	FALSE	7.78781	NO	FALSE	FALSE	FALSE
WT / KO	Q16222	0.351794	0.351794	1.71e-08	1.26e-07	UAP1	UDP-N-acetylhexosamine pyrophosphorylase	UAP1_HUMAN	22	27.6146	1.27615	WT	KO	FALSE	7.767	NO	FALSE	FALSE	FALSE
WT / KO	Q92598	0.53937	0.53937	1.74e-08	1.28e-07	HSPH1	Heat shock protein 105 kDa	HS105_HUMAN	50	45.3338	1.45334	WT	KO	FALSE	7.75945	NO	FALSE	FALSE	FALSE
WT / KO	Q9HDC9	-0.209602	0.209602	1.75e-08	1.29e-07	APMAP	Adipocyte plasma membrane-associated protein	APMAP_HUMAN	27	-13.5224	0.864776	WT	KO	FALSE	7.75696	NO	TRUE	FALSE	FALSE
WT / KO	P22102	0.540163	0.540163	1.78e-08	1.29e-07	GART	Trifunctional purine biosynthetic protein adenosine-3	PUR2_HUMAN	49	45.4137	1.45414	WT	KO	FALSE	7.74958	NO	FALSE	FALSE	FALSE
WT / KO	Q14739	0.222613	0.222613	1.81e-08	1.29e-07	LBR	Delta(14)-sterol reductase LBR	LBR_HUMAN	14	16.6845	1.16684	WT	KO	FALSE	7.74232	NO	FALSE	FALSE	FALSE
WT / KO	Q8IYQ7	0.5557	0.5557	1.8e-08	1.29e-07	THNSL1	Threonine synthase-like 1	THNS1_HUMAN	17	46.9881	1.46988	WT	KO	FALSE	7.74473	NO	FALSE	FALSE	FALSE
WT / KO	Q8N183	-0.444471	0.444471	1.81e-08	1.29e-07	NDUFAF2	NADH dehydrogenase [ubiquinone] 1 alpha subcomplex assembly factor 2	NDUF2_HUMAN	12	-26.5146	0.734854	WT	KO	FALSE	7.74232	NO	FALSE	FALSE	FALSE
WT / KO	Q96C57	-0.431299	0.431299	1.81e-08	1.29e-07	CUSTOS	Protein CUSTOS	CSTOS_HUMAN	10	-25.8406	0.741594	WT	KO	FALSE	7.74232	NO	FALSE	FALSE	FALSE
WT / KO	Q9BRQ6	-0.840077	0.840077	1.8e-08	1.29e-07	CHCHD6	MICOS complex subunit MIC25	MIC25_HUMAN	11	-44.1386	0.558614	WT	KO	FALSE	7.74473	DOWN	FALSE	FALSE	FALSE
WT / KO	Q9NZZ3	-0.490069	0.490069	1.78e-08	1.29e-07	CHMP5	Charged multivesicular body protein 5	CHMP5_HUMAN	5	-28.8009	0.711991	WT	KO	FALSE	7.74958	NO	FALSE	FALSE	FALSE
WT / KO	Q9Y2U8	-0.355516	0.355516	1.77e-08	1.29e-07	LEMD3	Inner nuclear membrane protein Man1	MAN1_HUMAN	30	-21.841	0.78159	WT	KO	FALSE	7.75203	NO	FALSE	FALSE	FALSE
WT / KO	Q96QD8	-0.996011	0.996011	1.85e-08	1.31e-07	SLC38A2	Sodium-coupled neutral amino acid transporter 2	S38A2_HUMAN	5	-49.8616	0.501384	WT	KO	FALSE	7.73283	DOWN	FALSE	FALSE	FALSE
WT / KO	O94992	-0.471374	0.471374	1.89e-08	1.33e-07	HEXIM1	Protein HEXIM1	HEXI1_HUMAN	10	-27.8723	0.721277	WT	KO	FALSE	7.72354	NO	FALSE	FALSE	FALSE
WT / KO	P07858	0.76718	0.76718	1.91e-08	1.34e-07	CTSB	Cathepsin B	CATB_HUMAN	17	70.194	1.70194	WT	KO	FALSE	7.71897	UP	FALSE	FALSE	TRUE
WT / KO	P51149	-0.258049	0.258049	1.91e-08	1.34e-07	RAB7A	Ras-related protein Rab-7a	RAB7A_HUMAN	19	-16.3782	0.836218	WT	KO	FALSE	7.71897	NO	FALSE	FALSE	FALSE
WT / KO	O75794	0.836526	0.836526	1.93e-08	1.34e-07	CDC123	Cell division cycle protein 123 homolog	CD123_HUMAN	18	78.5745	1.78574	WT	KO	FALSE	7.71444	UP	FALSE	FALSE	FALSE
WT / KO	O75828	0.418728	0.418728	1.94e-08	1.34e-07	CBR3	Carbonyl reductase [NADPH] 3	CBR3_HUMAN	9	33.6748	1.33675	WT	KO	FALSE	7.7122	NO	FALSE	FALSE	FALSE
WT / KO	P07197	0.906617	0.906617	1.94e-08	1.34e-07	NEFM	Neurofilament medium polypeptide	NFM_HUMAN	42	87.4645	1.87464	WT	KO	FALSE	7.7122	UP	FALSE	FALSE	FALSE
WT / KO	Q01581	0.351003	0.351003	1.99e-08	1.37e-07	HMGCS1	Hydroxymethylglutaryl-CoA synthase. cytoplasmic	HMCS1_HUMAN	25	27.5447	1.27545	WT	KO	FALSE	7.70115	NO	FALSE	FALSE	FALSE
WT / KO	P08621	-0.254824	0.254824	2.02e-08	1.38e-07	SNRNP70	U1 small nuclear ribonucleoprotein 70 kDa	RU17_HUMAN	23	-16.1911	0.838089	WT	KO	FALSE	7.69465	NO	FALSE	FALSE	FALSE
WT / KO	Q9NRP2	-0.577652	0.577652	2.07e-08	1.41e-07	CMC2	COX assembly mitochondrial protein 2 homolog	COXM2_HUMAN	4	-32.9947	0.670053	WT	KO	FALSE	7.68403	NO	FALSE	FALSE	FALSE
WT / KO	P49750	-0.356885	0.356885	2.11e-08	1.43e-07	YLPM1	YLP motif-containing protein 1	YLPM1_HUMAN	68	-21.9151	0.780849	WT	KO	FALSE	7.67572	NO	FALSE	FALSE	FALSE
WT / KO	Q86TJ2	-0.496916	0.496916	2.13e-08	1.44e-07	TADA2B	Transcriptional adapter 2-beta	TAD2B_HUMAN	8	-29.138	0.70862	WT	KO	FALSE	7.67162	NO	FALSE	FALSE	FALSE
WT / KO	Q9UP95	-0.711278	0.711278	2.19e-08	1.48e-07	SLC12A4	Solute carrier family 12 member 4	S12A4_HUMAN	7	-38.9221	0.610779	WT	KO	FALSE	7.65956	NO	FALSE	FALSE	FALSE
WT / KO	O75879	-0.374424	0.374424	2.23e-08	1.49e-07	GATB	Glutamyl-tRNA(Gln) amidotransferase subunit B. mitochondrial	GATB_HUMAN	13	-22.8586	0.771414	WT	KO	FALSE	7.6517	NO	FALSE	FALSE	FALSE
WT / KO	Q9Y4L1	0.24415	0.24415	2.23e-08	1.49e-07	HYOU1	Hypoxia up-regulated protein 1	HYOU1_HUMAN	48	18.4395	1.18439	WT	KO	FALSE	7.6517	NO	FALSE	FALSE	FALSE
WT / KO	Q14596	-1.47333	1.47333	2.25e-08	1.49e-07	NBR1	Next to BRCA1 gene 1 protein	NBR1_HUMAN	3	-63.9851	0.360149	WT	KO	FALSE	7.64782	DOWN	FALSE	FALSE	FALSE
WT / KO	Q96S82	0.448334	0.448334	2.25e-08	1.49e-07	UBL7	Ubiquitin-like protein 7	UBL7_HUMAN	7	36.4464	1.36446	WT	KO	FALSE	7.64782	NO	FALSE	FALSE	FALSE
WT / KO	Q9Y696	0.300762	0.300762	2.26e-08	1.49e-07	CLIC4	Chloride intracellular channel protein 4	CLIC4_HUMAN	19	23.1795	1.2318	WT	KO	FALSE	7.64589	NO	FALSE	FALSE	FALSE
WT / KO	Q9BY44	0.341276	0.341276	2.28e-08	1.5e-07	EIF2A	Eukaryotic translation initiation factor 2A	EIF2A_HUMAN	32	26.6876	1.26688	WT	KO	FALSE	7.64207	NO	FALSE	FALSE	FALSE
WT / KO	Q96G03	0.200407	0.200407	2.31e-08	1.52e-07	PGM2	Phosphoglucomutase-2	PGM2_HUMAN	33	14.9022	1.14902	WT	KO	FALSE	7.63639	NO	FALSE	FALSE	FALSE
WT / KO	Q9BTU6	-0.341812	0.341812	2.33e-08	1.52e-07	PI4K2A	Phosphatidylinositol 4-kinase type 2-alpha	P4K2A_HUMAN	19	-21.095	0.78905	WT	KO	FALSE	7.63264	NO	FALSE	FALSE	FALSE
WT / KO	Q9BXS4	-2.332	2.332	2.36e-08	1.54e-07	TMEM59	Transmembrane protein 59	TMM59_HUMAN	6	-80.1392	0.198608	WT	KO	FALSE	7.62709	DOWN	FALSE	TRUE	FALSE
WT / KO	Q14151	-0.207102	0.207102	2.42e-08	1.57e-07	SAFB2	Scaffold attachment factor B2	SAFB2_HUMAN	46	-13.3724	0.866276	WT	KO	FALSE	7.61618	NO	FALSE	FALSE	FALSE
WT / KO	P62424	0.255632	0.255632	2.47e-08	1.59e-07	RPL7A	60S ribosomal protein L7a	RL7A_HUMAN	21	19.3858	1.19386	WT	KO	FALSE	7.6073	NO	FALSE	FALSE	FALSE
WT / KO	Q9NSD9	-0.313517	0.313517	2.47e-08	1.59e-07	FARSB	Phenylalanine--tRNA ligase beta subunit	SYFB_HUMAN	29	-19.5322	0.804678	WT	KO	FALSE	7.6073	NO	FALSE	FALSE	FALSE
WT / KO	Q9UNE7	0.483371	0.483371	2.49e-08	1.6e-07	STUB1	E3 ubiquitin-protein ligase CHIP	CHIP_HUMAN	20	39.8007	1.39801	WT	KO	FALSE	7.6038	NO	FALSE	FALSE	FALSE
WT / KO	Q16822	0.507523	0.507523	2.55e-08	1.63e-07	PCK2	Phosphoenolpyruvate carboxykinase [GTP]. mitochondrial	PCKGM_HUMAN	28	42.1607	1.42161	WT	KO	FALSE	7.59346	NO	FALSE	FALSE	FALSE
WT / KO	Q9BZJ0	-0.212892	0.212892	2.72e-08	1.73e-07	CRNKL1	Crooked neck-like protein 1	CRNL1_HUMAN	31	-13.7194	0.862806	WT	KO	FALSE	7.56543	NO	FALSE	FALSE	FALSE
WT / KO	Q6IAN0	-0.213169	0.213169	2.74e-08	1.74e-07	DHRS7B	Dehydrogenase/reductase SDR family member 7B	DRS7B_HUMAN	11	-13.736	0.86264	WT	KO	FALSE	7.56225	NO	TRUE	FALSE	FALSE
WT / KO	P08243	1.4117	1.4117	2.78e-08	1.76e-07	ASNS	Asparagine synthetase [glutamine-hydrolyzing]	ASNS_HUMAN	29	166.05	2.6605	WT	KO	FALSE	7.55596	UP	FALSE	FALSE	FALSE
WT / KO	Q03164	-0.300223	0.300223	2.79e-08	1.76e-07	KMT2A	Histone-lysine N-methyltransferase 2A	KMT2A_HUMAN	45	-18.7873	0.812127	WT	KO	FALSE	7.5544	NO	FALSE	FALSE	FALSE
WT / KO	Q9Y5T5	0.362558	0.362558	2.86e-08	1.8e-07	USP16	Ubiquitin carboxyl-terminal hydrolase 16	UBP16_HUMAN	19	28.5703	1.2857	WT	KO	FALSE	7.54363	NO	FALSE	FALSE	FALSE
WT / KO	P00387	-0.333652	0.333652	2.88e-08	1.8e-07	CYB5R3	NADH-cytochrome b5 reductase 3	NB5R3_HUMAN	24	-20.6475	0.793525	WT	KO	FALSE	7.54061	NO	FALSE	FALSE	FALSE
WT / KO	Q8TEX9	0.312645	0.312645	2.9e-08	1.8e-07	IPO4	Importin-4	IPO4_HUMAN	42	24.1983	1.24198	WT	KO	FALSE	7.5376	NO	FALSE	FALSE	FALSE
WT / KO	Q5HYK3	-0.411486	0.411486	2.95e-08	1.83e-07	COQ5	2-methoxy-6-polyprenyl-1.4-benzoquinol methylase. mitochondrial	COQ5_HUMAN	8	-24.8151	0.751849	WT	KO	FALSE	7.53018	NO	FALSE	FALSE	FALSE
WT / KO	O60568	0.362548	0.362548	3e-08	1.86e-07	PLOD3	Multifunctional procollagen lysine hydroxylase and glycosyltransferase LH3	PLOD3_HUMAN	33	28.5695	1.28569	WT	KO	FALSE	7.52288	NO	FALSE	FALSE	FALSE
WT / KO	P15260	-1.32294	1.32294	3.02e-08	1.86e-07	IFNGR1	Interferon gamma receptor 1	INGR1_HUMAN	6	-60.0281	0.399719	WT	KO	FALSE	7.51999	DOWN	FALSE	FALSE	FALSE
WT / KO	Q13616	0.389403	0.389403	3.03e-08	1.86e-07	CUL1	Cullin-1	CUL1_HUMAN	39	30.9851	1.30985	WT	KO	FALSE	7.51856	NO	FALSE	FALSE	FALSE
WT / KO	Q8NBJ7	0.534714	0.534714	3.04e-08	1.86e-07	SUMF2	Inactive C-alpha-formylglycine-generating enzyme 2	SUMF2_HUMAN	12	44.8655	1.44866	WT	KO	FALSE	7.51713	NO	FALSE	FALSE	FALSE
WT / KO	Q9Y5A7	0.603947	0.603947	3.1e-08	1.89e-07	NUB1	NEDD8 ultimate buster 1	NUB1_HUMAN	15	51.9869	1.51987	WT	KO	FALSE	7.50864	NO	FALSE	FALSE	FALSE
WT / KO	Q9Y613	0.883218	0.883218	3.16e-08	1.92e-07	FHOD1	FH1/FH2 domain-containing protein 1	FHOD1_HUMAN	31	84.4485	1.84448	WT	KO	FALSE	7.50031	UP	FALSE	FALSE	FALSE
WT / KO	Q14257	-0.622723	0.622723	3.19e-08	1.93e-07	RCN2	Reticulocalbin-2	RCN2_HUMAN	16	-35.0556	0.649444	WT	KO	FALSE	7.49621	NO	FALSE	FALSE	FALSE
WT / KO	Q8N3X1	-0.532834	0.532834	3.32e-08	2.01e-07	FNBP4	Formin-binding protein 4	FNBP4_HUMAN	17	-30.8805	0.691195	WT	KO	FALSE	7.47886	NO	FALSE	FALSE	FALSE
WT / KO	P10644	-0.427677	0.427677	3.38e-08	2.04e-07	PRKAR1A	cAMP-dependent protein kinase type I-alpha regulatory subunit	KAP0_HUMAN	19	-25.6542	0.743458	WT	KO	FALSE	7.47108	NO	FALSE	FALSE	FALSE
WT / KO	P48634	-0.355607	0.355607	3.46e-08	2.07e-07	PRRC2A	Protein PRRC2A	PRC2A_HUMAN	63	-21.8459	0.781541	WT	KO	FALSE	7.46092	NO	FALSE	FALSE	FALSE
WT / KO	P13861	0.186418	0.186418	3.56e-08	2.09e-07	PRKAR2A	cAMP-dependent protein kinase type II-alpha regulatory subunit	KAP2_HUMAN	24	13.7935	1.13793	WT	KO	FALSE	7.44855	NO	FALSE	FALSE	FALSE
WT / KO	P49368	0.287561	0.287561	3.55e-08	2.09e-07	CCT3	T-complex protein 1 subunit gamma	TCPG_HUMAN	45	22.0575	1.22057	WT	KO	FALSE	7.44977	NO	FALSE	FALSE	FALSE
WT / KO	P52597	-0.436379	0.436379	3.54e-08	2.09e-07	HNRNPF	Heterogeneous nuclear ribonucleoprotein F	HNRPF_HUMAN	19	-26.1013	0.738987	WT	KO	FALSE	7.451	NO	FALSE	FALSE	FALSE
WT / KO	P54802	1.21026	1.21026	3.58e-08	2.09e-07	NAGLU	Alpha-N-acetylglucosaminidase	ANAG_HUMAN	26	131.38	2.3138	WT	KO	FALSE	7.44612	UP	FALSE	FALSE	FALSE
WT / KO	P56182	0.360066	0.360066	3.52e-08	2.09e-07	RRP1	Ribosomal RNA processing protein 1 homolog A	RRP1_HUMAN	25	28.3484	1.28348	WT	KO	FALSE	7.45346	NO	FALSE	FALSE	FALSE
WT / KO	Q16762	-0.549059	0.549059	3.54e-08	2.09e-07	TST	Thiosulfate sulfurtransferase	THTR_HUMAN	14	-31.6534	0.683466	WT	KO	FALSE	7.451	NO	FALSE	FALSE	FALSE
WT / KO	Q6UVY6	-0.651895	0.651895	3.54e-08	2.09e-07	MOXD1	DBH-like monooxygenase protein 1	MOXD1_HUMAN	11	-36.3556	0.636444	WT	KO	FALSE	7.451	NO	FALSE	FALSE	FALSE
WT / KO	Q9H3G5	2.1046	2.1046	3.57e-08	2.09e-07	CPVL	Probable serine carboxypeptidase CPVL	CPVL_HUMAN	18	330.078	4.30078	WT	KO	FALSE	7.44733	UP	FALSE	FALSE	FALSE
WT / KO	Q9UGV2	0.456957	0.456957	3.61e-08	2.1e-07	NDRG3	Protein NDRG3	NDRG3_HUMAN	11	37.2643	1.37264	WT	KO	FALSE	7.44249	NO	FALSE	FALSE	FALSE
WT / KO	Q13867	0.498438	0.498438	3.67e-08	2.13e-07	BLMH	Bleomycin hydrolase	BLMH_HUMAN	22	41.2683	1.41268	WT	KO	FALSE	7.43533	NO	FALSE	FALSE	FALSE
WT / KO	Q15392	0.520445	0.520445	3.8e-08	2.18e-07	DHCR24	Delta(24)-sterol reductase	DHC24_HUMAN	14	43.4397	1.4344	WT	KO	FALSE	7.42022	NO	FALSE	TRUE	FALSE
WT / KO	Q9UI36	0.970908	0.970908	3.79e-08	2.18e-07	DACH1	Dachshund homolog 1	DACH1_HUMAN	7	96.0074	1.96007	WT	KO	FALSE	7.42136	UP	FALSE	FALSE	FALSE
WT / KO	P04080	0.479347	0.479347	3.96e-08	2.25e-07	CSTB	Cystatin-B	CYTB_HUMAN	7	39.4112	1.39411	WT	KO	FALSE	7.4023	NO	FALSE	FALSE	FALSE
WT / KO	P54136	0.216538	0.216538	3.97e-08	2.25e-07	RARS1	Arginine--tRNA ligase. cytoplasmic	SYRC_HUMAN	48	16.1942	1.16194	WT	KO	FALSE	7.40121	NO	FALSE	FALSE	FALSE
WT / KO	Q96QC0	-0.270486	0.270486	3.96e-08	2.25e-07	PPP1R10	Serine/threonine-protein phosphatase 1 regulatory subunit 10	PP1RA_HUMAN	31	-17.096	0.82904	WT	KO	FALSE	7.4023	NO	FALSE	FALSE	FALSE
WT / KO	Q9P258	0.418531	0.418531	4.01e-08	2.27e-07	RCC2	Protein RCC2	RCC2_HUMAN	26	33.6566	1.33657	WT	KO	FALSE	7.39686	NO	FALSE	FALSE	FALSE
WT / KO	Q16352	1.05441	1.05441	4.09e-08	2.31e-07	INA	Alpha-internexin	AINX_HUMAN	30	107.687	2.07687	WT	KO	FALSE	7.38828	UP	FALSE	FALSE	FALSE
WT / KO	P23381	0.258882	0.258882	4.11e-08	2.31e-07	WARS1	Tryptophan--tRNA ligase. cytoplasmic	SYWC_HUMAN	31	19.6551	1.19655	WT	KO	FALSE	7.38616	NO	FALSE	FALSE	FALSE
WT / KO	Q8WUD4	-0.299953	0.299953	4.22e-08	2.36e-07	CCDC12	Coiled-coil domain-containing protein 12	CCD12_HUMAN	12	-18.7721	0.812279	WT	KO	FALSE	7.37469	NO	FALSE	FALSE	FALSE
WT / KO	P07919	-0.582161	0.582161	4.24e-08	2.37e-07	UQCRH	Cytochrome b-c1 complex subunit 6. mitochondrial	QCR6_HUMAN	5	-33.2038	0.667962	WT	KO	FALSE	7.37263	NO	FALSE	FALSE	FALSE
WT / KO	Q96JP5	-0.470796	0.470796	4.3e-08	2.4e-07	ZFP91	E3 ubiquitin-protein ligase ZFP91	ZFP91_HUMAN	8	-27.8434	0.721566	WT	KO	FALSE	7.36653	NO	FALSE	FALSE	FALSE
WT / KO	Q9UBV2	-0.224184	0.224184	4.35e-08	2.41e-07	SEL1L	Protein sel-1 homolog 1	SE1L1_HUMAN	19	-14.3921	0.856079	WT	KO	FALSE	7.36151	NO	FALSE	FALSE	FALSE
WT / KO	Q9Y282	-0.478726	0.478726	4.4e-08	2.43e-07	ERGIC3	Endoplasmic reticulum-Golgi intermediate compartment protein 3	ERGI3_HUMAN	12	-28.2389	0.717611	WT	KO	FALSE	7.35655	NO	FALSE	FALSE	FALSE
WT / KO	Q96KB5	-0.291601	0.291601	4.43e-08	2.45e-07	PBK	Lymphokine-activated killer T-cell-originated protein kinase	TOPK_HUMAN	14	-18.3005	0.816995	WT	KO	FALSE	7.3536	NO	FALSE	FALSE	FALSE
WT / KO	Q99798	-0.245549	0.245549	4.62e-08	2.54e-07	ACO2	Aconitate hydratase. mitochondrial	ACON_HUMAN	40	-15.6505	0.843495	WT	KO	FALSE	7.33536	NO	FALSE	FALSE	FALSE
WT / KO	O15400	-0.785164	0.785164	4.66e-08	2.56e-07	STX7	Syntaxin-7	STX7_HUMAN	11	-41.9714	0.580286	WT	KO	FALSE	7.33161	DOWN	FALSE	FALSE	FALSE
WT / KO	Q00534	0.897639	0.897639	4.77e-08	2.6e-07	CDK6	Cyclin-dependent kinase 6	CDK6_HUMAN	15	86.3015	1.86302	WT	KO	FALSE	7.32148	UP	FALSE	FALSE	FALSE
WT / KO	Q9P015	0.311561	0.311561	4.78e-08	2.6e-07	MRPL15	39S ribosomal protein L15. mitochondrial	RM15_HUMAN	16	24.105	1.24105	WT	KO	FALSE	7.32057	NO	FALSE	FALSE	FALSE
WT / KO	Q13464	0.532166	0.532166	4.84e-08	2.61e-07	ROCK1	Rho-associated protein kinase 1	ROCK1_HUMAN	26	44.6099	1.4461	WT	KO	FALSE	7.31515	NO	FALSE	TRUE	FALSE
WT / KO	Q15833	-0.219379	0.219379	4.83e-08	2.61e-07	STXBP2	Syntaxin-binding protein 2	STXB2_HUMAN	22	-14.1065	0.858935	WT	KO	FALSE	7.31605	NO	FALSE	FALSE	FALSE
WT / KO	Q14696	-0.14104	0.14104	4.9e-08	2.63e-07	MESD	LRP chaperone MESD	MESD_HUMAN	12	-9.31347	0.906865	WT	KO	FALSE	7.3098	NO	FALSE	FALSE	FALSE
WT / KO	Q96BW5	0.588533	0.588533	4.93e-08	2.64e-07	PTER	Phosphotriesterase-related protein	PTER_HUMAN	15	50.3717	1.50372	WT	KO	FALSE	7.30715	NO	FALSE	FALSE	FALSE
WT / KO	Q92616	0.163552	0.163552	4.96e-08	2.65e-07	GCN1	eIF-2-alpha kinase activator GCN1	GCN1_HUMAN	142	12.0042	1.12004	WT	KO	FALSE	7.30452	NO	FALSE	FALSE	FALSE
WT / KO	Q96KN1	1.79868	1.79868	4.99e-08	2.66e-07	LRATD2	Protein LRATD2	LRAT2_HUMAN	12	247.902	3.47902	WT	KO	FALSE	7.3019	UP	FALSE	FALSE	FALSE
WT / KO	Q9UIG0	0.310988	0.310988	5.05e-08	2.68e-07	BAZ1B	Tyrosine-protein kinase BAZ1B	BAZ1B_HUMAN	58	24.0557	1.24056	WT	KO	FALSE	7.29671	NO	FALSE	FALSE	FALSE
WT / KO	Q13685	-0.342868	0.342868	5.16e-08	2.73e-07	AAMP	Angio-associated migratory cell protein	AAMP_HUMAN	15	-21.1528	0.788472	WT	KO	FALSE	7.28735	NO	FALSE	FALSE	FALSE
WT / KO	Q9P0L0	-0.343339	0.343339	5.18e-08	2.73e-07	VAPA	Vesicle-associated membrane protein-associated protein A	VAPA_HUMAN	17	-21.1785	0.788215	WT	KO	FALSE	7.28567	NO	FALSE	TRUE	FALSE
WT / KO	Q92879	-0.221577	0.221577	5.31e-08	2.79e-07	CELF1	CUGBP Elav-like family member 1	CELF1_HUMAN	14	-14.2372	0.857628	WT	KO	FALSE	7.27491	NO	FALSE	FALSE	FALSE
WT / KO	Q8TCF1	0.57018	0.57018	5.33e-08	2.8e-07	ZFAND1	AN1-type zinc finger protein 1	ZFAN1_HUMAN	9	48.4709	1.48471	WT	KO	FALSE	7.27327	NO	FALSE	FALSE	FALSE
WT / KO	O43665	0.5042	0.5042	5.36e-08	2.8e-07	RGS10	Regulator of G-protein signaling 10	RGS10_HUMAN	9	41.8337	1.41834	WT	KO	FALSE	7.27084	NO	FALSE	FALSE	FALSE
WT / KO	Q71RC2	-0.146422	0.146422	5.38e-08	2.81e-07	LARP4	La-related protein 4	LARP4_HUMAN	19	-9.65118	0.903488	WT	KO	FALSE	7.26922	NO	FALSE	FALSE	FALSE
WT / KO	Q03001	-0.674193	0.674193	5.45e-08	2.83e-07	DST	Dystonin	DYST_HUMAN	64	-37.3318	0.626682	WT	KO	FALSE	7.2636	NO	FALSE	FALSE	FALSE
WT / KO	Q07666	-0.212581	0.212581	5.45e-08	2.83e-07	KHDRBS1	KH domain-containing. RNA-binding. signal transduction-associated protein 1	KHDR1_HUMAN	15	-13.7008	0.862992	WT	KO	FALSE	7.2636	NO	FALSE	FALSE	FALSE
WT / KO	P26358	0.260952	0.260952	5.47e-08	2.83e-07	DNMT1	DNA (cytosine-5)-methyltransferase 1	DNMT1_HUMAN	70	19.8269	1.19827	WT	KO	FALSE	7.26201	NO	FALSE	FALSE	FALSE
WT / KO	P40855	-0.213301	0.213301	5.73e-08	2.94e-07	PEX19	Peroxisomal biogenesis factor 19	PEX19_HUMAN	16	-13.7439	0.862561	WT	KO	FALSE	7.24185	NO	FALSE	FALSE	FALSE
WT / KO	Q9UMS4	-0.231753	0.231753	5.75e-08	2.94e-07	PRPF19	Pre-mRNA-processing factor 19	PRP19_HUMAN	20	-14.84	0.8516	WT	KO	FALSE	7.24033	NO	FALSE	FALSE	FALSE
WT / KO	P62745	-1.48119	1.48119	5.82e-08	2.97e-07	RHOB	Rho-related GTP-binding protein RhoB	RHOB_HUMAN	4	-64.1808	0.358192	WT	KO	FALSE	7.23508	DOWN	FALSE	FALSE	FALSE
WT / KO	Q12996	-0.279517	0.279517	5.89e-08	3e-07	CSTF3	Cleavage stimulation factor subunit 3	CSTF3_HUMAN	32	-17.6133	0.823867	WT	KO	FALSE	7.22988	NO	FALSE	FALSE	FALSE
WT / KO	Q02790	0.26184	0.26184	5.96e-08	3.03e-07	FKBP4	Peptidyl-prolyl cis-trans isomerase FKBP4	FKBP4_HUMAN	44	19.9007	1.19901	WT	KO	FALSE	7.22475	NO	FALSE	FALSE	FALSE
WT / KO	O94826	-0.193217	0.193217	6e-08	3.04e-07	TOMM70	Mitochondrial import receptor subunit TOM70	TOM70_HUMAN	33	-12.5347	0.874653	WT	KO	FALSE	7.22185	NO	FALSE	FALSE	FALSE
WT / KO	Q16698	0.825758	0.825758	6.06e-08	3.06e-07	DECR1	2.4-dienoyl-CoA reductase [(3E)-enoyl-CoA-producing]. mitochondrial	DECR_HUMAN	13	77.2465	1.77247	WT	KO	FALSE	7.21753	UP	FALSE	FALSE	FALSE
WT / KO	O94813	-0.282712	0.282712	6.18e-08	3.11e-07	SLIT2	Slit homolog 2 protein	SLIT2_HUMAN	48	-17.7956	0.822044	WT	KO	FALSE	7.20901	NO	FALSE	FALSE	FALSE
WT / KO	P18085	0.393419	0.393419	6.5e-08	3.26e-07	ARF4	ADP-ribosylation factor 4	ARF4_HUMAN	6	31.3503	1.3135	WT	KO	FALSE	7.18709	NO	FALSE	FALSE	FALSE
WT / KO	Q14789	0.206336	0.206336	6.53e-08	3.27e-07	GOLGB1	Golgin subfamily B member 1	GOGB1_HUMAN	116	15.3754	1.15375	WT	KO	FALSE	7.18509	NO	FALSE	TRUE	FALSE
WT / KO	Q01844	-0.36104	0.36104	6.59e-08	3.29e-07	EWSR1	RNA-binding protein EWS	EWS_HUMAN	10	-22.1397	0.778603	WT	KO	FALSE	7.18111	NO	FALSE	FALSE	FALSE
WT / KO	Q8NFQ8	-0.344522	0.344522	6.77e-08	3.37e-07	TOR1AIP2	Torsin-1A-interacting protein 2	TOIP2_HUMAN	19	-21.2431	0.787569	WT	KO	FALSE	7.16941	NO	FALSE	FALSE	FALSE
WT / KO	O95214	-0.32332	0.32332	6.8e-08	3.37e-07	LEPROTL1	Leptin receptor overlapping transcript-like 1	LERL1_HUMAN	1	-20.0772	0.799228	WT	KO	FALSE	7.16749	NO	FALSE	FALSE	FALSE
WT / KO	P47813	0.246811	0.246811	6.81e-08	3.37e-07	EIF1AX	Eukaryotic translation initiation factor 1A. X-chromosomal	IF1AX_HUMAN	7	18.6582	1.18658	WT	KO	FALSE	7.16685	NO	FALSE	FALSE	FALSE
WT / KO	P53396	0.368629	0.368629	6.86e-08	3.38e-07	ACLY	ATP-citrate synthase	ACLY_HUMAN	62	29.1125	1.29113	WT	KO	FALSE	7.16368	NO	FALSE	FALSE	FALSE
WT / KO	O43709	0.529833	0.529833	6.88e-08	3.38e-07	BUD23	Probable 18S rRNA (guanine-N(7))-methyltransferase	BUD23_HUMAN	5	44.3762	1.44376	WT	KO	FALSE	7.16241	NO	FALSE	FALSE	FALSE
WT / KO	Q8WWI5	-0.550216	0.550216	6.95e-08	3.41e-07	SLC44A1	Choline transporter-like protein 1	CTL1_HUMAN	9	-31.7082	0.682918	WT	KO	FALSE	7.15802	NO	FALSE	FALSE	FALSE
WT / KO	Q8N1G4	0.259433	0.259433	7.22e-08	3.53e-07	LRRC47	Leucine-rich repeat-containing protein 47	LRC47_HUMAN	26	19.7008	1.19701	WT	KO	FALSE	7.14146	NO	FALSE	FALSE	FALSE
WT / KO	Q96IU4	0.435301	0.435301	7.36e-08	3.58e-07	ABHD14B	Protein ABHD14B	ABHEB_HUMAN	10	35.2193	1.35219	WT	KO	FALSE	7.13312	NO	FALSE	FALSE	FALSE
WT / KO	Q9Y285	-0.16764	0.16764	7.39e-08	3.58e-07	FARSA	Phenylalanine--tRNA ligase alpha subunit	SYFA_HUMAN	20	-10.9702	0.890298	WT	KO	FALSE	7.13136	NO	FALSE	FALSE	FALSE
WT / KO	Q9Y4W2	0.203346	0.203346	7.38e-08	3.58e-07	LAS1L	Ribosomal biogenesis protein LAS1L	LAS1L_HUMAN	28	15.1365	1.15137	WT	KO	FALSE	7.13194	NO	FALSE	FALSE	FALSE
WT / KO	O60287	0.200073	0.200073	7.45e-08	3.6e-07	URB1	Nucleolar pre-ribosomal-associated protein 1	NPA1P_HUMAN	54	14.8757	1.14876	WT	KO	FALSE	7.12784	NO	FALSE	FALSE	FALSE
WT / KO	Q96HE7	-0.278532	0.278532	7.58e-08	3.66e-07	ERO1A	ERO1-like protein alpha	ERO1A_HUMAN	22	-17.5571	0.824429	WT	KO	FALSE	7.12033	NO	FALSE	FALSE	FALSE
WT / KO	Q8WUM4	0.174766	0.174766	7.66e-08	3.69e-07	PDCD6IP	Programmed cell death 6-interacting protein	PDC6I_HUMAN	55	12.8781	1.12878	WT	KO	FALSE	7.11577	NO	FALSE	FALSE	FALSE
WT / KO	O75503	1.60719	1.60719	7.73e-08	3.71e-07	CLN5	Ceroid-lipofuscinosis neuronal protein 5	CLN5_HUMAN	12	204.658	3.04658	WT	KO	FALSE	7.11182	UP	TRUE	FALSE	TRUE
WT / KO	Q9NWD9	-1.59511	1.59511	8.11e-08	3.87e-07	BEX4	Protein BEX4	BEX4_HUMAN	2	-66.9002	0.330998	WT	KO	FALSE	7.09098	DOWN	FALSE	FALSE	FALSE
WT / KO	Q9UBM7	0.238616	0.238616	8.11e-08	3.87e-07	DHCR7	7-dehydrocholesterol reductase	DHCR7_HUMAN	8	17.986	1.17986	WT	KO	FALSE	7.09098	NO	FALSE	FALSE	FALSE
WT / KO	Q9Y4P3	0.431959	0.431959	8.13e-08	3.87e-07	TBL2	Transducin beta-like protein 2	TBL2_HUMAN	19	34.9064	1.34906	WT	KO	FALSE	7.08991	NO	FALSE	FALSE	FALSE
WT / KO	Q9BVC5	-0.531291	0.531291	8.18e-08	3.88e-07	C2orf49	Ashwin	ASHWN_HUMAN	3	-30.8065	0.691935	WT	KO	FALSE	7.08725	NO	FALSE	FALSE	FALSE
WT / KO	P28799	-0.71927	0.71927	8.24e-08	3.9e-07	GRN	Progranulin	GRN_HUMAN	27	-39.2595	0.607405	WT	KO	FALSE	7.08407	NO	FALSE	FALSE	TRUE
WT / KO	O43813	0.235262	0.235262	8.32e-08	3.93e-07	LANCL1	Glutathione S-transferase LANCL1	LANC1_HUMAN	13	17.712	1.17712	WT	KO	FALSE	7.07988	NO	FALSE	FALSE	FALSE
WT / KO	Q8IWB7	-0.586021	0.586021	8.34e-08	3.93e-07	WDFY1	WD repeat and FYVE domain-containing protein 1	WDFY1_HUMAN	17	-33.3822	0.666178	WT	KO	FALSE	7.07883	NO	FALSE	FALSE	FALSE
WT / KO	Q16850	0.759309	0.759309	8.43e-08	3.96e-07	CYP51A1	Lanosterol 14-alpha demethylase	CP51A_HUMAN	20	69.268	1.69268	WT	KO	FALSE	7.07417	UP	FALSE	FALSE	FALSE
WT / KO	P11498	-0.218011	0.218011	8.51e-08	3.98e-07	PC	Pyruvate carboxylase. mitochondrial	PYC_HUMAN	33	-14.025	0.85975	WT	KO	FALSE	7.07007	NO	FALSE	FALSE	FALSE
WT / KO	Q05682	0.236056	0.236056	8.58e-08	4.01e-07	CALD1	Caldesmon	CALD1_HUMAN	26	17.7768	1.17777	WT	KO	FALSE	7.06651	NO	FALSE	FALSE	FALSE
WT / KO	Q5T160	0.378103	0.378103	8.6e-08	4.01e-07	RARS2	Probable arginine--tRNA ligase. mitochondrial	SYRM_HUMAN	16	29.9632	1.29963	WT	KO	FALSE	7.0655	NO	FALSE	FALSE	FALSE
WT / KO	P11717	-0.509703	0.509703	8.87e-08	4.1e-07	IGF2R	Cation-independent mannose-6-phosphate receptor	MPRI_HUMAN	83	-29.7633	0.702367	WT	KO	FALSE	7.05208	NO	FALSE	FALSE	FALSE
WT / KO	P12235	-0.262813	0.262813	8.83e-08	4.1e-07	SLC25A4	ADP/ATP translocase 1	ADT1_HUMAN	10	-16.6539	0.833461	WT	KO	FALSE	7.05404	NO	FALSE	FALSE	FALSE
WT / KO	Q6PML9	-0.25923	0.25923	8.85e-08	4.1e-07	SLC30A9	Zinc transporter 9	ZNT9_HUMAN	13	-16.4466	0.835534	WT	KO	FALSE	7.05306	NO	FALSE	FALSE	FALSE
WT / KO	Q9NXS2	0.948581	0.948581	8.89e-08	4.1e-07	QPCTL	Glutaminyl-peptide cyclotransferase-like protein	QPCTL_HUMAN	10	92.9974	1.92997	WT	KO	FALSE	7.0511	UP	FALSE	TRUE	FALSE
WT / KO	P40939	-0.149812	0.149812	8.94e-08	4.11e-07	HADHA	Trifunctional enzyme subunit alpha. mitochondrial	ECHA_HUMAN	44	-9.86319	0.901368	WT	KO	FALSE	7.04866	NO	FALSE	FALSE	FALSE
WT / KO	Q6PJG6	0.220981	0.220981	9.16e-08	4.2e-07	BRAT1	BRCA1-associated ATM activator 1	BRAT1_HUMAN	32	16.5526	1.16553	WT	KO	FALSE	7.0381	NO	FALSE	FALSE	FALSE
WT / KO	Q9HBM1	0.283464	0.283464	9.18e-08	4.2e-07	SPC25	Kinetochore protein Spc25	SPC25_HUMAN	9	21.7114	1.21711	WT	KO	FALSE	7.03716	NO	FALSE	FALSE	FALSE
WT / KO	Q9UHR4	0.356738	0.356738	9.21e-08	4.2e-07	BAIAP2L1	Brain-specific angiogenesis inhibitor 1-associated protein 2-like protein 1	BI2L1_HUMAN	19	28.0527	1.28053	WT	KO	FALSE	7.03574	NO	FALSE	FALSE	FALSE
WT / KO	Q8N357	-0.501711	0.501711	9.29e-08	4.22e-07	SLC35F6	Solute carrier family 35 member F6	S35F6_HUMAN	2	-29.3731	0.706269	WT	KO	FALSE	7.03198	NO	FALSE	FALSE	FALSE
WT / KO	Q8TBC4	0.20558	0.20558	9.32e-08	4.23e-07	UBA3	NEDD8-activating enzyme E1 catalytic subunit	UBA3_HUMAN	24	15.315	1.15315	WT	KO	FALSE	7.03058	NO	FALSE	FALSE	FALSE
WT / KO	Q14980	-0.290105	0.290105	9.67e-08	4.36e-07	NUMA1	Nuclear mitotic apparatus protein 1	NUMA1_HUMAN	106	-18.2157	0.817843	WT	KO	FALSE	7.01457	NO	FALSE	TRUE	FALSE
WT / KO	Q9ULJ3	0.190898	0.190898	9.66e-08	4.36e-07	ZBTB21	Zinc finger and BTB domain-containing protein 21	ZBT21_HUMAN	14	14.1474	1.14147	WT	KO	FALSE	7.01502	NO	FALSE	FALSE	FALSE
WT / KO	Q16658	0.940638	0.940638	9.77e-08	4.39e-07	FSCN1	Fascin	FSCN1_HUMAN	26	91.9377	1.91938	WT	KO	FALSE	7.01011	UP	FALSE	FALSE	FALSE
WT / KO	O75152	-0.324689	0.324689	9.82e-08	4.41e-07	ZC3H11A	Zinc finger CCCH domain-containing protein 11A	ZC11A_HUMAN	30	-20.153	0.79847	WT	KO	FALSE	7.00789	NO	FALSE	FALSE	FALSE
WT / KO	P55084	-0.135284	0.135284	9.86e-08	4.41e-07	HADHB	Trifunctional enzyme subunit beta. mitochondrial	ECHB_HUMAN	25	-8.95094	0.910491	WT	KO	FALSE	7.00612	NO	FALSE	FALSE	FALSE
WT / KO	P02792	-0.995632	0.995632	1e-07	4.47e-07	FTL	Ferritin light chain	FRIL_HUMAN	11	-49.8484	0.501516	WT	KO	FALSE	7	DOWN	FALSE	FALSE	FALSE
WT / KO	O00244	-0.196647	0.196647	1.01e-07	4.48e-07	ATOX1	Copper transport protein ATOX1	ATOX1_HUMAN	9	-12.7424	0.872576	WT	KO	FALSE	6.99568	NO	FALSE	FALSE	FALSE
WT / KO	P35659	-0.207854	0.207854	1.03e-07	4.59e-07	DEK	Protein DEK	DEK_HUMAN	21	-13.4176	0.865824	WT	KO	FALSE	6.98716	NO	FALSE	FALSE	FALSE
WT / KO	P08195	0.393746	0.393746	1.04e-07	4.61e-07	SLC3A2	4F2 cell-surface antigen heavy chain	4F2_HUMAN	30	31.3801	1.3138	WT	KO	FALSE	6.98297	NO	TRUE	FALSE	FALSE
WT / KO	Q15506	-0.517701	0.517701	1.07e-07	4.73e-07	SPA17	Sperm surface protein Sp17	SP17_HUMAN	1	-30.1516	0.698484	WT	KO	FALSE	6.97062	NO	FALSE	FALSE	FALSE
WT / KO	Q92733	-0.272409	0.272409	1.08e-07	4.74e-07	PRCC	Proline-rich protein PRCC	PRCC_HUMAN	11	-17.2064	0.827936	WT	KO	FALSE	6.96658	NO	FALSE	FALSE	FALSE
WT / KO	Q14669	-0.448523	0.448523	1.1e-07	4.85e-07	TRIP12	E3 ubiquitin-protein ligase TRIP12	TRIPC_HUMAN	52	-26.7207	0.732793	WT	KO	FALSE	6.95861	NO	FALSE	FALSE	FALSE
WT / KO	Q3KQU3	-0.451396	0.451396	1.11e-07	4.85e-07	MAP7D1	MAP7 domain-containing protein 1	MA7D1_HUMAN	19	-26.8665	0.731335	WT	KO	FALSE	6.95468	NO	FALSE	FALSE	FALSE
WT / KO	O75396	-0.412592	0.412592	1.11e-07	4.86e-07	SEC22B	Vesicle-trafficking protein SEC22b	SC22B_HUMAN	15	-24.8728	0.751272	WT	KO	FALSE	6.95468	NO	FALSE	TRUE	FALSE
WT / KO	P41227	0.268873	0.268873	1.12e-07	4.86e-07	NAA10	N-alpha-acetyltransferase 10	NAA10_HUMAN	16	20.4866	1.20487	WT	KO	FALSE	6.95078	NO	FALSE	FALSE	FALSE
WT / KO	Q5JTV8	-0.202083	0.202083	1.12e-07	4.86e-07	TOR1AIP1	Torsin-1A-interacting protein 1	TOIP1_HUMAN	19	-13.0706	0.869294	WT	KO	FALSE	6.95078	NO	FALSE	FALSE	FALSE
WT / KO	Q9ULW0	-0.339146	0.339146	1.12e-07	4.86e-07	TPX2	Targeting protein for Xklp2	TPX2_HUMAN	31	-20.9491	0.790509	WT	KO	FALSE	6.95078	NO	FALSE	FALSE	FALSE
WT / KO	Q9BXS6	-0.501308	0.501308	1.13e-07	4.91e-07	NUSAP1	Nucleolar and spindle-associated protein 1	NUSAP_HUMAN	16	-29.3534	0.706466	WT	KO	FALSE	6.94692	NO	FALSE	FALSE	FALSE
WT / KO	Q15654	0.77973	0.77973	1.14e-07	4.94e-07	TRIP6	Thyroid receptor-interacting protein 6	TRIP6_HUMAN	14	71.681	1.71681	WT	KO	FALSE	6.9431	UP	FALSE	FALSE	FALSE
WT / KO	Q92576	-0.310052	0.310052	1.17e-07	5.03e-07	PHF3	PHD finger protein 3	PHF3_HUMAN	37	-19.3387	0.806613	WT	KO	FALSE	6.93181	NO	FALSE	FALSE	FALSE
WT / KO	Q9BQP7	-0.262452	0.262452	1.19e-07	5.1e-07	MGME1	Mitochondrial genome maintenance exonuclease 1	MGME1_HUMAN	18	-16.633	0.83367	WT	KO	FALSE	6.92445	NO	FALSE	FALSE	FALSE
WT / KO	Q8WW59	-0.363947	0.363947	1.19e-07	5.11e-07	SPRYD4	SPRY domain-containing protein 4	SPRY4_HUMAN	11	-22.2964	0.777036	WT	KO	FALSE	6.92445	NO	FALSE	FALSE	FALSE
WT / KO	Q9Y6E2	0.321428	0.321428	1.2e-07	5.11e-07	BZW2	Basic leucine zipper and W2 domain-containing protein 2	BZW2_HUMAN	24	24.9567	1.24957	WT	KO	FALSE	6.92082	NO	FALSE	FALSE	FALSE
WT / KO	Q9Y6H1	-0.616457	0.616457	1.2e-07	5.11e-07	CHCHD2	Coiled-coil-helix-coiled-coil-helix domain-containing protein 2	CHCH2_HUMAN	5	-34.7729	0.652271	WT	KO	FALSE	6.92082	NO	FALSE	FALSE	FALSE
WT / KO	Q16513	0.212702	0.212702	1.2e-07	5.11e-07	PKN2	Serine/threonine-protein kinase N2	PKN2_HUMAN	37	15.8857	1.15886	WT	KO	FALSE	6.92082	NO	FALSE	FALSE	FALSE
WT / KO	P55809	-0.270063	0.270063	1.21e-07	5.15e-07	OXCT1	Succinyl-CoA:3-ketoacid coenzyme A transferase 1. mitochondrial	SCOT1_HUMAN	17	-17.0716	0.829284	WT	KO	FALSE	6.91721	NO	FALSE	FALSE	FALSE
WT / KO	P10620	1.82974	1.82974	1.22e-07	5.15e-07	MGST1	Microsomal glutathione S-transferase 1	MGST1_HUMAN	3	255.473	3.55473	WT	KO	FALSE	6.91364	UP	FALSE	FALSE	FALSE
WT / KO	Q9H0H5	-0.461285	0.461285	1.22e-07	5.15e-07	RACGAP1	Rac GTPase-activating protein 1	RGAP1_HUMAN	29	-27.3661	0.726339	WT	KO	FALSE	6.91364	NO	FALSE	FALSE	FALSE
WT / KO	Q13885	0.285946	0.285946	1.23e-07	5.18e-07	TUBB2A	Tubulin beta-2A chain	TBB2A_HUMAN	1	21.9209	1.21921	WT	KO	FALSE	6.91009	NO	FALSE	FALSE	FALSE
WT / KO	P56192	0.221154	0.221154	1.24e-07	5.2e-07	MARS1	Methionine--tRNA ligase. cytoplasmic	SYMC_HUMAN	45	16.5666	1.16567	WT	KO	FALSE	6.90658	NO	FALSE	FALSE	FALSE
WT / KO	Q9Y4C2	0.750914	0.750914	1.25e-07	5.25e-07	TCAF1	TRPM8 channel-associated factor 1	TCAF1_HUMAN	29	68.2859	1.68286	WT	KO	FALSE	6.90309	UP	FALSE	FALSE	FALSE
WT / KO	O94979	0.73214	0.73214	1.27e-07	5.33e-07	SEC31A	Protein transport protein Sec31A	SC31A_HUMAN	37	66.1102	1.6611	WT	KO	FALSE	6.8962	NO	FALSE	TRUE	FALSE
WT / KO	P10599	-0.205756	0.205756	1.28e-07	5.35e-07	TXN	Thioredoxin	THIO_HUMAN	9	-13.2916	0.867084	WT	KO	FALSE	6.89279	NO	FALSE	FALSE	FALSE
WT / KO	Q9H0E2	-0.405104	0.405104	1.33e-07	5.52e-07	TOLLIP	Toll-interacting protein	TOLIP_HUMAN	10	-24.4818	0.755182	WT	KO	FALSE	6.87615	NO	FALSE	FALSE	FALSE
WT / KO	Q5T1C6	-0.319429	0.319429	1.34e-07	5.57e-07	THEM4	Acyl-coenzyme A thioesterase THEM4	THEM4_HUMAN	4	-19.8613	0.801387	WT	KO	FALSE	6.8729	NO	FALSE	FALSE	FALSE
WT / KO	Q99538	1.60086	1.60086	1.38e-07	5.74e-07	LGMN	Legumain	LGMN_HUMAN	19	203.325	3.03325	WT	KO	FALSE	6.86012	UP	FALSE	FALSE	TRUE
WT / KO	P06280	1.90612	1.90612	1.42e-07	5.88e-07	GLA	Alpha-galactosidase A	AGAL_HUMAN	24	274.799	3.74799	WT	KO	FALSE	6.84771	UP	FALSE	FALSE	TRUE
WT / KO	Q9UN81	-0.481746	0.481746	1.43e-07	5.89e-07	L1RE1	LINE-1 retrotransposable element ORF1 protein	LORF1_HUMAN	12	-28.3889	0.716111	WT	KO	FALSE	6.84466	NO	FALSE	FALSE	FALSE
WT / KO	Q8NFC6	-0.626392	0.626392	1.43e-07	5.89e-07	BOD1L1	Biorientation of chromosomes in cell division protein 1-like 1	BD1L1_HUMAN	52	-35.2206	0.647794	WT	KO	FALSE	6.84466	NO	FALSE	FALSE	FALSE
WT / KO	Q9P2B2	-0.218233	0.218233	1.44e-07	5.93e-07	PTGFRN	Prostaglandin F2 receptor negative regulator	FPRP_HUMAN	39	-14.0382	0.859618	WT	KO	FALSE	6.84164	NO	FALSE	FALSE	FALSE
WT / KO	P58004	0.962064	0.962064	1.49e-07	6.08e-07	SESN2	Sestrin-2	SESN2_HUMAN	13	94.8095	1.9481	WT	KO	FALSE	6.82681	UP	FALSE	FALSE	FALSE
WT / KO	Q9NZQ3	0.34565	0.34565	1.49e-07	6.08e-07	NCKIPSD	NCK-interacting protein with SH3 domain	SPN90_HUMAN	15	27.0723	1.27072	WT	KO	FALSE	6.82681	NO	FALSE	FALSE	FALSE
WT / KO	Q9BSH4	-0.228954	0.228954	1.51e-07	6.14e-07	TACO1	Translational activator of cytochrome c oxidase 1	TACO1_HUMAN	12	-14.6747	0.853253	WT	KO	FALSE	6.82102	NO	FALSE	FALSE	FALSE
WT / KO	Q9BX67	-0.426935	0.426935	1.51e-07	6.14e-07	JAM3	Junctional adhesion molecule C	JAM3_HUMAN	10	-25.616	0.74384	WT	KO	FALSE	6.82102	NO	FALSE	FALSE	FALSE
WT / KO	Q9Y2Q3	0.395576	0.395576	1.51e-07	6.14e-07	GSTK1	Glutathione S-transferase kappa 1	GSTK1_HUMAN	14	31.5468	1.31547	WT	KO	FALSE	6.82102	NO	FALSE	FALSE	FALSE
WT / KO	Q9Y2L1	0.668255	0.668255	1.54e-07	6.23e-07	DIS3	Exosome complex exonuclease RRP44	RRP44_HUMAN	50	58.9149	1.58915	WT	KO	FALSE	6.81248	NO	FALSE	FALSE	FALSE
WT / KO	Q86WW8	-0.665216	0.665216	1.54e-07	6.23e-07	COA5	Cytochrome c oxidase assembly factor 5	COA5_HUMAN	3	-36.9406	0.630594	WT	KO	FALSE	6.81248	NO	FALSE	FALSE	FALSE
WT / KO	P38432	-0.188315	0.188315	1.56e-07	6.27e-07	COIL	Coilin	COIL_HUMAN	15	-12.237	0.87763	WT	KO	FALSE	6.80688	NO	FALSE	FALSE	FALSE
WT / KO	Q9NX18	-0.704914	0.704914	1.57e-07	6.29e-07	SDHAF2	Succinate dehydrogenase assembly factor 2. mitochondrial	SDHF2_HUMAN	2	-38.6521	0.613479	WT	KO	FALSE	6.8041	NO	FALSE	FALSE	FALSE
WT / KO	O75691	0.370918	0.370918	1.6e-07	6.42e-07	UTP20	Small subunit processome component 20 homolog	UTP20_HUMAN	74	29.3175	1.29318	WT	KO	FALSE	6.79588	NO	FALSE	FALSE	FALSE
WT / KO	Q96JH7	0.44203	0.44203	1.6e-07	6.42e-07	VCPIP1	Deubiquitinating protein VCPIP1	VCIP1_HUMAN	19	35.8514	1.35851	WT	KO	FALSE	6.79588	NO	FALSE	FALSE	FALSE
WT / KO	Q8NCA5	0.321258	0.321258	1.63e-07	6.52e-07	FAM98A	Protein FAM98A	FA98A_HUMAN	12	24.942	1.24942	WT	KO	FALSE	6.78781	NO	FALSE	FALSE	FALSE
WT / KO	Q9BZE4	0.278622	0.278622	1.68e-07	6.69e-07	GTPBP4	GTP-binding protein 4	GTPB4_HUMAN	35	21.3036	1.21304	WT	KO	FALSE	6.77469	NO	FALSE	FALSE	FALSE
WT / KO	O95208	-0.312601	0.312601	1.69e-07	6.71e-07	EPN2	Epsin-2	EPN2_HUMAN	9	-19.4811	0.805189	WT	KO	FALSE	6.77211	NO	FALSE	FALSE	FALSE
WT / KO	P43307	-0.260317	0.260317	1.72e-07	6.81e-07	SSR1	Translocon-associated protein subunit alpha	SSRA_HUMAN	4	-16.5095	0.834905	WT	KO	FALSE	6.76447	NO	FALSE	FALSE	FALSE
WT / KO	Q8TAT6	-0.27796	0.27796	1.75e-07	6.92e-07	NPLOC4	Nuclear protein localization protein 4 homolog	NPL4_HUMAN	27	-17.5243	0.824757	WT	KO	FALSE	6.75696	NO	FALSE	FALSE	FALSE
WT / KO	Q8IY95	-0.298909	0.298909	1.77e-07	6.98e-07	TMEM192	Transmembrane protein 192	TM192_HUMAN	5	-18.7133	0.812867	WT	KO	FALSE	6.75203	NO	FALSE	FALSE	FALSE
WT / KO	Q15046	0.269401	0.269401	1.79e-07	7.04e-07	KARS1	Lysine--tRNA ligase	SYK_HUMAN	35	20.5307	1.20531	WT	KO	FALSE	6.74715	NO	FALSE	FALSE	FALSE
WT / KO	P51003	-0.165051	0.165051	1.84e-07	7.22e-07	PAPOLA	Poly(A) polymerase alpha	PAPOA_HUMAN	31	-10.8103	0.891897	WT	KO	FALSE	6.73518	NO	FALSE	FALSE	FALSE
WT / KO	P54577	0.480248	0.480248	1.84e-07	7.22e-07	YARS1	Tyrosine--tRNA ligase. cytoplasmic	SYYC_HUMAN	46	39.4983	1.39498	WT	KO	FALSE	6.73518	NO	FALSE	FALSE	FALSE
WT / KO	Q9HAV7	-0.584995	0.584995	1.86e-07	7.25e-07	GRPEL1	GrpE protein homolog 1. mitochondrial	GRPE1_HUMAN	13	-33.3348	0.666652	WT	KO	FALSE	6.73049	NO	FALSE	FALSE	FALSE
WT / KO	P19367	-0.286936	0.286936	1.88e-07	7.31e-07	HK1	Hexokinase-1	HXK1_HUMAN	44	-18.0359	0.819641	WT	KO	FALSE	6.72584	NO	FALSE	FALSE	FALSE
WT / KO	P22415	-0.589752	0.589752	1.88e-07	7.31e-07	USF1	Upstream stimulatory factor 1	USF1_HUMAN	5	-33.5543	0.664457	WT	KO	FALSE	6.72584	NO	FALSE	FALSE	FALSE
WT / KO	Q96G74	-0.305635	0.305635	1.89e-07	7.34e-07	OTUD5	OTU domain-containing protein 5	OTUD5_HUMAN	17	-19.0914	0.809086	WT	KO	FALSE	6.72354	NO	FALSE	FALSE	FALSE
WT / KO	P11940	0.188483	0.188483	1.93e-07	7.5e-07	PABPC1	Polyadenylate-binding protein 1	PABP1_HUMAN	40	13.9565	1.13956	WT	KO	FALSE	6.71444	NO	FALSE	FALSE	FALSE
WT / KO	Q6Y7W6	-0.42147	0.42147	1.98e-07	7.65e-07	GIGYF2	GRB10-interacting GYF protein 2	GGYF2_HUMAN	36	-25.3336	0.746664	WT	KO	FALSE	6.70333	NO	FALSE	FALSE	FALSE
WT / KO	Q12830	-0.314362	0.314362	1.99e-07	7.66e-07	BPTF	Nucleosome-remodeling factor subunit BPTF	BPTF_HUMAN	59	-19.5793	0.804207	WT	KO	FALSE	6.70115	NO	FALSE	FALSE	FALSE
WT / KO	Q8WXI9	-0.215066	0.215066	1.99e-07	7.66e-07	GATAD2B	Transcriptional repressor p66-beta	P66B_HUMAN	25	-13.8493	0.861507	WT	KO	FALSE	6.70115	NO	FALSE	FALSE	FALSE
WT / KO	P36404	0.389574	0.389574	2e-07	7.67e-07	ARL2	ADP-ribosylation factor-like protein 2	ARL2_HUMAN	9	31.0007	1.31001	WT	KO	FALSE	6.69897	NO	FALSE	FALSE	FALSE
WT / KO	P33908	1.09318	1.09318	2.02e-07	7.71e-07	MAN1A1	Mannosyl-oligosaccharide 1.2-alpha-mannosidase IA	MA1A1_HUMAN	28	113.343	2.13343	WT	KO	FALSE	6.69465	UP	TRUE	TRUE	FALSE
WT / KO	Q15287	-0.292141	0.292141	2.02e-07	7.71e-07	RNPS1	RNA-binding protein with serine-rich domain 1	RNPS1_HUMAN	7	-18.3311	0.816689	WT	KO	FALSE	6.69465	NO	FALSE	FALSE	FALSE
WT / KO	Q9P2X3	0.437119	0.437119	2.01e-07	7.71e-07	IMPACT	Protein IMPACT	IMPCT_HUMAN	13	35.3898	1.3539	WT	KO	FALSE	6.6968	NO	FALSE	FALSE	FALSE
WT / KO	P11021	0.127986	0.127986	2.03e-07	7.74e-07	HSPA5	Endoplasmic reticulum chaperone BiP	BIP_HUMAN	40	9.27674	1.09277	WT	KO	FALSE	6.6925	NO	FALSE	FALSE	FALSE
WT / KO	P07814	0.51244	0.51244	2.05e-07	7.78e-07	EPRS1	Bifunctional glutamate/proline--tRNA ligase	SYEP_HUMAN	90	42.6461	1.42646	WT	KO	FALSE	6.68825	NO	FALSE	FALSE	FALSE
WT / KO	P23919	-0.393107	0.393107	2.08e-07	7.88e-07	DTYMK	Thymidylate kinase	KTHY_HUMAN	17	-23.8512	0.761488	WT	KO	FALSE	6.68194	NO	FALSE	FALSE	FALSE
WT / KO	Q5H8A4	-0.357316	0.357316	2.1e-07	7.95e-07	PIGG	GPI ethanolamine phosphate transferase 2	PIGG_HUMAN	10	-21.9385	0.780615	WT	KO	FALSE	6.67778	NO	FALSE	FALSE	FALSE
WT / KO	P07602	-0.496885	0.496885	2.12e-07	7.98e-07	PSAP	Prosaposin	SAP_HUMAN	36	-29.1365	0.708635	WT	KO	FALSE	6.67366	NO	FALSE	FALSE	TRUE
WT / KO	P12277	0.257243	0.257243	2.12e-07	7.98e-07	CKB	Creatine kinase B-type	KCRB_HUMAN	25	19.5192	1.19519	WT	KO	FALSE	6.67366	NO	FALSE	FALSE	FALSE
WT / KO	Q14194	1.05699	1.05699	2.15e-07	8.05e-07	CRMP1	Dihydropyrimidinase-related protein 1	DPYL1_HUMAN	21	108.059	2.08059	WT	KO	FALSE	6.66756	UP	FALSE	FALSE	FALSE
WT / KO	Q9H4L4	0.263693	0.263693	2.15e-07	8.05e-07	SENP3	Sentrin-specific protease 3	SENP3_HUMAN	14	20.0548	1.20055	WT	KO	FALSE	6.66756	NO	FALSE	FALSE	FALSE
WT / KO	Q9Y697	-0.159378	0.159378	2.15e-07	8.06e-07	NFS1	Cysteine desulfurase. mitochondrial	NFS1_HUMAN	15	-10.4589	0.895411	WT	KO	FALSE	6.66756	NO	FALSE	FALSE	FALSE
WT / KO	P0DJ07	-0.577202	0.577202	2.22e-07	8.3e-07	PET100	Protein PET100 homolog. mitochondrial	PT100_HUMAN	1	-32.9738	0.670262	WT	KO	FALSE	6.65365	NO	FALSE	FALSE	FALSE
WT / KO	P15531	0.29067	0.29067	2.28e-07	8.48e-07	NME1	Nucleoside diphosphate kinase A	NDKA_HUMAN	9	22.3208	1.22321	WT	KO	FALSE	6.64207	NO	FALSE	FALSE	FALSE
WT / KO	P34913	0.935631	0.935631	2.3e-07	8.53e-07	EPHX2	Bifunctional epoxide hydrolase 2	HYES_HUMAN	10	91.2727	1.91273	WT	KO	FALSE	6.63827	UP	FALSE	FALSE	FALSE
WT / KO	O60231	-0.116895	0.116895	2.32e-07	8.56e-07	DHX16	Pre-mRNA-splicing factor ATP-dependent RNA helicase DHX16	DHX16_HUMAN	33	-7.78296	0.92217	WT	KO	FALSE	6.63451	NO	FALSE	FALSE	FALSE
WT / KO	O60563	-0.459153	0.459153	2.31e-07	8.56e-07	CCNT1	Cyclin-T1	CCNT1_HUMAN	15	-27.2587	0.727413	WT	KO	FALSE	6.63639	NO	FALSE	FALSE	FALSE
WT / KO	P04062	-0.472737	0.472737	2.32e-07	8.56e-07	GBA	Lysosomal acid glucosylceramidase	GLCM_HUMAN	24	-27.9404	0.720596	WT	KO	FALSE	6.63451	NO	FALSE	FALSE	TRUE
WT / KO	Q9NXH9	0.502443	0.502443	2.32e-07	8.56e-07	TRMT1	tRNA (guanine(26)-N(2))-dimethyltransferase	TRM1_HUMAN	21	41.661	1.41661	WT	KO	FALSE	6.63451	NO	FALSE	FALSE	FALSE
WT / KO	Q2VPK5	0.41107	0.41107	2.33e-07	8.57e-07	CTU2	Cytoplasmic tRNA 2-thiolation protein 2	CTU2_HUMAN	11	32.9671	1.32967	WT	KO	FALSE	6.63264	NO	FALSE	FALSE	FALSE
WT / KO	Q13428	-0.261592	0.261592	2.34e-07	8.59e-07	TCOF1	Treacle protein	TCOF_HUMAN	57	-16.5833	0.834167	WT	KO	FALSE	6.63078	NO	FALSE	FALSE	FALSE
WT / KO	Q05519	-0.29016	0.29016	2.35e-07	8.62e-07	SRSF11	Serine/arginine-rich splicing factor 11	SRS11_HUMAN	11	-18.2189	0.817811	WT	KO	FALSE	6.62893	NO	FALSE	FALSE	FALSE
WT / KO	Q00796	0.318188	0.318188	2.38e-07	8.68e-07	SORD	Sorbitol dehydrogenase	DHSO_HUMAN	19	24.6763	1.24676	WT	KO	FALSE	6.62342	NO	FALSE	FALSE	FALSE
WT / KO	Q9Y2W2	-0.448504	0.448504	2.44e-07	8.9e-07	WBP11	WW domain-binding protein 11	WBP11_HUMAN	24	-26.7197	0.732803	WT	KO	FALSE	6.61261	NO	FALSE	FALSE	FALSE
WT / KO	Q5VT52	-0.294006	0.294006	2.47e-07	8.97e-07	RPRD2	Regulation of nuclear pre-mRNA domain-containing protein 2	RPRD2_HUMAN	36	-18.4366	0.815634	WT	KO	FALSE	6.6073	NO	FALSE	FALSE	FALSE
WT / KO	Q9BX40	-0.265844	0.265844	2.48e-07	8.99e-07	LSM14B	Protein LSM14 homolog B	LS14B_HUMAN	14	-16.8288	0.831712	WT	KO	FALSE	6.60555	NO	FALSE	FALSE	FALSE
WT / KO	P42858	-0.398516	0.398516	2.48e-07	8.99e-07	HTT	Huntingtin	HD_HUMAN	71	-24.1362	0.758638	WT	KO	FALSE	6.60555	NO	FALSE	FALSE	FALSE
WT / KO	P51151	-0.414492	0.414492	2.54e-07	9.19e-07	RAB9A	Ras-related protein Rab-9A	RAB9A_HUMAN	8	-24.9716	0.750284	WT	KO	FALSE	6.59517	NO	FALSE	FALSE	FALSE
WT / KO	O75348	-0.466855	0.466855	2.57e-07	9.24e-07	ATP6V1G1	V-type proton ATPase subunit G 1	VATG1_HUMAN	5	-27.646	0.72354	WT	KO	FALSE	6.59007	NO	FALSE	FALSE	FALSE
WT / KO	P54727	-0.226572	0.226572	2.57e-07	9.24e-07	RAD23B	UV excision repair protein RAD23 homolog B	RD23B_HUMAN	18	-14.5337	0.854663	WT	KO	FALSE	6.59007	NO	FALSE	FALSE	FALSE
WT / KO	P58546	0.325863	0.325863	2.57e-07	9.24e-07	MTPN	Myotrophin	MTPN_HUMAN	9	25.3414	1.25341	WT	KO	FALSE	6.59007	NO	FALSE	FALSE	FALSE
WT / KO	Q9P016	0.262288	0.262288	2.59e-07	9.3e-07	THYN1	Thymocyte nuclear protein 1	THYN1_HUMAN	12	19.938	1.19938	WT	KO	FALSE	6.5867	NO	FALSE	FALSE	FALSE
WT / KO	P14209	-0.293168	0.293168	2.66e-07	9.53e-07	CD99	CD99 antigen	CD99_HUMAN	4	-18.3892	0.816108	WT	KO	FALSE	6.57512	NO	FALSE	FALSE	FALSE
WT / KO	O60701	0.446687	0.446687	2.68e-07	9.56e-07	UGDH	UDP-glucose 6-dehydrogenase	UGDH_HUMAN	21	36.2907	1.36291	WT	KO	FALSE	6.57187	NO	FALSE	FALSE	FALSE
WT / KO	P30825	0.287648	0.287648	2.69e-07	9.58e-07	SLC7A1	High affinity cationic amino acid transporter 1	SL7A1_HUMAN	8	22.0649	1.22065	WT	KO	FALSE	6.57025	NO	FALSE	FALSE	FALSE
WT / KO	O15234	-0.32603	0.32603	2.73e-07	9.71e-07	CASC3	Protein CASC3	CASC3_HUMAN	14	-20.2271	0.797729	WT	KO	FALSE	6.56384	NO	FALSE	FALSE	FALSE
WT / KO	P20700	-0.166602	0.166602	2.74e-07	9.74e-07	LMNB1	Lamin-B1	LMNB1_HUMAN	41	-10.9062	0.890938	WT	KO	FALSE	6.56225	NO	FALSE	FALSE	FALSE
WT / KO	Q86SX6	-0.412356	0.412356	2.78e-07	9.85e-07	GLRX5	Glutaredoxin-related protein 5. mitochondrial	GLRX5_HUMAN	4	-24.8605	0.751395	WT	KO	FALSE	6.55596	NO	FALSE	FALSE	FALSE
WT / KO	O15254	-0.683231	0.683231	2.82e-07	9.93e-07	ACOX3	Peroxisomal acyl-coenzyme A oxidase 3	ACOX3_HUMAN	10	-37.7231	0.622769	WT	KO	FALSE	6.54975	NO	FALSE	FALSE	FALSE
WT / KO	P62070	-0.213897	0.213897	2.82e-07	9.93e-07	RRAS2	Ras-related protein R-Ras2	RRAS2_HUMAN	9	-13.7795	0.862205	WT	KO	FALSE	6.54975	NO	FALSE	FALSE	FALSE
WT / KO	Q96CX2	1.17898	1.17898	2.86e-07	1.01e-06	KCTD12	BTB/POZ domain-containing protein KCTD12	KCD12_HUMAN	17	126.417	2.26417	WT	KO	FALSE	6.54363	UP	FALSE	FALSE	FALSE
WT / KO	Q96GA7	0.667812	0.667812	2.89e-07	1.02e-06	SDSL	Serine dehydratase-like	SDSL_HUMAN	13	58.8661	1.58866	WT	KO	FALSE	6.5391	NO	FALSE	FALSE	FALSE
WT / KO	Q6ZSR9	-0.529132	0.529132	2.95e-07	1.03e-06	NaN	Uncharacterized protein FLJ45252	YJ005_HUMAN	8	-30.7028	0.692972	WT	KO	FALSE	6.53018	NO	FALSE	FALSE	FALSE
WT / KO	P40926	0.357135	0.357135	2.97e-07	1.04e-06	MDH2	Malate dehydrogenase. mitochondrial	MDHM_HUMAN	21	28.088	1.28088	WT	KO	FALSE	6.52724	NO	FALSE	FALSE	FALSE
WT / KO	O00488	-0.411559	0.411559	2.99e-07	1.04e-06	ZNF593	Zinc finger protein 593	ZN593_HUMAN	5	-24.8189	0.751811	WT	KO	FALSE	6.52433	NO	FALSE	FALSE	FALSE
WT / KO	O94817	-0.85895	0.85895	3e-07	1.04e-06	ATG12	Ubiquitin-like protein ATG12	ATG12_HUMAN	2	-44.8646	0.551354	WT	KO	FALSE	6.52288	DOWN	FALSE	FALSE	FALSE
WT / KO	P08670	-0.318072	0.318072	3.07e-07	1.06e-06	VIM	Vimentin	VIME_HUMAN	56	-19.7859	0.802141	WT	KO	FALSE	6.51286	NO	FALSE	FALSE	FALSE
WT / KO	P42785	0.430868	0.430868	3.06e-07	1.06e-06	PRCP	Lysosomal Pro-X carboxypeptidase	PCP_HUMAN	18	34.8045	1.34804	WT	KO	FALSE	6.51428	NO	FALSE	FALSE	TRUE
WT / KO	P55327	0.621095	0.621095	3.06e-07	1.06e-06	TPD52	Tumor protein D52	TPD52_HUMAN	8	53.8042	1.53804	WT	KO	FALSE	6.51428	NO	FALSE	FALSE	FALSE
WT / KO	Q9NYP3	0.275945	0.275945	3.09e-07	1.07e-06	DONSON	Protein downstream neighbor of Son	DONS_HUMAN	8	21.0787	1.21079	WT	KO	FALSE	6.51004	NO	FALSE	FALSE	FALSE
WT / KO	Q15006	0.276214	0.276214	3.17e-07	1.09e-06	EMC2	ER membrane protein complex subunit 2	EMC2_HUMAN	12	21.1013	1.21101	WT	KO	FALSE	6.49894	NO	FALSE	FALSE	FALSE
WT / KO	Q9Y287	-1.39628	1.39628	3.17e-07	1.09e-06	ITM2B	Integral membrane protein 2B	ITM2B_HUMAN	12	-62.0091	0.379909	WT	KO	FALSE	6.49894	DOWN	TRUE	TRUE	FALSE
WT / KO	Q9H1E5	-0.450279	0.450279	3.21e-07	1.1e-06	TMX4	Thioredoxin-related transmembrane protein 4	TMX4_HUMAN	7	-26.8099	0.731901	WT	KO	FALSE	6.49349	NO	FALSE	FALSE	FALSE
WT / KO	Q14108	-0.560974	0.560974	3.23e-07	1.11e-06	SCARB2	Lysosome membrane protein 2	SCRB2_HUMAN	10	-32.2156	0.677844	WT	KO	FALSE	6.4908	NO	FALSE	TRUE	FALSE
WT / KO	Q6RW13	0.20346	0.20346	3.24e-07	1.11e-06	AGTRAP	Type-1 angiotensin II receptor-associated protein	ATRAP_HUMAN	4	15.1457	1.15146	WT	KO	FALSE	6.48945	NO	FALSE	TRUE	FALSE
WT / KO	Q8NHP6	-0.53189	0.53189	3.27e-07	1.12e-06	MOSPD2	Motile sperm domain-containing protein 2	MSPD2_HUMAN	12	-30.8352	0.691648	WT	KO	FALSE	6.48545	NO	FALSE	FALSE	FALSE
WT / KO	O60828	-0.419297	0.419297	3.33e-07	1.13e-06	PQBP1	Polyglutamine-binding protein 1	PQBP1_HUMAN	11	-25.2211	0.747789	WT	KO	FALSE	6.47756	NO	FALSE	FALSE	FALSE
WT / KO	O75347	-0.245174	0.245174	3.34e-07	1.13e-06	TBCA	Tubulin-specific chaperone A	TBCA_HUMAN	14	-15.6286	0.843714	WT	KO	FALSE	6.47625	NO	FALSE	FALSE	FALSE
WT / KO	Q8WXH0	-0.413609	0.413609	3.33e-07	1.13e-06	SYNE2	Nesprin-2	SYNE2_HUMAN	89	-24.9257	0.750743	WT	KO	FALSE	6.47756	NO	FALSE	FALSE	FALSE
WT / KO	P42166	-0.343974	0.343974	3.38e-07	1.15e-06	TMPO	Lamina-associated polypeptide 2. isoform alpha	LAP2A_HUMAN	34	-21.2132	0.787868	WT	KO	FALSE	6.47108	NO	FALSE	FALSE	FALSE
WT / KO	Q9H9B4	-0.333057	0.333057	3.41e-07	1.15e-06	SFXN1	Sideroflexin-1	SFXN1_HUMAN	15	-20.6147	0.793853	WT	KO	FALSE	6.46725	NO	FALSE	FALSE	FALSE
WT / KO	Q9NUQ3	0.244145	0.244145	3.42e-07	1.15e-06	TXLNG	Gamma-taxilin	TXLNG_HUMAN	21	18.4391	1.18439	WT	KO	FALSE	6.46597	NO	FALSE	FALSE	FALSE
WT / KO	Q96T37	-0.178994	0.178994	3.44e-07	1.16e-06	RBM15	RNA-binding protein 15	RBM15_HUMAN	32	-11.6681	0.883319	WT	KO	FALSE	6.46344	NO	FALSE	FALSE	FALSE
WT / KO	Q14966	-0.305519	0.305519	3.46e-07	1.16e-06	ZNF638	Zinc finger protein 638	ZN638_HUMAN	56	-19.0849	0.809151	WT	KO	FALSE	6.46092	NO	FALSE	FALSE	FALSE
WT / KO	Q9BXJ9	0.26204	0.26204	3.47e-07	1.16e-06	NAA15	N-alpha-acetyltransferase 15. NatA auxiliary subunit	NAA15_HUMAN	58	19.9173	1.19917	WT	KO	FALSE	6.45967	NO	FALSE	FALSE	FALSE
WT / KO	Q9HCU5	-0.208824	0.208824	3.47e-07	1.16e-06	PREB	Prolactin regulatory element-binding protein	PREB_HUMAN	15	-13.4758	0.865242	WT	KO	FALSE	6.45967	NO	FALSE	TRUE	FALSE
WT / KO	Q9UBB6	0.254092	0.254092	3.48e-07	1.16e-06	NCDN	Neurochondrin	NCDN_HUMAN	23	19.2585	1.19259	WT	KO	FALSE	6.45842	NO	FALSE	FALSE	FALSE
WT / KO	O14974	-0.471924	0.471924	3.51e-07	1.17e-06	PPP1R12A	Protein phosphatase 1 regulatory subunit 12A	MYPT1_HUMAN	31	-27.8998	0.721002	WT	KO	FALSE	6.45469	NO	FALSE	FALSE	FALSE
WT / KO	P10412	-0.33683	0.33683	3.59e-07	1.19e-06	H1-4	Histone H1.4	H14_HUMAN	16	-20.8221	0.791779	WT	KO	FALSE	6.44491	NO	FALSE	FALSE	FALSE
WT / KO	P46934	-0.113061	0.113061	3.59e-07	1.19e-06	NEDD4	E3 ubiquitin-protein ligase NEDD4	NEDD4_HUMAN	6	-7.53758	0.924624	WT	KO	FALSE	6.44491	NO	FALSE	FALSE	FALSE
WT / KO	Q99805	0.446111	0.446111	3.61e-07	1.2e-06	TM9SF2	Transmembrane 9 superfamily member 2	TM9S2_HUMAN	14	36.2363	1.36236	WT	KO	FALSE	6.44249	NO	FALSE	FALSE	FALSE
WT / KO	Q9UKA4	-0.46107	0.46107	3.63e-07	1.2e-06	AKAP11	A-kinase anchor protein 11	AKA11_HUMAN	9	-27.3553	0.726447	WT	KO	FALSE	6.44009	NO	FALSE	FALSE	FALSE
WT / KO	P30740	-0.244372	0.244372	3.63e-07	1.2e-06	SERPINB1	Leukocyte elastase inhibitor	ILEU_HUMAN	18	-15.5817	0.844183	WT	KO	FALSE	6.44009	NO	FALSE	FALSE	FALSE
WT / KO	P62495	0.183834	0.183834	3.68e-07	1.21e-06	ETF1	Eukaryotic peptide chain release factor subunit 1	ERF1_HUMAN	21	13.5899	1.1359	WT	KO	FALSE	6.43415	NO	FALSE	FALSE	FALSE
WT / KO	P14927	-0.374271	0.374271	3.7e-07	1.21e-06	UQCRB	Cytochrome b-c1 complex subunit 7	QCR7_HUMAN	7	-22.8505	0.771495	WT	KO	FALSE	6.4318	NO	FALSE	FALSE	FALSE
WT / KO	P78310	0.335835	0.335835	3.69e-07	1.21e-06	CXADR	Coxsackievirus and adenovirus receptor	CXAR_HUMAN	12	26.2108	1.26211	WT	KO	FALSE	6.43297	NO	FALSE	FALSE	FALSE
WT / KO	P00918	1.28592	1.28592	3.7e-07	1.21e-06	CA2	Carbonic anhydrase 2	CAH2_HUMAN	20	143.838	2.43838	WT	KO	FALSE	6.4318	UP	FALSE	FALSE	FALSE
WT / KO	O95825	0.483197	0.483197	3.76e-07	1.23e-06	CRYZL1	Quinone oxidoreductase-like protein 1	QORL1_HUMAN	10	39.7838	1.39784	WT	KO	FALSE	6.42481	NO	FALSE	FALSE	FALSE
WT / KO	Q7Z417	-0.185856	0.185856	3.77e-07	1.23e-06	NUFIP2	Nuclear fragile X mental retardation-interacting protein 2	NUFP2_HUMAN	20	-12.0873	0.879127	WT	KO	FALSE	6.42366	NO	FALSE	FALSE	FALSE
WT / KO	P36915	-0.236889	0.236889	3.8e-07	1.24e-06	GNL1	Guanine nucleotide-binding protein-like 1	GNL1_HUMAN	22	-15.1427	0.848573	WT	KO	FALSE	6.42022	NO	FALSE	FALSE	FALSE
WT / KO	P41252	0.354538	0.354538	3.8e-07	1.24e-06	IARS1	Isoleucine--tRNA ligase. cytoplasmic	SYIC_HUMAN	65	27.8576	1.27858	WT	KO	FALSE	6.42022	NO	FALSE	FALSE	FALSE
WT / KO	O15360	-0.151216	0.151216	3.81e-07	1.24e-06	FANCA	Fanconi anemia group A protein	FANCA_HUMAN	11	-9.95088	0.900491	WT	KO	FALSE	6.41908	NO	FALSE	FALSE	FALSE
WT / KO	P06737	-0.258912	0.258912	3.88e-07	1.25e-06	PYGL	Glycogen phosphorylase. liver form	PYGL_HUMAN	59	-16.4282	0.835718	WT	KO	FALSE	6.41117	NO	FALSE	FALSE	FALSE
WT / KO	P11182	-0.368614	0.368614	3.87e-07	1.25e-06	DBT	Lipoamide acyltransferase component of branched-chain alpha-keto acid dehydrogenase complex. mitochondrial	ODB2_HUMAN	15	-22.5474	0.774526	WT	KO	FALSE	6.41229	NO	FALSE	FALSE	FALSE
WT / KO	Q9BYD1	0.281457	0.281457	3.9e-07	1.26e-06	MRPL13	39S ribosomal protein L13. mitochondrial	RM13_HUMAN	13	21.5422	1.21542	WT	KO	FALSE	6.40894	NO	FALSE	FALSE	FALSE
WT / KO	Q9NVS2	0.295844	0.295844	3.91e-07	1.26e-06	MRPS18A	39S ribosomal protein S18a. mitochondrial	RT18A_HUMAN	11	22.7603	1.2276	WT	KO	FALSE	6.40782	NO	FALSE	FALSE	FALSE
WT / KO	Q13618	-0.271346	0.271346	3.95e-07	1.27e-06	CUL3	Cullin-3	CUL3_HUMAN	42	-17.1454	0.828546	WT	KO	FALSE	6.4034	NO	FALSE	TRUE	FALSE
WT / KO	Q13435	-0.212892	0.212892	3.98e-07	1.28e-06	SF3B2	Splicing factor 3B subunit 2	SF3B2_HUMAN	51	-13.7194	0.862806	WT	KO	FALSE	6.40012	NO	FALSE	FALSE	FALSE
WT / KO	Q9Y6Y0	0.527152	0.527152	3.98e-07	1.28e-06	IVNS1ABP	Influenza virus NS1A-binding protein	NS1BP_HUMAN	11	44.1082	1.44108	WT	KO	FALSE	6.40012	NO	FALSE	FALSE	FALSE
WT / KO	Q9H0G5	-0.605672	0.605672	4.02e-07	1.29e-06	NSRP1	Nuclear speckle splicing regulatory protein 1	NSRP1_HUMAN	11	-34.2835	0.657165	WT	KO	FALSE	6.39577	NO	FALSE	FALSE	FALSE
WT / KO	Q9UFC0	0.238652	0.238652	4.03e-07	1.29e-06	LRWD1	Leucine-rich repeat and WD repeat-containing protein 1	LRWD1_HUMAN	20	17.9889	1.17989	WT	KO	FALSE	6.39469	NO	FALSE	FALSE	FALSE
WT / KO	Q9NX40	-0.302344	0.302344	4.06e-07	1.3e-06	OCIAD1	OCIA domain-containing protein 1	OCAD1_HUMAN	11	-18.9066	0.810934	WT	KO	FALSE	6.39147	NO	FALSE	FALSE	FALSE
WT / KO	Q15369	0.303523	0.303523	4.09e-07	1.3e-06	ELOC	Elongin-C	ELOC_HUMAN	7	23.4154	1.23415	WT	KO	FALSE	6.38828	NO	FALSE	FALSE	FALSE
WT / KO	O60832	-0.130283	0.130283	4.16e-07	1.32e-06	DKC1	H/ACA ribonucleoprotein complex subunit DKC1	DKC1_HUMAN	30	-8.63481	0.913652	WT	KO	FALSE	6.38091	NO	FALSE	FALSE	FALSE
WT / KO	Q7L5N1	0.198431	0.198431	4.16e-07	1.32e-06	COPS6	COP9 signalosome complex subunit 6	CSN6_HUMAN	12	14.745	1.14745	WT	KO	FALSE	6.38091	NO	FALSE	FALSE	FALSE
WT / KO	Q9UEU0	-0.439419	0.439419	4.29e-07	1.36e-06	VTI1B	Vesicle transport through interaction with t-SNAREs homolog 1B	VTI1B_HUMAN	10	-26.2568	0.737432	WT	KO	FALSE	6.36754	NO	FALSE	FALSE	FALSE
WT / KO	P46937	-0.239203	0.239203	4.34e-07	1.37e-06	YAP1	Transcriptional coactivator YAP1	YAP1_HUMAN	14	-15.2787	0.847213	WT	KO	FALSE	6.36251	NO	FALSE	FALSE	FALSE
WT / KO	Q14165	-0.228685	0.228685	4.34e-07	1.37e-06	MLEC	Malectin	MLEC_HUMAN	14	-14.6588	0.853412	WT	KO	FALSE	6.36251	NO	FALSE	FALSE	FALSE
WT / KO	P16104	-0.410002	0.410002	4.37e-07	1.38e-06	H2AX	Histone H2AX	H2AX_HUMAN	11	-24.7377	0.752623	WT	KO	FALSE	6.35952	NO	FALSE	FALSE	FALSE
WT / KO	P23246	-0.207386	0.207386	4.38e-07	1.38e-06	SFPQ	Splicing factor. proline- and glutamine-rich	SFPQ_HUMAN	38	-13.3895	0.866105	WT	KO	FALSE	6.35853	NO	FALSE	FALSE	FALSE
WT / KO	Q86WQ0	0.346098	0.346098	4.43e-07	1.39e-06	NR2C2AP	Nuclear receptor 2C2-associated protein	NR2CA_HUMAN	5	27.1118	1.27112	WT	KO	FALSE	6.3536	NO	FALSE	FALSE	FALSE
WT / KO	Q9NUJ1	-0.34601	0.34601	4.45e-07	1.39e-06	ABHD10	Palmitoyl-protein thioesterase ABHD10. mitochondrial	ABHDA_HUMAN	15	-21.3243	0.786757	WT	KO	FALSE	6.35164	NO	FALSE	FALSE	FALSE
WT / KO	Q9H000	0.499664	0.499664	4.49e-07	1.4e-06	MKRN2	Probable E3 ubiquitin-protein ligase makorin-2	MKRN2_HUMAN	10	41.3884	1.41388	WT	KO	FALSE	6.34775	NO	FALSE	FALSE	FALSE
WT / KO	P25440	-0.250638	0.250638	4.5e-07	1.4e-06	BRD2	Bromodomain-containing protein 2	BRD2_HUMAN	25	-15.9475	0.840525	WT	KO	FALSE	6.34679	NO	FALSE	FALSE	FALSE
WT / KO	P35606	0.227483	0.227483	4.5e-07	1.4e-06	COPB2	Coatomer subunit beta'	COPB2_HUMAN	46	17.0791	1.17079	WT	KO	FALSE	6.34679	NO	FALSE	TRUE	FALSE
WT / KO	P30626	0.520987	0.520987	4.52e-07	1.4e-06	SRI	Sorcin	SORCN_HUMAN	10	43.4937	1.43494	WT	KO	FALSE	6.34486	NO	FALSE	FALSE	FALSE
WT / KO	P49770	0.273722	0.273722	4.51e-07	1.4e-06	EIF2B2	Translation initiation factor eIF-2B subunit beta	EI2BB_HUMAN	12	20.8923	1.20892	WT	KO	FALSE	6.34582	NO	FALSE	FALSE	FALSE
WT / KO	Q9UIJ7	-0.391789	0.391789	4.54e-07	1.41e-06	AK3	GTP:AMP phosphotransferase AK3. mitochondrial	KAD3_HUMAN	8	-23.7816	0.762184	WT	KO	FALSE	6.34294	NO	FALSE	FALSE	FALSE
WT / KO	O95456	0.390185	0.390185	4.56e-07	1.41e-06	PSMG1	Proteasome assembly chaperone 1	PSMG1_HUMAN	12	31.0561	1.31056	WT	KO	FALSE	6.34104	NO	FALSE	FALSE	FALSE
WT / KO	P35219	0.655457	0.655457	4.58e-07	1.41e-06	CA8	Carbonic anhydrase-related protein	CAH8_HUMAN	9	57.5114	1.57511	WT	KO	FALSE	6.33913	NO	FALSE	FALSE	FALSE
WT / KO	Q9Y3Y2	-0.489867	0.489867	4.58e-07	1.41e-06	CHTOP	Chromatin target of PRMT1 protein	CHTOP_HUMAN	8	-28.7909	0.712091	WT	KO	FALSE	6.33913	NO	FALSE	FALSE	FALSE
WT / KO	O95372	0.646759	0.646759	4.6e-07	1.41e-06	LYPLA2	Acyl-protein thioesterase 2	LYPA2_HUMAN	8	56.5647	1.56565	WT	KO	FALSE	6.33724	NO	FALSE	FALSE	FALSE
WT / KO	O43237	-0.123461	0.123461	4.67e-07	1.43e-06	DYNC1LI2	Cytoplasmic dynein 1 light intermediate chain 2	DC1L2_HUMAN	17	-8.2017	0.917983	WT	KO	FALSE	6.33068	NO	FALSE	FALSE	FALSE
WT / KO	P29992	-0.265007	0.265007	4.66e-07	1.43e-06	GNA11	Guanine nucleotide-binding protein subunit alpha-11	GNA11_HUMAN	17	-16.7805	0.832195	WT	KO	FALSE	6.33161	NO	FALSE	FALSE	FALSE
WT / KO	Q9BWD1	0.171765	0.171765	4.65e-07	1.43e-06	ACAT2	Acetyl-CoA acetyltransferase. cytosolic	THIC_HUMAN	15	12.6436	1.12644	WT	KO	FALSE	6.33255	NO	FALSE	FALSE	FALSE
WT / KO	Q9UQ35	-0.298719	0.298719	4.67e-07	1.43e-06	SRRM2	Serine/arginine repetitive matrix protein 2	SRRM2_HUMAN	55	-18.7026	0.812974	WT	KO	FALSE	6.33068	NO	FALSE	FALSE	FALSE
WT / KO	O95409	0.36604	0.36604	4.8e-07	1.46e-06	ZIC2	Zinc finger protein ZIC 2	ZIC2_HUMAN	4	28.881	1.28881	WT	KO	FALSE	6.31876	NO	FALSE	FALSE	FALSE
WT / KO	P13804	-0.247232	0.247232	4.8e-07	1.46e-06	ETFA	Electron transfer flavoprotein subunit alpha. mitochondrial	ETFA_HUMAN	19	-15.7488	0.842512	WT	KO	FALSE	6.31876	NO	FALSE	FALSE	FALSE
WT / KO	P42771	0.250253	0.250253	4.79e-07	1.46e-06	CDKN2A	Cyclin-dependent kinase inhibitor 2A	CDN2A_HUMAN	7	18.9416	1.18942	WT	KO	FALSE	6.31966	NO	FALSE	FALSE	FALSE
WT / KO	Q02224	-0.41541	0.41541	4.81e-07	1.46e-06	CENPE	Centromere-associated protein E	CENPE_HUMAN	20	-25.0194	0.749806	WT	KO	FALSE	6.31785	NO	FALSE	FALSE	FALSE
WT / KO	Q92522	-0.292067	0.292067	4.85e-07	1.47e-06	H1-10	Histone H1.10	H1X_HUMAN	7	-18.3269	0.816731	WT	KO	FALSE	6.31426	NO	FALSE	FALSE	FALSE
WT / KO	Q15424	-0.322641	0.322641	4.9e-07	1.48e-06	SAFB	Scaffold attachment factor B1	SAFB1_HUMAN	23	-20.0395	0.799605	WT	KO	FALSE	6.3098	NO	FALSE	FALSE	FALSE
WT / KO	A1L0T0	-0.181257	0.181257	4.94e-07	1.48e-06	ILVBL	2-hydroxyacyl-CoA lyase 2	HACL2_HUMAN	20	-11.8066	0.881934	WT	KO	FALSE	6.30627	NO	FALSE	FALSE	FALSE
WT / KO	O14579	0.188287	0.188287	4.92e-07	1.48e-06	COPE	Coatomer subunit epsilon	COPE_HUMAN	14	13.941	1.13941	WT	KO	FALSE	6.30803	NO	FALSE	TRUE	FALSE
WT / KO	O95400	-0.254318	0.254318	4.95e-07	1.48e-06	CD2BP2	CD2 antigen cytoplasmic tail-binding protein 2	CD2B2_HUMAN	13	-16.1617	0.838383	WT	KO	FALSE	6.30539	NO	FALSE	FALSE	FALSE
WT / KO	P13987	-0.257988	0.257988	4.94e-07	1.48e-06	CD59	CD59 glycoprotein	CD59_HUMAN	4	-16.3747	0.836253	WT	KO	FALSE	6.30627	NO	FALSE	TRUE	FALSE
WT / KO	P33240	-0.22182	0.22182	4.93e-07	1.48e-06	CSTF2	Cleavage stimulation factor subunit 2	CSTF2_HUMAN	20	-14.2517	0.857483	WT	KO	FALSE	6.30715	NO	FALSE	FALSE	FALSE
WT / KO	Q9Y5U2	-0.261085	0.261085	4.96e-07	1.48e-06	TSSC4	Protein TSSC4	TSSC4_HUMAN	8	-16.554	0.83446	WT	KO	FALSE	6.30452	NO	FALSE	FALSE	FALSE
WT / KO	P21399	0.194971	0.194971	4.99e-07	1.49e-06	ACO1	Cytoplasmic aconitate hydratase	ACOHC_HUMAN	37	14.4701	1.1447	WT	KO	FALSE	6.3019	NO	FALSE	FALSE	FALSE
WT / KO	Q92615	0.283342	0.283342	5.02e-07	1.5e-06	LARP4B	La-related protein 4B	LAR4B_HUMAN	25	21.7011	1.21701	WT	KO	FALSE	6.2993	NO	FALSE	FALSE	FALSE
WT / KO	Q5VTL8	-0.257221	0.257221	5.09e-07	1.51e-06	PRPF38B	Pre-mRNA-splicing factor 38B	PR38B_HUMAN	13	-16.3302	0.836698	WT	KO	FALSE	6.29328	NO	FALSE	FALSE	FALSE
WT / KO	P11233	-0.20081	0.20081	5.12e-07	1.52e-06	RALA	Ras-related protein Ral-A	RALA_HUMAN	5	-12.9938	0.870062	WT	KO	FALSE	6.29073	NO	FALSE	FALSE	FALSE
WT / KO	Q96ST2	-0.265213	0.265213	5.14e-07	1.52e-06	IWS1	Protein IWS1 homolog	IWS1_HUMAN	21	-16.7924	0.832076	WT	KO	FALSE	6.28904	NO	FALSE	FALSE	FALSE
WT / KO	Q5UIP0	-0.237957	0.237957	5.16e-07	1.53e-06	RIF1	Telomere-associated protein RIF1	RIF1_HUMAN	67	-15.2055	0.847945	WT	KO	FALSE	6.28735	NO	FALSE	FALSE	FALSE
WT / KO	Q9H8H3	-0.495505	0.495505	5.23e-07	1.55e-06	METTL7A	Methyltransferase-like protein 7A	MET7A_HUMAN	7	-29.0687	0.709313	WT	KO	FALSE	6.2815	NO	FALSE	FALSE	FALSE
WT / KO	O60573	-0.255526	0.255526	5.25e-07	1.55e-06	EIF4E2	Eukaryotic translation initiation factor 4E type 2	IF4E2_HUMAN	13	-16.2318	0.837682	WT	KO	FALSE	6.27984	NO	FALSE	FALSE	FALSE
WT / KO	Q13561	-0.194694	0.194694	5.29e-07	1.56e-06	DCTN2	Dynactin subunit 2	DCTN2_HUMAN	24	-12.6242	0.873758	WT	KO	FALSE	6.27654	NO	FALSE	FALSE	FALSE
WT / KO	Q05D32	-0.235651	0.235651	5.39e-07	1.58e-06	CTDSPL2	CTD small phosphatase-like protein 2	CTSL2_HUMAN	11	-15.0698	0.849302	WT	KO	FALSE	6.26841	NO	FALSE	FALSE	FALSE
WT / KO	Q96QR8	-0.312189	0.312189	5.46e-07	1.6e-06	PURB	Transcriptional activator protein Pur-beta	PURB_HUMAN	9	-19.4581	0.805419	WT	KO	FALSE	6.26281	NO	FALSE	FALSE	FALSE
WT / KO	Q16629	-0.203986	0.203986	5.47e-07	1.6e-06	SRSF7	Serine/arginine-rich splicing factor 7	SRSF7_HUMAN	12	-13.1851	0.868149	WT	KO	FALSE	6.26201	NO	FALSE	FALSE	FALSE
WT / KO	Q92888	0.242477	0.242477	5.5e-07	1.61e-06	ARHGEF1	Rho guanine nucleotide exchange factor 1	ARHG1_HUMAN	24	18.3022	1.18302	WT	KO	FALSE	6.25964	NO	FALSE	FALSE	FALSE
WT / KO	Q9BXW9	0.636555	0.636555	5.54e-07	1.62e-06	FANCD2	Fanconi anemia group D2 protein	FACD2_HUMAN	26	55.4612	1.55461	WT	KO	FALSE	6.25649	NO	FALSE	FALSE	FALSE
WT / KO	Q9BYT8	0.158169	0.158169	5.53e-07	1.62e-06	NLN	Neurolysin. mitochondrial	NEUL_HUMAN	26	11.587	1.11587	WT	KO	FALSE	6.25727	NO	FALSE	FALSE	FALSE
WT / KO	O75400	-0.18469	0.18469	5.55e-07	1.62e-06	PRPF40A	Pre-mRNA-processing factor 40 homolog A	PR40A_HUMAN	29	-12.0162	0.879838	WT	KO	FALSE	6.25571	NO	FALSE	FALSE	FALSE
WT / KO	Q9Y624	-0.533426	0.533426	5.58e-07	1.62e-06	F11R	Junctional adhesion molecule A	JAM1_HUMAN	10	-30.9088	0.690912	WT	KO	FALSE	6.25337	NO	FALSE	FALSE	FALSE
WT / KO	Q9H553	-0.782805	0.782805	5.62e-07	1.63e-06	ALG2	Alpha-1.3/1.6-mannosyltransferase ALG2	ALG2_HUMAN	6	-41.8764	0.581236	WT	KO	FALSE	6.25026	DOWN	FALSE	FALSE	FALSE
WT / KO	P46821	0.36476	0.36476	5.65e-07	1.64e-06	MAP1B	Microtubule-associated protein 1B	MAP1B_HUMAN	78	28.7667	1.28767	WT	KO	FALSE	6.24795	NO	FALSE	FALSE	FALSE
WT / KO	Q05655	0.416215	0.416215	5.67e-07	1.64e-06	PRKCD	Protein kinase C delta type	KPCD_HUMAN	21	33.4422	1.33442	WT	KO	FALSE	6.24642	NO	FALSE	FALSE	FALSE
WT / KO	O43776	0.396437	0.396437	5.73e-07	1.65e-06	NARS1	Asparagine--tRNA ligase. cytoplasmic	SYNC_HUMAN	22	31.6253	1.31625	WT	KO	FALSE	6.24185	NO	FALSE	FALSE	FALSE
WT / KO	P00338	0.3979	0.3979	5.71e-07	1.65e-06	LDHA	L-lactate dehydrogenase A chain	LDHA_HUMAN	26	31.7589	1.31759	WT	KO	FALSE	6.24336	NO	FALSE	FALSE	FALSE
WT / KO	P60228	0.241072	0.241072	5.73e-07	1.65e-06	EIF3E	Eukaryotic translation initiation factor 3 subunit E	EIF3E_HUMAN	24	18.187	1.18187	WT	KO	FALSE	6.24185	NO	FALSE	FALSE	FALSE
WT / KO	P61289	0.531975	0.531975	5.8e-07	1.66e-06	PSME3	Proteasome activator complex subunit 3	PSME3_HUMAN	20	44.5907	1.44591	WT	KO	FALSE	6.23657	NO	FALSE	FALSE	FALSE
WT / KO	P35240	-0.284635	0.284635	5.91e-07	1.69e-06	NF2	Merlin	MERL_HUMAN	17	-17.9051	0.820949	WT	KO	FALSE	6.22841	NO	FALSE	FALSE	FALSE
WT / KO	Q8TEA1	0.438481	0.438481	5.92e-07	1.69e-06	NSUN6	tRNA (cytosine(72)-C(5))-methyltransferase NSUN6	NSUN6_HUMAN	13	35.5177	1.35518	WT	KO	FALSE	6.22768	NO	FALSE	FALSE	FALSE
WT / KO	O00470	-0.426368	0.426368	5.97e-07	1.7e-06	MEIS1	Homeobox protein Meis1	MEIS1_HUMAN	6	-25.5867	0.744133	WT	KO	FALSE	6.22403	NO	FALSE	FALSE	FALSE
WT / KO	Q9H5H4	-0.592743	0.592743	5.97e-07	1.7e-06	ZNF768	Zinc finger protein 768	ZN768_HUMAN	13	-33.6919	0.663081	WT	KO	FALSE	6.22403	NO	FALSE	FALSE	FALSE
WT / KO	P27449	-0.887434	0.887434	6e-07	1.71e-06	ATP6V0C	V-type proton ATPase 16 kDa proteolipid subunit	VATL_HUMAN	1	-45.9425	0.540575	WT	KO	FALSE	6.22185	DOWN	FALSE	FALSE	FALSE
WT / KO	Q9Y6X4	-0.441182	0.441182	6.01e-07	1.71e-06	FAM169A	Soluble lamin-associated protein of 75 kDa	F169A_HUMAN	21	-26.3469	0.736531	WT	KO	FALSE	6.22113	NO	FALSE	FALSE	FALSE
WT / KO	Q9NYV4	-0.255196	0.255196	6.27e-07	1.78e-06	CDK12	Cyclin-dependent kinase 12	CDK12_HUMAN	20	-16.2127	0.837873	WT	KO	FALSE	6.20273	NO	FALSE	FALSE	FALSE
WT / KO	O75964	-0.15717	0.15717	6.29e-07	1.78e-06	ATP5MG	ATP synthase subunit g. mitochondrial	ATP5L_HUMAN	8	-10.3218	0.896782	WT	KO	FALSE	6.20135	NO	FALSE	FALSE	FALSE
WT / KO	Q99459	-0.242929	0.242929	6.32e-07	1.79e-06	CDC5L	Cell division cycle 5-like protein	CDC5L_HUMAN	39	-15.4972	0.845028	WT	KO	FALSE	6.19928	NO	FALSE	FALSE	FALSE
WT / KO	Q02952	-0.321698	0.321698	6.54e-07	1.85e-06	AKAP12	A-kinase anchor protein 12	AKA12_HUMAN	79	-19.9873	0.800127	WT	KO	FALSE	6.18442	NO	FALSE	FALSE	FALSE
WT / KO	P13667	0.454775	0.454775	6.65e-07	1.86e-06	PDIA4	Protein disulfide-isomerase A4	PDIA4_HUMAN	42	37.0569	1.37057	WT	KO	FALSE	6.17718	NO	FALSE	FALSE	FALSE
WT / KO	P56545	0.346494	0.346494	6.63e-07	1.86e-06	CTBP2	C-terminal-binding protein 2	CTBP2_HUMAN	10	27.1467	1.27147	WT	KO	FALSE	6.17849	NO	FALSE	FALSE	FALSE
WT / KO	Q13155	0.306949	0.306949	6.63e-07	1.86e-06	AIMP2	Aminoacyl tRNA synthase complex-interacting multifunctional protein 2	AIMP2_HUMAN	13	23.7088	1.23709	WT	KO	FALSE	6.17849	NO	FALSE	FALSE	FALSE
WT / KO	Q13576	0.375858	0.375858	6.64e-07	1.86e-06	IQGAP2	Ras GTPase-activating-like protein IQGAP2	IQGA2_HUMAN	35	29.7611	1.29761	WT	KO	FALSE	6.17783	NO	FALSE	FALSE	FALSE
WT / KO	Q9UFW8	-0.304869	0.304869	6.64e-07	1.86e-06	CGGBP1	CGG triplet repeat-binding protein 1	CGBP1_HUMAN	9	-19.0484	0.809516	WT	KO	FALSE	6.17783	NO	FALSE	FALSE	FALSE
WT / KO	O75083	-0.464955	0.464955	6.8e-07	1.9e-06	WDR1	WD repeat-containing protein 1	WDR1_HUMAN	29	-27.5506	0.724494	WT	KO	FALSE	6.16749	NO	FALSE	FALSE	FALSE
WT / KO	P24534	-0.251	0.251	6.8e-07	1.9e-06	EEF1B2	Elongation factor 1-beta	EF1B_HUMAN	12	-15.9686	0.840314	WT	KO	FALSE	6.16749	NO	FALSE	FALSE	FALSE
WT / KO	P37268	0.280308	0.280308	6.78e-07	1.9e-06	FDFT1	Squalene synthase	FDFT_HUMAN	17	21.4454	1.21445	WT	KO	FALSE	6.16877	NO	FALSE	FALSE	FALSE
WT / KO	P10909	-1.62205	1.62205	6.82e-07	1.9e-06	CLU	Clusterin	CLUS_HUMAN	18	-67.5126	0.324874	WT	KO	FALSE	6.16622	DOWN	FALSE	FALSE	FALSE
WT / KO	P82979	-0.495414	0.495414	6.82e-07	1.9e-06	SARNP	SAP domain-containing ribonucleoprotein	SARNP_HUMAN	8	-29.0642	0.709358	WT	KO	FALSE	6.16622	NO	FALSE	FALSE	FALSE
WT / KO	Q9BQG0	0.318538	0.318538	6.9e-07	1.91e-06	MYBBP1A	Myb-binding protein 1A	MBB1A_HUMAN	67	24.7066	1.24707	WT	KO	FALSE	6.16115	NO	FALSE	FALSE	FALSE
WT / KO	P11310	0.250696	0.250696	6.91e-07	1.92e-06	ACADM	Medium-chain specific acyl-CoA dehydrogenase. mitochondrial	ACADM_HUMAN	17	18.9781	1.18978	WT	KO	FALSE	6.16052	NO	FALSE	FALSE	FALSE
WT / KO	P45880	-0.188592	0.188592	6.93e-07	1.92e-06	VDAC2	Voltage-dependent anion-selective channel protein 2	VDAC2_HUMAN	16	-12.2538	0.877462	WT	KO	FALSE	6.15927	NO	FALSE	FALSE	FALSE
WT / KO	P04066	2.26642	2.26642	6.96e-07	1.92e-06	FUCA1	Tissue alpha-L-fucosidase	FUCO_HUMAN	21	381.127	4.81127	WT	KO	FALSE	6.15739	UP	FALSE	FALSE	TRUE
WT / KO	Q9H8G2	-0.459237	0.459237	6.97e-07	1.92e-06	CAAP1	Caspase activity and apoptosis inhibitor 1	CAAP1_HUMAN	6	-27.2629	0.727371	WT	KO	FALSE	6.15677	NO	FALSE	FALSE	FALSE
WT / KO	Q96DF8	-0.356456	0.356456	7.01e-07	1.93e-06	ESS2	Splicing factor ESS-2 homolog	ESS2_HUMAN	16	-21.8919	0.781081	WT	KO	FALSE	6.15428	NO	FALSE	FALSE	FALSE
WT / KO	P14314	-0.382007	0.382007	7.06e-07	1.94e-06	PRKCSH	Glucosidase 2 subunit beta	GLU2B_HUMAN	26	-23.2631	0.767369	WT	KO	FALSE	6.1512	NO	FALSE	FALSE	FALSE
WT / KO	O60232	-0.176747	0.176747	7.09e-07	1.95e-06	ZNRD2	Protein ZNRD2	ZNRD2_HUMAN	9	-11.5304	0.884696	WT	KO	FALSE	6.14935	NO	FALSE	FALSE	FALSE
WT / KO	P30044	-0.248372	0.248372	7.12e-07	1.95e-06	PRDX5	Peroxiredoxin-5. mitochondrial	PRDX5_HUMAN	11	-15.8154	0.841846	WT	KO	FALSE	6.14752	NO	FALSE	FALSE	FALSE
WT / KO	O95292	-0.188276	0.188276	7.13e-07	1.95e-06	VAPB	Vesicle-associated membrane protein-associated protein B/C	VAPB_HUMAN	12	-12.2346	0.877654	WT	KO	FALSE	6.14691	NO	FALSE	TRUE	FALSE
WT / KO	Q9P2C4	-0.663127	0.663127	7.15e-07	1.95e-06	TMEM181	Transmembrane protein 181	TM181_HUMAN	2	-36.8492	0.631508	WT	KO	FALSE	6.14569	NO	FALSE	FALSE	FALSE
WT / KO	Q9Y3I1	0.143502	0.143502	7.2e-07	1.96e-06	FBXO7	F-box only protein 7	FBX7_HUMAN	8	10.4583	1.10458	WT	KO	FALSE	6.14267	NO	FALSE	FALSE	FALSE
WT / KO	P07196	0.881387	0.881387	7.22e-07	1.97e-06	NEFL	Neurofilament light polypeptide	NFL_HUMAN	21	84.2145	1.84215	WT	KO	FALSE	6.14146	UP	FALSE	FALSE	FALSE
WT / KO	P35637	-0.246641	0.246641	7.33e-07	1.99e-06	FUS	RNA-binding protein FUS	FUS_HUMAN	14	-15.7143	0.842857	WT	KO	FALSE	6.1349	NO	FALSE	FALSE	FALSE
WT / KO	Q9BT23	0.208826	0.208826	7.38e-07	2e-06	LIMD2	LIM domain-containing protein 2	LIMD2_HUMAN	2	15.5747	1.15575	WT	KO	FALSE	6.13194	NO	FALSE	FALSE	FALSE
WT / KO	P49589	0.335509	0.335509	7.51e-07	2.04e-06	CARS1	Cysteine--tRNA ligase. cytoplasmic	SYCC_HUMAN	32	26.1823	1.26182	WT	KO	FALSE	6.12436	NO	FALSE	FALSE	FALSE
WT / KO	O00299	0.207003	0.207003	7.58e-07	2.05e-06	CLIC1	Chloride intracellular channel protein 1	CLIC1_HUMAN	16	15.4288	1.15429	WT	KO	FALSE	6.12033	NO	FALSE	FALSE	FALSE
WT / KO	Q9NYB0	-0.292079	0.292079	7.62e-07	2.06e-06	TERF2IP	Telomeric repeat-binding factor 2-interacting protein 1	TE2IP_HUMAN	19	-18.3276	0.816724	WT	KO	FALSE	6.11805	NO	FALSE	FALSE	FALSE
WT / KO	Q9Y3B9	-0.165024	0.165024	7.65e-07	2.06e-06	RRP15	RRP15-like protein	RRP15_HUMAN	13	-10.8086	0.891914	WT	KO	FALSE	6.11634	NO	FALSE	FALSE	FALSE
WT / KO	P80303	-0.333387	0.333387	7.67e-07	2.07e-06	NUCB2	Nucleobindin-2	NUCB2_HUMAN	29	-20.6329	0.793671	WT	KO	FALSE	6.1152	NO	FALSE	FALSE	FALSE
WT / KO	O43715	-0.635751	0.635751	7.81e-07	2.1e-06	TRIAP1	TP53-regulated inhibitor of apoptosis 1	TRIA1_HUMAN	7	-35.6394	0.643606	WT	KO	FALSE	6.10735	NO	FALSE	FALSE	FALSE
WT / KO	P17028	0.406558	0.406558	7.8e-07	2.1e-06	ZNF24	Zinc finger protein 24	ZNF24_HUMAN	14	32.552	1.32552	WT	KO	FALSE	6.10791	NO	FALSE	FALSE	FALSE
WT / KO	P08574	-0.263598	0.263598	7.9e-07	2.12e-06	CYC1	Cytochrome c1. heme protein. mitochondrial	CY1_HUMAN	13	-16.6992	0.833008	WT	KO	FALSE	6.10237	NO	FALSE	FALSE	FALSE
WT / KO	P52655	-0.761659	0.761659	7.96e-07	2.13e-06	GTF2A1	Transcription initiation factor IIA subunit 1	TF2AA_HUMAN	4	-41.0182	0.589818	WT	KO	FALSE	6.09909	DOWN	FALSE	FALSE	FALSE
WT / KO	Q10471	1.24332	1.24332	8.03e-07	2.15e-06	GALNT2	Polypeptide N-acetylgalactosaminyltransferase 2	GALT2_HUMAN	35	136.743	2.36743	WT	KO	FALSE	6.09528	UP	TRUE	TRUE	FALSE
WT / KO	O75934	-0.322264	0.322264	8.06e-07	2.15e-06	BCAS2	Pre-mRNA-splicing factor SPF27	SPF27_HUMAN	13	-20.0187	0.799813	WT	KO	FALSE	6.09366	NO	FALSE	FALSE	FALSE
WT / KO	Q8NCM8	0.292055	0.292055	8.12e-07	2.16e-06	DYNC2H1	Cytoplasmic dynein 2 heavy chain 1	DYHC2_HUMAN	68	22.4383	1.22438	WT	KO	FALSE	6.09044	NO	FALSE	FALSE	FALSE
WT / KO	Q96GC9	-0.301271	0.301271	8.13e-07	2.16e-06	VMP1	Vacuole membrane protein 1	VMP1_HUMAN	3	-18.8463	0.811537	WT	KO	FALSE	6.08991	NO	FALSE	FALSE	FALSE
WT / KO	Q53S33	-0.557626	0.557626	8.19e-07	2.18e-06	BOLA3	BolA-like protein 3	BOLA3_HUMAN	5	-32.0581	0.679419	WT	KO	FALSE	6.08672	NO	FALSE	FALSE	FALSE
WT / KO	Q8WVK2	-0.545795	0.545795	8.21e-07	2.18e-06	SNRNP27	U4/U6.U5 small nuclear ribonucleoprotein 27 kDa protein	SNR27_HUMAN	7	-31.4986	0.685014	WT	KO	FALSE	6.08566	NO	FALSE	FALSE	FALSE
WT / KO	Q9NRY2	-0.68466	0.68466	8.27e-07	2.19e-06	INIP	SOSS complex subunit C	SOSSC_HUMAN	5	-37.7848	0.622152	WT	KO	FALSE	6.08249	NO	FALSE	FALSE	FALSE
WT / KO	Q13501	-0.463245	0.463245	8.33e-07	2.2e-06	SQSTM1	Sequestosome-1	SQSTM_HUMAN	16	-27.4647	0.725353	WT	KO	FALSE	6.07935	NO	FALSE	FALSE	FALSE
WT / KO	Q6L8Q7	0.130397	0.130397	8.41e-07	2.22e-06	PDE12	2'.5'-phosphodiesterase 12	PDE12_HUMAN	24	9.4595	1.0946	WT	KO	FALSE	6.0752	NO	FALSE	FALSE	FALSE
WT / KO	P53621	0.261249	0.261249	8.56e-07	2.25e-06	COPA	Coatomer subunit alpha	COPA_HUMAN	79	19.8516	1.19852	WT	KO	FALSE	6.06753	NO	FALSE	TRUE	FALSE
WT / KO	P62906	0.223367	0.223367	8.56e-07	2.25e-06	RPL10A	60S ribosomal protein L10a	RL10A_HUMAN	12	16.7455	1.16746	WT	KO	FALSE	6.06753	NO	FALSE	FALSE	FALSE
WT / KO	Q969V6	-0.354922	0.354922	8.58e-07	2.25e-06	MRTFA	Myocardin-related transcription factor A	MRTFA_HUMAN	13	-21.8088	0.781912	WT	KO	FALSE	6.06651	NO	FALSE	FALSE	FALSE
WT / KO	O75151	-0.606884	0.606884	8.62e-07	2.26e-06	PHF2	Lysine-specific demethylase PHF2	PHF2_HUMAN	7	-34.3387	0.656613	WT	KO	FALSE	6.06449	NO	FALSE	FALSE	FALSE
WT / KO	Q15942	0.316368	0.316368	8.7e-07	2.28e-06	ZYX	Zyxin	ZYX_HUMAN	20	24.5192	1.24519	WT	KO	FALSE	6.06048	NO	FALSE	FALSE	FALSE
WT / KO	Q9Y376	-0.381298	0.381298	8.71e-07	2.28e-06	CAB39	Calcium-binding protein 39	CAB39_HUMAN	17	-23.2253	0.767747	WT	KO	FALSE	6.05998	NO	FALSE	FALSE	FALSE
WT / KO	O60245	-1.35099	1.35099	8.79e-07	2.3e-06	PCDH7	Protocadherin-7	PCDH7_HUMAN	15	-60.7977	0.392023	WT	KO	FALSE	6.05601	DOWN	FALSE	FALSE	FALSE
WT / KO	Q02127	-0.398565	0.398565	8.84e-07	2.3e-06	DHODH	Dihydroorotate dehydrogenase (quinone). mitochondrial	PYRD_HUMAN	11	-24.1388	0.758612	WT	KO	FALSE	6.05355	NO	FALSE	FALSE	FALSE
WT / KO	P30084	0.263942	0.263942	9.11e-07	2.37e-06	ECHS1	Enoyl-CoA hydratase. mitochondrial	ECHM_HUMAN	20	20.0755	1.20076	WT	KO	FALSE	6.04048	NO	FALSE	FALSE	FALSE
WT / KO	Q9HBU6	-0.374458	0.374458	9.12e-07	2.37e-06	ETNK1	Ethanolamine kinase 1	EKI1_HUMAN	11	-22.8605	0.771395	WT	KO	FALSE	6.04001	NO	FALSE	FALSE	FALSE
WT / KO	Q8NEW0	-0.550422	0.550422	9.15e-07	2.38e-06	SLC30A7	Zinc transporter 7	ZNT7_HUMAN	5	-31.7179	0.682821	WT	KO	FALSE	6.03858	NO	FALSE	FALSE	FALSE
WT / KO	P37802	0.226684	0.226684	9.32e-07	2.42e-06	TAGLN2	Transgelin-2	TAGL2_HUMAN	16	17.0142	1.17014	WT	KO	FALSE	6.03058	NO	FALSE	FALSE	FALSE
WT / KO	Q8IYB7	-0.507075	0.507075	9.34e-07	2.42e-06	DIS3L2	DIS3-like exonuclease 2	DI3L2_HUMAN	22	-29.6352	0.703648	WT	KO	FALSE	6.02965	NO	FALSE	FALSE	FALSE
WT / KO	Q9BY43	-0.245428	0.245428	9.37e-07	2.42e-06	CHMP4A	Charged multivesicular body protein 4a	CHM4A_HUMAN	13	-15.6434	0.843566	WT	KO	FALSE	6.02826	NO	FALSE	FALSE	FALSE
WT / KO	Q9Y3B1	-0.53785	0.53785	9.41e-07	2.43e-06	PRELID3B	PRELI domain containing protein 3B	PLD3B_HUMAN	3	-31.1203	0.688797	WT	KO	FALSE	6.02641	NO	FALSE	FALSE	FALSE
WT / KO	O00764	0.4377	0.4377	9.42e-07	2.43e-06	PDXK	Pyridoxal kinase	PDXK_HUMAN	13	35.4443	1.35444	WT	KO	FALSE	6.02595	NO	FALSE	FALSE	FALSE
WT / KO	O94888	-0.163767	0.163767	9.47e-07	2.43e-06	UBXN7	UBX domain-containing protein 7	UBXN7_HUMAN	14	-10.7309	0.892691	WT	KO	FALSE	6.02365	NO	FALSE	FALSE	FALSE
WT / KO	P17931	-1.34268	1.34268	9.48e-07	2.43e-06	LGALS3	Galectin-3	LEG3_HUMAN	4	-60.5713	0.394287	WT	KO	FALSE	6.02319	DOWN	FALSE	FALSE	FALSE
WT / KO	P62241	0.23405	0.23405	9.48e-07	2.43e-06	RPS8	40S ribosomal protein S8	RS8_HUMAN	13	17.6132	1.17613	WT	KO	FALSE	6.02319	NO	FALSE	FALSE	FALSE
WT / KO	Q9NZ63	-0.144162	0.144162	9.55e-07	2.45e-06	C9orf78	Telomere length and silencing protein 1 homolog	TLS1_HUMAN	14	-9.50949	0.904905	WT	KO	FALSE	6.02	NO	FALSE	FALSE	FALSE
WT / KO	Q02241	-0.505598	0.505598	9.57e-07	2.45e-06	KIF23	Kinesin-like protein KIF23	KIF23_HUMAN	36	-29.5631	0.704369	WT	KO	FALSE	6.01909	NO	FALSE	FALSE	FALSE
WT / KO	O15091	0.791105	0.791105	9.66e-07	2.47e-06	PRORP	Mitochondrial ribonuclease P catalytic subunit	MRPP3_HUMAN	12	73.0399	1.7304	WT	KO	FALSE	6.01502	UP	FALSE	FALSE	FALSE
WT / KO	Q01650	0.756809	0.756809	9.7e-07	2.47e-06	SLC7A5	Large neutral amino acids transporter small subunit 1	LAT1_HUMAN	8	68.9749	1.68975	WT	KO	FALSE	6.01323	UP	FALSE	FALSE	FALSE
WT / KO	Q92905	0.39692	0.39692	9.71e-07	2.47e-06	COPS5	COP9 signalosome complex subunit 5	CSN5_HUMAN	18	31.6694	1.31669	WT	KO	FALSE	6.01278	NO	FALSE	FALSE	FALSE
WT / KO	Q06210	0.326231	0.326231	9.73e-07	2.48e-06	GFPT1	Glutamine--fructose-6-phosphate aminotransferase [isomerizing] 1	GFPT1_HUMAN	25	25.3734	1.25373	WT	KO	FALSE	6.01189	NO	FALSE	FALSE	FALSE
WT / KO	P55081	-0.425866	0.425866	9.75e-07	2.48e-06	MFAP1	Microfibrillar-associated protein 1	MFAP1_HUMAN	15	-25.5608	0.744392	WT	KO	FALSE	6.011	NO	FALSE	FALSE	FALSE
WT / KO	P52758	0.670797	0.670797	9.8e-07	2.48e-06	RIDA	2-iminobutanoate/2-iminopropanoate deaminase	RIDA_HUMAN	5	59.1953	1.59195	WT	KO	FALSE	6.00877	NO	FALSE	FALSE	FALSE
WT / KO	P51608	-0.568334	0.568334	9.93e-07	2.51e-06	MECP2	Methyl-CpG-binding protein 2	MECP2_HUMAN	22	-32.5605	0.674395	WT	KO	FALSE	6.00305	NO	FALSE	FALSE	FALSE
WT / KO	P51513	-0.454745	0.454745	9.98e-07	2.52e-06	NOVA1	RNA-binding protein Nova-1	NOVA1_HUMAN	11	-27.0361	0.729639	WT	KO	FALSE	6.00087	NO	FALSE	FALSE	FALSE
WT / KO	Q9H8Y8	-0.146229	0.146229	1.01e-06	2.54e-06	GORASP2	Golgi reassembly-stacking protein 2	GORS2_HUMAN	13	-9.63906	0.903609	WT	KO	FALSE	5.99568	NO	FALSE	TRUE	FALSE
WT / KO	O75414	0.52072	0.52072	1.01e-06	2.55e-06	NME6	Nucleoside diphosphate kinase 6	NDK6_HUMAN	5	43.4671	1.43467	WT	KO	FALSE	5.99568	NO	FALSE	FALSE	FALSE
WT / KO	Q9Y3E1	-0.588541	0.588541	1.01e-06	2.55e-06	HDGFL3	Hepatoma-derived growth factor-related protein 3	HDGR3_HUMAN	4	-33.4985	0.665015	WT	KO	FALSE	5.99568	NO	FALSE	FALSE	FALSE
WT / KO	P61019	0.314874	0.314874	1.02e-06	2.56e-06	RAB2A	Ras-related protein Rab-2A	RAB2A_HUMAN	16	24.3903	1.2439	WT	KO	FALSE	5.9914	NO	FALSE	TRUE	FALSE
WT / KO	Q8N9N7	-0.25849	0.25849	1.03e-06	2.59e-06	LRRC57	Leucine-rich repeat-containing protein 57	LRC57_HUMAN	6	-16.4038	0.835962	WT	KO	FALSE	5.98716	NO	FALSE	FALSE	FALSE
WT / KO	O43660	-0.170285	0.170285	1.03e-06	2.59e-06	PLRG1	Pleiotropic regulator 1	PLRG1_HUMAN	30	-11.1333	0.888667	WT	KO	FALSE	5.98716	NO	FALSE	FALSE	FALSE
WT / KO	Q13443	-0.502015	0.502015	1.05e-06	2.62e-06	ADAM9	Disintegrin and metalloproteinase domain-containing protein 9	ADAM9_HUMAN	18	-29.388	0.70612	WT	KO	FALSE	5.97881	NO	FALSE	FALSE	FALSE
WT / KO	Q9HBH5	-0.446679	0.446679	1.05e-06	2.63e-06	RDH14	Retinol dehydrogenase 14	RDH14_HUMAN	14	-26.627	0.73373	WT	KO	FALSE	5.97881	NO	FALSE	FALSE	FALSE
WT / KO	P56385	-0.26721	0.26721	1.08e-06	2.69e-06	ATP5ME	ATP synthase subunit e. mitochondrial	ATP5I_HUMAN	4	-16.9075	0.830925	WT	KO	FALSE	5.96658	NO	FALSE	FALSE	FALSE
WT / KO	P62330	-0.168015	0.168015	1.08e-06	2.7e-06	ARF6	ADP-ribosylation factor 6	ARF6_HUMAN	6	-10.9934	0.890066	WT	KO	FALSE	5.96658	NO	FALSE	FALSE	FALSE
WT / KO	Q16836	-0.245555	0.245555	1.08e-06	2.7e-06	HADH	Hydroxyacyl-coenzyme A dehydrogenase. mitochondrial	HCDH_HUMAN	20	-15.6509	0.843491	WT	KO	FALSE	5.96658	NO	FALSE	FALSE	FALSE
WT / KO	Q9NWA0	-0.403055	0.403055	1.09e-06	2.71e-06	MED9	Mediator of RNA polymerase II transcription subunit 9	MED9_HUMAN	5	-24.3745	0.756255	WT	KO	FALSE	5.96257	NO	FALSE	FALSE	FALSE
WT / KO	Q9Y3B3	-0.232938	0.232938	1.09e-06	2.71e-06	TMED7	Transmembrane emp24 domain-containing protein 7	TMED7_HUMAN	6	-14.9099	0.850901	WT	KO	FALSE	5.96257	NO	FALSE	TRUE	FALSE
WT / KO	P09417	-0.299459	0.299459	1.1e-06	2.72e-06	QDPR	Dihydropteridine reductase	DHPR_HUMAN	12	-18.7443	0.812557	WT	KO	FALSE	5.95861	NO	FALSE	FALSE	FALSE
WT / KO	Q9NWH9	-0.346861	0.346861	1.1e-06	2.72e-06	SLTM	SAFB-like transcription modulator	SLTM_HUMAN	23	-21.3707	0.786293	WT	KO	FALSE	5.95861	NO	FALSE	FALSE	FALSE
WT / KO	Q5W0B1	0.659908	0.659908	1.11e-06	2.74e-06	OBI1	ORC ubiquitin ligase 1	OBI1_HUMAN	14	57.9982	1.57998	WT	KO	FALSE	5.95468	NO	FALSE	FALSE	FALSE
WT / KO	Q6UXD5	-0.59416	0.59416	1.11e-06	2.74e-06	SEZ6L2	Seizure 6-like protein 2	SE6L2_HUMAN	15	-33.757	0.66243	WT	KO	FALSE	5.95468	NO	FALSE	FALSE	FALSE
WT / KO	Q5VZL5	-0.2061	0.2061	1.11e-06	2.74e-06	ZMYM4	Zinc finger MYM-type protein 4	ZMYM4_HUMAN	31	-13.3123	0.866877	WT	KO	FALSE	5.95468	NO	FALSE	FALSE	FALSE
WT / KO	P98082	-1.098	1.098	1.12e-06	2.75e-06	DAB2	Disabled homolog 2	DAB2_HUMAN	6	-53.2838	0.467162	WT	KO	FALSE	5.95078	DOWN	FALSE	FALSE	FALSE
WT / KO	P13807	0.186453	0.186453	1.13e-06	2.76e-06	GYS1	Glycogen [starch] synthase. muscle	GYS1_HUMAN	22	13.7962	1.13796	WT	KO	FALSE	5.94692	NO	FALSE	FALSE	FALSE
WT / KO	P38117	-0.28083	0.28083	1.12e-06	2.76e-06	ETFB	Electron transfer flavoprotein subunit beta	ETFB_HUMAN	18	-17.6883	0.823117	WT	KO	FALSE	5.95078	NO	FALSE	FALSE	FALSE
WT / KO	P06576	-0.239894	0.239894	1.13e-06	2.77e-06	ATP5F1B	ATP synthase subunit beta. mitochondrial	ATPB_HUMAN	28	-15.3193	0.846807	WT	KO	FALSE	5.94692	NO	FALSE	FALSE	FALSE
WT / KO	P50914	0.207806	0.207806	1.13e-06	2.77e-06	RPL14	60S ribosomal protein L14	RL14_HUMAN	6	15.4931	1.15493	WT	KO	FALSE	5.94692	NO	FALSE	FALSE	FALSE
WT / KO	Q3SXM5	-0.469634	0.469634	1.14e-06	2.78e-06	HSDL1	Inactive hydroxysteroid dehydrogenase-like protein 1	HSDL1_HUMAN	13	-27.7852	0.722148	WT	KO	FALSE	5.9431	NO	FALSE	FALSE	FALSE
WT / KO	Q9NQ92	-0.433763	0.433763	1.14e-06	2.78e-06	COPRS	Coordinator of PRMT5 and differentiation stimulator	COPRS_HUMAN	4	-25.9672	0.740328	WT	KO	FALSE	5.9431	NO	FALSE	FALSE	FALSE
WT / KO	Q9Y3A5	0.53843	0.53843	1.15e-06	2.81e-06	SBDS	Ribosome maturation protein SBDS	SBDS_HUMAN	18	45.2391	1.45239	WT	KO	FALSE	5.9393	NO	FALSE	FALSE	FALSE
WT / KO	Q96JB2	-0.111627	0.111627	1.16e-06	2.82e-06	COG3	Conserved oligomeric Golgi complex subunit 3	COG3_HUMAN	18	-7.4456	0.925544	WT	KO	FALSE	5.93554	NO	FALSE	TRUE	FALSE
WT / KO	Q9Y2Q5	-0.310894	0.310894	1.16e-06	2.82e-06	LAMTOR2	Ragulator complex protein LAMTOR2	LTOR2_HUMAN	6	-19.3858	0.806142	WT	KO	FALSE	5.93554	NO	FALSE	FALSE	FALSE
WT / KO	Q9UNK0	-0.481193	0.481193	1.17e-06	2.83e-06	STX8	Syntaxin-8	STX8_HUMAN	9	-28.3615	0.716385	WT	KO	FALSE	5.93181	NO	FALSE	FALSE	FALSE
WT / KO	Q9H7B2	0.418841	0.418841	1.18e-06	2.86e-06	RPF2	Ribosome production factor 2 homolog	RPF2_HUMAN	15	33.6853	1.33685	WT	KO	FALSE	5.92812	NO	FALSE	FALSE	FALSE
WT / KO	P62072	-0.313738	0.313738	1.19e-06	2.87e-06	TIMM10	Mitochondrial import inner membrane translocase subunit Tim10	TIM10_HUMAN	8	-19.5446	0.804554	WT	KO	FALSE	5.92445	NO	FALSE	FALSE	FALSE
WT / KO	Q10469	1.00202	1.00202	1.2e-06	2.89e-06	MGAT2	Alpha-1.6-mannosyl-glycoprotein 2-beta-N-acetylglucosaminyltransferase	MGAT2_HUMAN	18	100.281	2.00281	WT	KO	FALSE	5.92082	UP	TRUE	TRUE	FALSE
WT / KO	P62263	0.179127	0.179127	1.21e-06	2.92e-06	RPS14	40S ribosomal protein S14	RS14_HUMAN	10	13.2199	1.1322	WT	KO	FALSE	5.91721	NO	FALSE	FALSE	FALSE
WT / KO	Q00325	-0.233677	0.233677	1.22e-06	2.95e-06	SLC25A3	Phosphate carrier protein. mitochondrial	MPCP_HUMAN	15	-14.9536	0.850464	WT	KO	FALSE	5.91364	NO	FALSE	FALSE	FALSE
WT / KO	P50148	-0.328245	0.328245	1.23e-06	2.96e-06	GNAQ	Guanine nucleotide-binding protein G(q) subunit alpha	GNAQ_HUMAN	8	-20.3495	0.796505	WT	KO	FALSE	5.91009	NO	FALSE	FALSE	FALSE
WT / KO	Q9P2R7	-0.285149	0.285149	1.24e-06	2.97e-06	SUCLA2	Succinate--CoA ligase [ADP-forming] subunit beta. mitochondrial	SUCB1_HUMAN	19	-17.9343	0.820657	WT	KO	FALSE	5.90658	NO	FALSE	FALSE	FALSE
WT / KO	P36551	-0.12318	0.12318	1.24e-06	2.97e-06	CPOX	Oxygen-dependent coproporphyrinogen-III oxidase. mitochondrial	HEM6_HUMAN	22	-8.18383	0.918162	WT	KO	FALSE	5.90658	NO	FALSE	FALSE	FALSE
WT / KO	Q8WWB7	-0.848726	0.848726	1.24e-06	2.98e-06	GLMP	Glycosylated lysosomal membrane protein	GLMP_HUMAN	2	-44.4725	0.555275	WT	KO	FALSE	5.90658	DOWN	FALSE	FALSE	FALSE
WT / KO	O75607	0.231102	0.231102	1.25e-06	2.98e-06	NPM3	Nucleoplasmin-3	NPM3_HUMAN	6	17.3731	1.17373	WT	KO	FALSE	5.90309	NO	FALSE	FALSE	FALSE
WT / KO	Q14331	-0.157664	0.157664	1.26e-06	3e-06	FRG1	Protein FRG1	FRG1_HUMAN	11	-10.3524	0.896476	WT	KO	FALSE	5.89963	NO	FALSE	FALSE	FALSE
WT / KO	Q9BTC0	-0.381944	0.381944	1.26e-06	3e-06	DIDO1	Death-inducer obliterator 1	DIDO1_HUMAN	51	-23.2597	0.767403	WT	KO	FALSE	5.89963	NO	FALSE	FALSE	FALSE
WT / KO	Q9NVI7	0.33822	0.33822	1.26e-06	3e-06	ATAD3A	ATPase family AAA domain-containing protein 3A	ATD3A_HUMAN	31	26.4196	1.2642	WT	KO	FALSE	5.89963	NO	FALSE	FALSE	FALSE
WT / KO	O43837	-0.138035	0.138035	1.28e-06	3.02e-06	IDH3B	Isocitrate dehydrogenase [NAD] subunit beta. mitochondrial	IDH3B_HUMAN	21	-9.12441	0.908756	WT	KO	FALSE	5.89279	NO	FALSE	FALSE	FALSE
WT / KO	P25705	-0.23935	0.23935	1.28e-06	3.02e-06	ATP5F1A	ATP synthase subunit alpha. mitochondrial	ATPA_HUMAN	40	-15.2873	0.847127	WT	KO	FALSE	5.89279	NO	FALSE	FALSE	FALSE
WT / KO	Q99584	-0.235197	0.235197	1.28e-06	3.02e-06	S100A13	Protein S100-A13	S10AD_HUMAN	6	-15.0431	0.849569	WT	KO	FALSE	5.89279	NO	FALSE	FALSE	FALSE
WT / KO	Q9NYF8	-0.161454	0.161454	1.28e-06	3.02e-06	BCLAF1	Bcl-2-associated transcription factor 1	BCLF1_HUMAN	41	-10.5877	0.894123	WT	KO	FALSE	5.89279	NO	FALSE	FALSE	FALSE
WT / KO	O14773	1.46917	1.46917	1.28e-06	3.02e-06	TPP1	Tripeptidyl-peptidase 1	TPP1_HUMAN	22	176.863	2.76863	WT	KO	FALSE	5.89279	UP	FALSE	FALSE	TRUE
WT / KO	Q71UM5	0.21647	0.21647	1.28e-06	3.02e-06	RPS27L	40S ribosomal protein S27-like	RS27L_HUMAN	4	16.1887	1.16189	WT	KO	FALSE	5.89279	NO	FALSE	FALSE	FALSE
WT / KO	Q9NUD5	-0.236763	0.236763	1.29e-06	3.03e-06	ZCCHC3	Zinc finger CCHC domain-containing protein 3	ZCHC3_HUMAN	16	-15.1353	0.848647	WT	KO	FALSE	5.88941	NO	FALSE	FALSE	FALSE
WT / KO	O15067	0.317684	0.317684	1.32e-06	3.1e-06	PFAS	Phosphoribosylformylglycinamidine synthase	PUR4_HUMAN	51	24.6328	1.24633	WT	KO	FALSE	5.87943	NO	FALSE	FALSE	FALSE
WT / KO	Q6IQ49	-0.32937	0.32937	1.33e-06	3.12e-06	SDE2	Replication stress response regulator SDE2	SDE2_HUMAN	10	-20.4116	0.795884	WT	KO	FALSE	5.87615	NO	FALSE	FALSE	FALSE
WT / KO	A2VDF0	0.78926	0.78926	1.34e-06	3.13e-06	FUOM	Fucose mutarotase	FUCM_HUMAN	6	72.8188	1.72819	WT	KO	FALSE	5.8729	UP	FALSE	FALSE	FALSE
WT / KO	Q6NUQ1	0.179692	0.179692	1.34e-06	3.13e-06	RINT1	RAD50-interacting protein 1	RINT1_HUMAN	10	13.2642	1.13264	WT	KO	FALSE	5.8729	NO	FALSE	FALSE	FALSE
WT / KO	Q9NTI5	-0.192175	0.192175	1.34e-06	3.14e-06	PDS5B	Sister chromatid cohesion protein PDS5 homolog B	PDS5B_HUMAN	36	-12.4715	0.875285	WT	KO	FALSE	5.8729	NO	FALSE	FALSE	FALSE
WT / KO	Q8N1F8	-0.272326	0.272326	1.36e-06	3.16e-06	STK11IP	Serine/threonine-protein kinase 11-interacting protein	S11IP_HUMAN	14	-17.2017	0.827983	WT	KO	FALSE	5.86646	NO	FALSE	FALSE	FALSE
WT / KO	Q8IZ69	0.345882	0.345882	1.37e-06	3.19e-06	TRMT2A	tRNA (uracil-5-)-methyltransferase homolog A	TRM2A_HUMAN	20	27.0928	1.27093	WT	KO	FALSE	5.86328	NO	FALSE	FALSE	FALSE
WT / KO	P10768	0.19547	0.19547	1.38e-06	3.2e-06	ESD	S-formylglutathione hydrolase	ESTD_HUMAN	16	14.5097	1.1451	WT	KO	FALSE	5.86012	NO	FALSE	FALSE	FALSE
WT / KO	Q8IUH3	-0.160244	0.160244	1.38e-06	3.2e-06	RBM45	RNA-binding protein 45	RBM45_HUMAN	13	-10.5126	0.894874	WT	KO	FALSE	5.86012	NO	FALSE	FALSE	FALSE
WT / KO	P40227	0.31974	0.31974	1.38e-06	3.21e-06	CCT6A	T-complex protein 1 subunit zeta	TCPZ_HUMAN	27	24.8105	1.24811	WT	KO	FALSE	5.86012	NO	FALSE	FALSE	FALSE
WT / KO	Q9UHR6	0.311861	0.311861	1.4e-06	3.25e-06	ZNHIT2	Zinc finger HIT domain-containing protein 2	ZNHI2_HUMAN	9	24.1308	1.24131	WT	KO	FALSE	5.85387	NO	FALSE	FALSE	FALSE
WT / KO	P04083	-1.52213	1.52213	1.42e-06	3.27e-06	ANXA1	Annexin A1	ANXA1_HUMAN	23	-65.1829	0.348171	WT	KO	FALSE	5.84771	DOWN	FALSE	FALSE	FALSE
WT / KO	P33991	-0.202441	0.202441	1.42e-06	3.27e-06	MCM4	DNA replication licensing factor MCM4	MCM4_HUMAN	52	-13.0921	0.869079	WT	KO	FALSE	5.84771	NO	FALSE	FALSE	FALSE
WT / KO	Q86YH6	-0.732451	0.732451	1.42e-06	3.27e-06	PDSS2	All trans-polyprenyl-diphosphate synthase PDSS2	DLP1_HUMAN	7	-39.812	0.60188	WT	KO	FALSE	5.84771	NO	FALSE	FALSE	FALSE
WT / KO	Q9BQ61	-0.297013	0.297013	1.44e-06	3.31e-06	TRIR	Telomerase RNA component interacting RNase	TRIR_HUMAN	8	-18.6064	0.813936	WT	KO	FALSE	5.84164	NO	FALSE	FALSE	FALSE
WT / KO	P31153	0.300131	0.300131	1.46e-06	3.34e-06	MAT2A	S-adenosylmethionine synthase isoform type-2	METK2_HUMAN	23	23.1256	1.23126	WT	KO	FALSE	5.83565	NO	FALSE	FALSE	FALSE
WT / KO	Q9UHQ9	-0.309178	0.309178	1.46e-06	3.34e-06	CYB5R1	NADH-cytochrome b5 reductase 1	NB5R1_HUMAN	16	-19.2898	0.807102	WT	KO	FALSE	5.83565	NO	FALSE	FALSE	FALSE
WT / KO	Q9UMX0	-0.447096	0.447096	1.45e-06	3.34e-06	UBQLN1	Ubiquilin-1	UBQL1_HUMAN	8	-26.6482	0.733518	WT	KO	FALSE	5.83863	NO	FALSE	FALSE	FALSE
WT / KO	Q07866	0.286478	0.286478	1.47e-06	3.37e-06	KLC1	Kinesin light chain 1	KLC1_HUMAN	19	21.966	1.21966	WT	KO	FALSE	5.83268	NO	FALSE	FALSE	FALSE
WT / KO	Q96CS3	-0.409601	0.409601	1.47e-06	3.37e-06	FAF2	FAS-associated factor 2	FAF2_HUMAN	17	-24.7168	0.752832	WT	KO	FALSE	5.83268	NO	FALSE	FALSE	FALSE
WT / KO	Q8NF37	-0.191596	0.191596	1.47e-06	3.37e-06	LPCAT1	Lysophosphatidylcholine acyltransferase 1	PCAT1_HUMAN	12	-12.4364	0.875636	WT	KO	FALSE	5.83268	NO	TRUE	TRUE	FALSE
WT / KO	P46782	0.275796	0.275796	1.48e-06	3.38e-06	RPS5	40S ribosomal protein S5	RS5_HUMAN	14	21.0662	1.21066	WT	KO	FALSE	5.82974	NO	FALSE	FALSE	FALSE
WT / KO	Q9BXW6	0.715143	0.715143	1.49e-06	3.39e-06	OSBPL1A	Oxysterol-binding protein-related protein 1	OSBL1_HUMAN	9	64.1646	1.64165	WT	KO	FALSE	5.82681	NO	FALSE	FALSE	FALSE
WT / KO	P57772	-0.231682	0.231682	1.5e-06	3.41e-06	EEFSEC	Selenocysteine-specific elongation factor	SELB_HUMAN	22	-14.8359	0.851641	WT	KO	FALSE	5.82391	NO	FALSE	FALSE	FALSE
WT / KO	P17302	-0.693094	0.693094	1.52e-06	3.44e-06	GJA1	Gap junction alpha-1 protein	CXA1_HUMAN	8	-38.1474	0.618526	WT	KO	FALSE	5.81816	NO	FALSE	TRUE	FALSE
WT / KO	Q07812	-0.288702	0.288702	1.51e-06	3.44e-06	BAX	Apoptosis regulator BAX	BAX_HUMAN	8	-18.1362	0.818638	WT	KO	FALSE	5.82102	NO	FALSE	FALSE	FALSE
WT / KO	Q8N9T8	-0.228176	0.228176	1.52e-06	3.44e-06	KRI1	Protein KRI1 homolog	KRI1_HUMAN	17	-14.6286	0.853714	WT	KO	FALSE	5.81816	NO	FALSE	FALSE	FALSE
WT / KO	Q13325	-0.307358	0.307358	1.52e-06	3.44e-06	IFIT5	Interferon-induced protein with tetratricopeptide repeats 5	IFIT5_HUMAN	13	-19.188	0.80812	WT	KO	FALSE	5.81816	NO	FALSE	FALSE	FALSE
WT / KO	Q96ME7	-0.178608	0.178608	1.56e-06	3.53e-06	ZNF512	Zinc finger protein 512	ZN512_HUMAN	16	-11.6445	0.883555	WT	KO	FALSE	5.80688	NO	FALSE	FALSE	FALSE
WT / KO	Q96MW1	-0.215686	0.215686	1.59e-06	3.58e-06	CCDC43	Coiled-coil domain-containing protein 43	CCD43_HUMAN	10	-13.8863	0.861137	WT	KO	FALSE	5.7986	NO	FALSE	FALSE	FALSE
WT / KO	Q9NQ29	-0.200464	0.200464	1.59e-06	3.58e-06	LUC7L	Putative RNA-binding protein Luc7-like 1	LUC7L_HUMAN	10	-12.973	0.87027	WT	KO	FALSE	5.7986	NO	FALSE	FALSE	FALSE
WT / KO	O15020	0.241945	0.241945	1.6e-06	3.61e-06	SPTBN2	Spectrin beta chain. non-erythrocytic 2	SPTN2_HUMAN	57	18.2586	1.18259	WT	KO	FALSE	5.79588	NO	FALSE	FALSE	FALSE
WT / KO	Q13601	-0.18669	0.18669	1.62e-06	3.63e-06	KRR1	KRR1 small subunit processome component homolog	KRR1_HUMAN	15	-12.1381	0.878619	WT	KO	FALSE	5.79048	NO	FALSE	FALSE	FALSE
WT / KO	Q8WW12	-0.439484	0.439484	1.62e-06	3.63e-06	PCNP	PEST proteolytic signal-containing nuclear protein	PCNP_HUMAN	9	-26.2602	0.737398	WT	KO	FALSE	5.79048	NO	FALSE	FALSE	FALSE
WT / KO	Q9NX20	0.225118	0.225118	1.64e-06	3.67e-06	MRPL16	39S ribosomal protein L16. mitochondrial	RM16_HUMAN	8	16.8873	1.16887	WT	KO	FALSE	5.78516	NO	FALSE	FALSE	FALSE
WT / KO	Q13564	0.252298	0.252298	1.64e-06	3.68e-06	NAE1	NEDD8-activating enzyme E1 regulatory subunit	ULA1_HUMAN	19	19.1102	1.1911	WT	KO	FALSE	5.78516	NO	FALSE	FALSE	FALSE
WT / KO	P60866	0.235896	0.235896	1.65e-06	3.7e-06	RPS20	40S ribosomal protein S20	RS20_HUMAN	6	17.7638	1.17764	WT	KO	FALSE	5.78252	NO	FALSE	FALSE	FALSE
WT / KO	Q9UIL1	-0.357196	0.357196	1.66e-06	3.72e-06	SCOC	Short coiled-coil protein	SCOC_HUMAN	4	-21.932	0.78068	WT	KO	FALSE	5.77989	NO	FALSE	TRUE	FALSE
WT / KO	P56211	-0.438126	0.438126	1.67e-06	3.72e-06	ARPP19	cAMP-regulated phosphoprotein 19	ARP19_HUMAN	6	-26.1907	0.738093	WT	KO	FALSE	5.77728	NO	FALSE	FALSE	FALSE
WT / KO	Q9Y6Y8	0.538188	0.538188	1.68e-06	3.74e-06	SEC23IP	SEC23-interacting protein	S23IP_HUMAN	30	45.2148	1.45215	WT	KO	FALSE	5.77469	NO	FALSE	TRUE	FALSE
WT / KO	Q13442	0.305919	0.305919	1.68e-06	3.74e-06	PDAP1	28 kDa heat- and acid-stable phosphoprotein	HAP28_HUMAN	11	23.6205	1.23621	WT	KO	FALSE	5.77469	NO	FALSE	FALSE	FALSE
WT / KO	P18124	0.266914	0.266914	1.71e-06	3.79e-06	RPL7	60S ribosomal protein L7	RL7_HUMAN	21	20.3231	1.20323	WT	KO	FALSE	5.767	NO	FALSE	FALSE	FALSE
WT / KO	O15460	-0.30837	0.30837	1.71e-06	3.8e-06	P4HA2	Prolyl 4-hydroxylase subunit alpha-2	P4HA2_HUMAN	25	-19.2446	0.807554	WT	KO	FALSE	5.767	NO	FALSE	FALSE	FALSE
WT / KO	P09455	-0.597063	0.597063	1.72e-06	3.8e-06	RBP1	Retinol-binding protein 1	RET1_HUMAN	10	-33.8901	0.661099	WT	KO	FALSE	5.76447	NO	FALSE	FALSE	FALSE
WT / KO	Q7Z739	0.385258	0.385258	1.72e-06	3.8e-06	YTHDF3	YTH domain-containing family protein 3	YTHD3_HUMAN	18	30.6093	1.30609	WT	KO	FALSE	5.76447	NO	FALSE	FALSE	FALSE
WT / KO	P28838	-0.159084	0.159084	1.74e-06	3.84e-06	LAP3	Cytosol aminopeptidase	AMPL_HUMAN	31	-10.4406	0.895594	WT	KO	FALSE	5.75945	NO	FALSE	FALSE	FALSE
WT / KO	Q03188	-0.29004	0.29004	1.74e-06	3.84e-06	CENPC	Centromere protein C	CENPC_HUMAN	21	-18.212	0.81788	WT	KO	FALSE	5.75945	NO	FALSE	FALSE	FALSE
WT / KO	Q5VT06	-0.418739	0.418739	1.74e-06	3.84e-06	CEP350	Centrosome-associated protein 350	CE350_HUMAN	14	-25.1922	0.748078	WT	KO	FALSE	5.75945	NO	FALSE	FALSE	FALSE
WT / KO	P83916	-0.226927	0.226927	1.74e-06	3.84e-06	CBX1	Chromobox protein homolog 1	CBX1_HUMAN	9	-14.5547	0.854453	WT	KO	FALSE	5.75945	NO	FALSE	FALSE	FALSE
WT / KO	Q9UI12	-0.193153	0.193153	1.75e-06	3.85e-06	ATP6V1H	V-type proton ATPase subunit H	VATH_HUMAN	19	-12.5308	0.874692	WT	KO	FALSE	5.75696	NO	FALSE	FALSE	FALSE
WT / KO	P51452	-0.271332	0.271332	1.77e-06	3.88e-06	DUSP3	Dual specificity protein phosphatase 3	DUS3_HUMAN	9	-17.1446	0.828554	WT	KO	FALSE	5.75203	NO	FALSE	FALSE	FALSE
WT / KO	Q13772	-1.04719	1.04719	1.79e-06	3.94e-06	NCOA4	Nuclear receptor coactivator 4	NCOA4_HUMAN	4	-51.609	0.48391	WT	KO	FALSE	5.74715	DOWN	FALSE	FALSE	FALSE
WT / KO	Q96NB3	-0.592846	0.592846	1.81e-06	3.96e-06	ZNF830	Zinc finger protein 830	ZN830_HUMAN	10	-33.6966	0.663034	WT	KO	FALSE	5.74232	NO	FALSE	FALSE	FALSE
WT / KO	Q8IZA0	-0.394481	0.394481	1.82e-06	3.99e-06	KIAA0319L	Dyslexia-associated protein KIAA0319-like protein	K319L_HUMAN	18	-23.9237	0.760763	WT	KO	FALSE	5.73993	NO	FALSE	TRUE	FALSE
WT / KO	Q9NQW6	-0.302054	0.302054	1.84e-06	4.02e-06	ANLN	Anillin	ANLN_HUMAN	30	-18.8903	0.811097	WT	KO	FALSE	5.73518	NO	FALSE	FALSE	FALSE
WT / KO	Q9NX47	-0.387526	0.387526	1.84e-06	4.02e-06	MARCHF5	E3 ubiquitin-protein ligase MARCHF5	MARH5_HUMAN	12	-23.5561	0.764439	WT	KO	FALSE	5.73518	NO	FALSE	FALSE	FALSE
WT / KO	Q92797	-0.145381	0.145381	1.85e-06	4.02e-06	SYMPK	Symplekin	SYMPK_HUMAN	41	-9.58593	0.904141	WT	KO	FALSE	5.73283	NO	FALSE	FALSE	FALSE
WT / KO	Q9BTW9	0.19687	0.19687	1.85e-06	4.02e-06	TBCD	Tubulin-specific chaperone D	TBCD_HUMAN	46	14.6209	1.14621	WT	KO	FALSE	5.73283	NO	FALSE	FALSE	FALSE
WT / KO	P51798	-0.445022	0.445022	1.86e-06	4.04e-06	CLCN7	H(+)/Cl(-) exchange transporter 7	CLCN7_HUMAN	6	-26.5427	0.734573	WT	KO	FALSE	5.73049	NO	FALSE	FALSE	FALSE
WT / KO	O75027	-0.237898	0.237898	1.86e-06	4.05e-06	ABCB7	Iron-sulfur clusters transporter ABCB7. mitochondrial	ABCB7_HUMAN	16	-15.202	0.84798	WT	KO	FALSE	5.73049	NO	FALSE	FALSE	FALSE
WT / KO	Q86U70	0.296878	0.296878	1.87e-06	4.06e-06	LDB1	LIM domain-binding protein 1	LDB1_HUMAN	6	22.8483	1.22848	WT	KO	FALSE	5.72816	NO	FALSE	FALSE	FALSE
WT / KO	Q1ED39	-0.269458	0.269458	1.87e-06	4.06e-06	KNOP1	Lysine-rich nucleolar protein 1	KNOP1_HUMAN	25	-17.0369	0.829631	WT	KO	FALSE	5.72816	NO	FALSE	FALSE	FALSE
WT / KO	O00151	-0.262613	0.262613	1.88e-06	4.08e-06	PDLIM1	PDZ and LIM domain protein 1	PDLI1_HUMAN	23	-16.6423	0.833577	WT	KO	FALSE	5.72584	NO	FALSE	FALSE	FALSE
WT / KO	Q15154	-0.288283	0.288283	1.9e-06	4.11e-06	PCM1	Pericentriolar material 1 protein	PCM1_HUMAN	45	-18.1124	0.818876	WT	KO	FALSE	5.72125	NO	FALSE	FALSE	FALSE
WT / KO	Q99714	0.154374	0.154374	1.91e-06	4.13e-06	HSD17B10	3-hydroxyacyl-CoA dehydrogenase type-2	HCD2_HUMAN	16	11.2939	1.11294	WT	KO	FALSE	5.71897	NO	FALSE	FALSE	FALSE
WT / KO	Q9GZP9	-0.431166	0.431166	1.91e-06	4.13e-06	DERL2	Derlin-2	DERL2_HUMAN	4	-25.8338	0.741662	WT	KO	FALSE	5.71897	NO	FALSE	FALSE	FALSE
WT / KO	O15344	0.41477	0.41477	1.92e-06	4.13e-06	MID1	E3 ubiquitin-protein ligase Midline-1	TRI18_HUMAN	26	33.3086	1.33309	WT	KO	FALSE	5.7167	NO	FALSE	FALSE	FALSE
WT / KO	P61604	-0.295066	0.295066	1.93e-06	4.15e-06	HSPE1	10 kDa heat shock protein. mitochondrial	CH10_HUMAN	11	-18.4965	0.815035	WT	KO	FALSE	5.71444	NO	FALSE	FALSE	FALSE
WT / KO	P48047	-0.204131	0.204131	1.95e-06	4.18e-06	ATP5PO	ATP synthase subunit O. mitochondrial	ATPO_HUMAN	12	-13.1939	0.868061	WT	KO	FALSE	5.70997	NO	FALSE	FALSE	FALSE
WT / KO	Q6P1K2	-0.232178	0.232178	1.95e-06	4.18e-06	PMF1	Polyamine-modulated factor 1	PMF1_HUMAN	7	-14.8651	0.851349	WT	KO	FALSE	5.70997	NO	FALSE	FALSE	FALSE
WT / KO	P48506	0.190786	0.190786	1.96e-06	4.2e-06	GCLC	Glutamate--cysteine ligase catalytic subunit	GSH1_HUMAN	24	14.1385	1.14139	WT	KO	FALSE	5.70774	NO	FALSE	FALSE	FALSE
WT / KO	Q15404	0.366113	0.366113	1.97e-06	4.2e-06	RSU1	Ras suppressor protein 1	RSU1_HUMAN	14	28.8876	1.28888	WT	KO	FALSE	5.70553	NO	FALSE	FALSE	FALSE
WT / KO	O14569	0.683354	0.683354	1.97e-06	4.2e-06	CYB561D2	Transmembrane reductase CYB561D2	C56D2_HUMAN	1	60.5869	1.60587	WT	KO	FALSE	5.70553	NO	FALSE	FALSE	FALSE
WT / KO	Q5HYI7	-0.453062	0.453062	1.97e-06	4.21e-06	MTX3	Metaxin-3	MTX3_HUMAN	8	-26.9509	0.730491	WT	KO	FALSE	5.70553	NO	FALSE	FALSE	FALSE
WT / KO	O00479	-1.11903	1.11903	1.98e-06	4.22e-06	HMGN4	High mobility group nucleosome-binding domain-containing protein 4	HMGN4_HUMAN	2	-53.9598	0.460402	WT	KO	FALSE	5.70333	DOWN	FALSE	FALSE	FALSE
WT / KO	P22314	0.198651	0.198651	1.98e-06	4.22e-06	UBA1	Ubiquitin-like modifier-activating enzyme 1	UBA1_HUMAN	57	14.7624	1.14762	WT	KO	FALSE	5.70333	NO	FALSE	FALSE	FALSE
WT / KO	P32929	0.844969	0.844969	1.98e-06	4.22e-06	CTH	Cystathionine gamma-lyase	CGL_HUMAN	20	79.6226	1.79623	WT	KO	FALSE	5.70333	UP	FALSE	FALSE	FALSE
WT / KO	Q14807	-0.203954	0.203954	1.99e-06	4.22e-06	KIF22	Kinesin-like protein KIF22	KIF22_HUMAN	21	-13.1832	0.868168	WT	KO	FALSE	5.70115	NO	FALSE	FALSE	FALSE
WT / KO	P41236	-0.355157	0.355157	2e-06	4.24e-06	PPP1R2	Protein phosphatase inhibitor 2	IPP2_HUMAN	11	-21.8215	0.781785	WT	KO	FALSE	5.69897	NO	FALSE	FALSE	FALSE
WT / KO	P49736	-0.208985	0.208985	2.02e-06	4.27e-06	MCM2	DNA replication licensing factor MCM2	MCM2_HUMAN	45	-13.4854	0.865146	WT	KO	FALSE	5.69465	NO	FALSE	FALSE	FALSE
WT / KO	O75367	-0.267103	0.267103	2.03e-06	4.29e-06	MACROH2A1	Core histone macro-H2A.1	H2AY_HUMAN	19	-16.9013	0.830987	WT	KO	FALSE	5.6925	NO	FALSE	FALSE	FALSE
WT / KO	Q9NPL8	-0.170543	0.170543	2.04e-06	4.3e-06	TIMMDC1	Complex I assembly factor TIMMDC1. mitochondrial	TIDC1_HUMAN	12	-11.1492	0.888508	WT	KO	FALSE	5.69037	NO	FALSE	FALSE	FALSE
WT / KO	Q5C9Z4	0.319434	0.319434	2.04e-06	4.31e-06	NOM1	Nucleolar MIF4G domain-containing protein 1	NOM1_HUMAN	17	24.7841	1.24784	WT	KO	FALSE	5.69037	NO	FALSE	FALSE	FALSE
WT / KO	Q9Y266	0.235059	0.235059	2.05e-06	4.32e-06	NUDC	Nuclear migration protein nudC	NUDC_HUMAN	23	17.6955	1.17695	WT	KO	FALSE	5.68825	NO	FALSE	FALSE	FALSE
WT / KO	O75874	0.352552	0.352552	2.06e-06	4.34e-06	IDH1	Isocitrate dehydrogenase [NADP] cytoplasmic	IDHC_HUMAN	25	27.6818	1.27682	WT	KO	FALSE	5.68613	NO	FALSE	FALSE	FALSE
WT / KO	Q9UQE7	-0.160705	0.160705	2.08e-06	4.36e-06	SMC3	Structural maintenance of chromosomes protein 3	SMC3_HUMAN	66	-10.5412	0.894588	WT	KO	FALSE	5.68194	NO	FALSE	FALSE	FALSE
WT / KO	Q8ND56	-0.175444	0.175444	2.08e-06	4.38e-06	LSM14A	Protein LSM14 homolog A	LS14A_HUMAN	11	-11.4505	0.885495	WT	KO	FALSE	5.68194	NO	FALSE	FALSE	FALSE
WT / KO	Q8NEN9	-0.22515	0.22515	2.1e-06	4.4e-06	PDZD8	PDZ domain-containing protein 8	PDZD8_HUMAN	21	-14.4494	0.855506	WT	KO	FALSE	5.67778	NO	FALSE	FALSE	FALSE
WT / KO	O94832	-0.273318	0.273318	2.13e-06	4.45e-06	MYO1D	Unconventional myosin-Id	MYO1D_HUMAN	33	-17.2586	0.827414	WT	KO	FALSE	5.67162	NO	FALSE	FALSE	FALSE
WT / KO	O95905	0.258218	0.258218	2.12e-06	4.45e-06	ECD	Protein ecdysoneless homolog	ECD_HUMAN	21	19.6001	1.196	WT	KO	FALSE	5.67366	NO	FALSE	FALSE	FALSE
WT / KO	P53618	0.263807	0.263807	2.13e-06	4.45e-06	COPB1	Coatomer subunit beta	COPB_HUMAN	42	20.0643	1.20064	WT	KO	FALSE	5.67162	NO	FALSE	TRUE	FALSE
WT / KO	Q9Y421	-0.525512	0.525512	2.13e-06	4.45e-06	FAM32A	Protein FAM32A	FA32A_HUMAN	5	-30.5287	0.694713	WT	KO	FALSE	5.67162	NO	FALSE	FALSE	FALSE
WT / KO	O75381	-0.236287	0.236287	2.14e-06	4.46e-06	PEX14	Peroxisomal membrane protein PEX14	PEX14_HUMAN	10	-15.1072	0.848928	WT	KO	FALSE	5.66959	NO	FALSE	FALSE	FALSE
WT / KO	Q9H845	-0.197629	0.197629	2.14e-06	4.46e-06	ACAD9	Complex I assembly factor ACAD9. mitochondrial	ACAD9_HUMAN	28	-12.8017	0.871983	WT	KO	FALSE	5.66959	NO	FALSE	FALSE	FALSE
WT / KO	P48643	0.261982	0.261982	2.15e-06	4.46e-06	CCT5	T-complex protein 1 subunit epsilon	TCPE_HUMAN	40	19.9125	1.19913	WT	KO	FALSE	5.66756	NO	FALSE	FALSE	FALSE
WT / KO	P07910	-0.180029	0.180029	2.16e-06	4.48e-06	HNRNPC	Heterogeneous nuclear ribonucleoproteins C1/C2	HNRPC_HUMAN	23	-11.7315	0.882685	WT	KO	FALSE	5.66555	NO	FALSE	FALSE	FALSE
WT / KO	P20338	-0.203121	0.203121	2.18e-06	4.51e-06	RAB4A	Ras-related protein Rab-4A	RAB4A_HUMAN	9	-13.1331	0.868669	WT	KO	FALSE	5.66154	NO	FALSE	FALSE	FALSE
WT / KO	O95671	0.476976	0.476976	2.19e-06	4.54e-06	ASMTL	Probable bifunctional dTTP/UTP pyrophosphatase/methyltransferase protein	ASML_HUMAN	15	39.1823	1.39182	WT	KO	FALSE	5.65956	NO	FALSE	FALSE	FALSE
WT / KO	P11166	-0.37535	0.37535	2.21e-06	4.57e-06	SLC2A1	Solute carrier family 2. facilitated glucose transporter member 1	GTR1_HUMAN	5	-22.9081	0.770919	WT	KO	FALSE	5.65561	NO	FALSE	TRUE	FALSE
WT / KO	P17900	-0.391269	0.391269	2.21e-06	4.57e-06	GM2A	Ganglioside GM2 activator	SAP3_HUMAN	10	-23.7541	0.762459	WT	KO	FALSE	5.65561	NO	FALSE	FALSE	TRUE
WT / KO	P36578	0.212939	0.212939	2.21e-06	4.57e-06	RPL4	60S ribosomal protein L4	RL4_HUMAN	27	15.9047	1.15905	WT	KO	FALSE	5.65561	NO	FALSE	FALSE	FALSE
WT / KO	O14530	0.268811	0.268811	2.23e-06	4.6e-06	TXNDC9	Thioredoxin domain-containing protein 9	TXND9_HUMAN	11	20.4815	1.20481	WT	KO	FALSE	5.6517	NO	FALSE	FALSE	FALSE
WT / KO	P28288	-0.226675	0.226675	2.23e-06	4.6e-06	ABCD3	ATP-binding cassette sub-family D member 3	ABCD3_HUMAN	21	-14.5398	0.854602	WT	KO	FALSE	5.6517	NO	FALSE	FALSE	FALSE
WT / KO	Q96HY7	0.727496	0.727496	2.25e-06	4.63e-06	DHTKD1	Probable 2-oxoglutarate dehydrogenase E1 component DHKTD1. mitochondrial	DHTK1_HUMAN	21	65.5762	1.65576	WT	KO	FALSE	5.64782	NO	FALSE	FALSE	FALSE
WT / KO	Q8WZ82	-0.261882	0.261882	2.26e-06	4.63e-06	OVCA2	Esterase OVCA2	OVCA2_HUMAN	9	-16.6001	0.833999	WT	KO	FALSE	5.64589	NO	FALSE	FALSE	FALSE
WT / KO	Q8IVL6	0.482218	0.482218	2.28e-06	4.68e-06	P3H3	Prolyl 3-hydroxylase 3	P3H3_HUMAN	14	39.689	1.39689	WT	KO	FALSE	5.64207	NO	FALSE	FALSE	FALSE
WT / KO	Q14676	-0.191091	0.191091	2.34e-06	4.81e-06	MDC1	Mediator of DNA damage checkpoint protein 1	MDC1_HUMAN	63	-12.4057	0.875943	WT	KO	FALSE	5.63078	NO	FALSE	FALSE	FALSE
WT / KO	Q9H2V7	-0.587577	0.587577	2.35e-06	4.82e-06	SPNS1	Protein spinster homolog 1	SPNS1_HUMAN	5	-33.454	0.66546	WT	KO	FALSE	5.62893	NO	FALSE	FALSE	FALSE
WT / KO	Q9NQH7	-0.195658	0.195658	2.37e-06	4.85e-06	XPNPEP3	Xaa-Pro aminopeptidase 3	XPP3_HUMAN	13	-12.6826	0.873174	WT	KO	FALSE	5.62525	NO	FALSE	FALSE	FALSE
WT / KO	Q9NPF5	-0.181573	0.181573	2.38e-06	4.85e-06	DMAP1	DNA methyltransferase 1-associated protein 1	DMAP1_HUMAN	17	-11.8259	0.881741	WT	KO	FALSE	5.62342	NO	FALSE	FALSE	FALSE
WT / KO	Q8NBJ5	0.123	0.123	2.39e-06	4.86e-06	COLGALT1	Procollagen galactosyltransferase 1	GT251_HUMAN	23	8.89973	1.089	WT	KO	FALSE	5.6216	NO	FALSE	FALSE	FALSE
WT / KO	Q9Y6C9	-0.22512	0.22512	2.39e-06	4.86e-06	MTCH2	Mitochondrial carrier homolog 2	MTCH2_HUMAN	12	-14.4476	0.855524	WT	KO	FALSE	5.6216	NO	FALSE	FALSE	FALSE
WT / KO	P84095	-0.264066	0.264066	2.39e-06	4.87e-06	RHOG	Rho-related GTP-binding protein RhoG	RHOG_HUMAN	10	-16.7262	0.832738	WT	KO	FALSE	5.6216	NO	FALSE	FALSE	FALSE
WT / KO	Q8WVC0	-0.238844	0.238844	2.43e-06	4.94e-06	LEO1	RNA polymerase-associated protein LEO1	LEO1_HUMAN	11	-15.2576	0.847424	WT	KO	FALSE	5.61439	NO	FALSE	FALSE	FALSE
WT / KO	Q9H3K2	-0.254128	0.254128	2.45e-06	4.98e-06	GHITM	Growth hormone-inducible transmembrane protein	GHITM_HUMAN	7	-16.1506	0.838494	WT	KO	FALSE	5.61083	NO	FALSE	FALSE	FALSE
WT / KO	Q9UPW6	0.328688	0.328688	2.47e-06	5.01e-06	SATB2	DNA-binding protein SATB2	SATB2_HUMAN	15	25.5871	1.25587	WT	KO	FALSE	5.6073	NO	FALSE	FALSE	FALSE
WT / KO	P08237	0.245319	0.245319	2.5e-06	5.06e-06	PFKM	ATP-dependent 6-phosphofructokinase. muscle type	PFKAM_HUMAN	30	18.5355	1.18535	WT	KO	FALSE	5.60206	NO	FALSE	FALSE	FALSE
WT / KO	Q99757	-0.421311	0.421311	2.5e-06	5.07e-06	TXN2	Thioredoxin. mitochondrial	THIOM_HUMAN	6	-25.3254	0.746746	WT	KO	FALSE	5.60206	NO	FALSE	FALSE	FALSE
WT / KO	Q96RQ1	-0.285892	0.285892	2.51e-06	5.07e-06	ERGIC2	Endoplasmic reticulum-Golgi intermediate compartment protein 2	ERGI2_HUMAN	8	-17.9766	0.820234	WT	KO	FALSE	5.60033	NO	FALSE	FALSE	FALSE
WT / KO	Q8TDH9	-0.617747	0.617747	2.52e-06	5.08e-06	BLOC1S5	Biogenesis of lysosome-related organelles complex 1 subunit 5	BL1S5_HUMAN	5	-34.8312	0.651688	WT	KO	FALSE	5.5986	NO	FALSE	FALSE	FALSE
WT / KO	Q9UEE9	-0.46355	0.46355	2.52e-06	5.08e-06	CFDP1	Craniofacial development protein 1	CFDP1_HUMAN	7	-27.4801	0.725199	WT	KO	FALSE	5.5986	NO	FALSE	FALSE	FALSE
WT / KO	Q9Y5K6	-0.224162	0.224162	2.54e-06	5.1e-06	CD2AP	CD2-associated protein	CD2AP_HUMAN	22	-14.3908	0.856092	WT	KO	FALSE	5.59517	NO	FALSE	FALSE	FALSE
WT / KO	P54687	0.398862	0.398862	2.55e-06	5.12e-06	BCAT1	Branched-chain-amino-acid aminotransferase. cytosolic	BCAT1_HUMAN	12	31.8467	1.31847	WT	KO	FALSE	5.59346	NO	FALSE	FALSE	FALSE
WT / KO	Q9P287	0.516627	0.516627	2.58e-06	5.17e-06	BCCIP	BRCA2 and CDKN1A-interacting protein	BCCIP_HUMAN	15	43.0606	1.43061	WT	KO	FALSE	5.58838	NO	FALSE	FALSE	FALSE
WT / KO	Q9H8W3	-0.491086	0.491086	2.6e-06	5.21e-06	FAM204A	Protein FAM204A	F204A_HUMAN	2	-28.8511	0.711489	WT	KO	FALSE	5.58503	NO	FALSE	FALSE	FALSE
WT / KO	P27708	0.286161	0.286161	2.61e-06	5.23e-06	CAD	CAD protein	PYR1_HUMAN	94	21.9391	1.21939	WT	KO	FALSE	5.58336	NO	FALSE	FALSE	FALSE
WT / KO	O00193	-0.289831	0.289831	2.64e-06	5.27e-06	SMAP	Small acidic protein	SMAP_HUMAN	4	-18.2002	0.817998	WT	KO	FALSE	5.5784	NO	FALSE	FALSE	FALSE
WT / KO	Q6DD87	-0.44515	0.44515	2.64e-06	5.28e-06	ZNF787	Zinc finger protein 787	ZN787_HUMAN	11	-26.5492	0.734508	WT	KO	FALSE	5.5784	NO	FALSE	FALSE	FALSE
WT / KO	P23229	-0.26414	0.26414	2.65e-06	5.28e-06	ITGA6	Integrin alpha-6	ITA6_HUMAN	15	-16.7305	0.832695	WT	KO	FALSE	5.57675	NO	FALSE	FALSE	FALSE
WT / KO	Q6UW68	0.506366	0.506366	2.65e-06	5.28e-06	TMEM205	Transmembrane protein 205	TM205_HUMAN	4	42.0468	1.42047	WT	KO	FALSE	5.57675	NO	FALSE	FALSE	FALSE
WT / KO	Q15435	-0.276093	0.276093	2.67e-06	5.32e-06	PPP1R7	Protein phosphatase 1 regulatory subunit 7	PP1R7_HUMAN	19	-17.4175	0.825825	WT	KO	FALSE	5.57349	NO	FALSE	FALSE	FALSE
WT / KO	P43003	0.533084	0.533084	2.68e-06	5.34e-06	SLC1A3	Excitatory amino acid transporter 1	EAA1_HUMAN	5	44.7019	1.44702	WT	KO	FALSE	5.57187	NO	FALSE	FALSE	FALSE
WT / KO	Q96BP2	-0.420635	0.420635	2.69e-06	5.34e-06	CHCHD1	Coiled-coil-helix-coiled-coil-helix domain-containing protein 1	CHCH1_HUMAN	2	-25.2904	0.747096	WT	KO	FALSE	5.57025	NO	FALSE	FALSE	FALSE
WT / KO	Q5BKZ1	-0.190728	0.190728	2.7e-06	5.35e-06	ZNF326	DBIRD complex subunit ZNF326	ZN326_HUMAN	26	-12.3836	0.876164	WT	KO	FALSE	5.56864	NO	FALSE	FALSE	FALSE
WT / KO	P20839	0.625182	0.625182	2.72e-06	5.39e-06	IMPDH1	Inosine-5'-monophosphate dehydrogenase 1	IMDH1_HUMAN	18	54.2405	1.54241	WT	KO	FALSE	5.56543	NO	FALSE	FALSE	FALSE
WT / KO	O60830	-0.300099	0.300099	2.73e-06	5.39e-06	TIMM17B	Mitochondrial import inner membrane translocase subunit Tim17-B	TI17B_HUMAN	6	-18.7803	0.812197	WT	KO	FALSE	5.56384	NO	FALSE	FALSE	FALSE
WT / KO	P62249	0.204475	0.204475	2.73e-06	5.39e-06	RPS16	40S ribosomal protein S16	RS16_HUMAN	17	15.2267	1.15227	WT	KO	FALSE	5.56384	NO	FALSE	FALSE	FALSE
WT / KO	Q01433	0.333646	0.333646	2.73e-06	5.39e-06	AMPD2	AMP deaminase 2	AMPD2_HUMAN	25	26.0194	1.26019	WT	KO	FALSE	5.56384	NO	FALSE	FALSE	FALSE
WT / KO	Q5JTJ3	-0.341875	0.341875	2.73e-06	5.39e-06	COA6	Cytochrome c oxidase assembly factor 6 homolog	COA6_HUMAN	6	-21.0985	0.789015	WT	KO	FALSE	5.56384	NO	FALSE	FALSE	FALSE
WT / KO	Q13217	0.479272	0.479272	2.75e-06	5.41e-06	DNAJC3	DnaJ homolog subfamily C member 3	DNJC3_HUMAN	19	39.404	1.39404	WT	KO	FALSE	5.56067	NO	FALSE	FALSE	FALSE
WT / KO	P27816	0.144098	0.144098	2.77e-06	5.45e-06	MAP4	Microtubule-associated protein 4	MAP4_HUMAN	55	10.504	1.10504	WT	KO	FALSE	5.55752	NO	FALSE	FALSE	FALSE
WT / KO	Q6UWP7	-0.350914	0.350914	2.79e-06	5.48e-06	LCLAT1	Lysocardiolipin acyltransferase 1	LCLT1_HUMAN	8	-21.5913	0.784087	WT	KO	FALSE	5.5544	NO	FALSE	FALSE	FALSE
WT / KO	Q9Y5K8	-0.261228	0.261228	2.79e-06	5.48e-06	ATP6V1D	V-type proton ATPase subunit D	VATD_HUMAN	10	-16.5623	0.834377	WT	KO	FALSE	5.5544	NO	FALSE	FALSE	FALSE
WT / KO	P48651	0.64335	0.64335	2.8e-06	5.48e-06	PTDSS1	Phosphatidylserine synthase 1	PTSS1_HUMAN	6	56.1951	1.56195	WT	KO	FALSE	5.55284	NO	FALSE	FALSE	FALSE
WT / KO	P47755	0.437409	0.437409	2.83e-06	5.54e-06	CAPZA2	F-actin-capping protein subunit alpha-2	CAZA2_HUMAN	13	35.417	1.35417	WT	KO	FALSE	5.54821	NO	FALSE	FALSE	FALSE
WT / KO	P00558	0.130307	0.130307	2.85e-06	5.57e-06	PGK1	Phosphoglycerate kinase 1	PGK1_HUMAN	35	9.45263	1.09453	WT	KO	FALSE	5.54516	NO	FALSE	FALSE	FALSE
WT / KO	P31939	-0.165946	0.165946	2.85e-06	5.57e-06	ATIC	Bifunctional purine biosynthesis protein ATIC	PUR9_HUMAN	38	-10.8656	0.891344	WT	KO	FALSE	5.54516	NO	FALSE	FALSE	FALSE
WT / KO	P36957	-0.213396	0.213396	2.86e-06	5.57e-06	DLST	Dihydrolipoyllysine-residue succinyltransferase component of 2-oxoglutarate dehydrogenase complex. mitochondrial	ODO2_HUMAN	15	-13.7496	0.862504	WT	KO	FALSE	5.54363	NO	FALSE	FALSE	FALSE
WT / KO	Q15120	-0.327051	0.327051	2.85e-06	5.57e-06	PDK3	[Pyruvate dehydrogenase (acetyl-transferring)] kinase isozyme 3. mitochondrial	PDK3_HUMAN	13	-20.2836	0.797164	WT	KO	FALSE	5.54516	NO	FALSE	FALSE	FALSE
WT / KO	P02787	-0.265176	0.265176	2.91e-06	5.67e-06	TF	Serotransferrin	TRFE_HUMAN	98	-16.7903	0.832097	WT	KO	FALSE	5.53611	NO	FALSE	FALSE	FALSE
WT / KO	O14776	-0.0943179	0.0943179	2.91e-06	5.67e-06	TCERG1	Transcription elongation regulator 1	TCRG1_HUMAN	45	-6.3285	0.936715	WT	KO	FALSE	5.53611	NO	FALSE	FALSE	FALSE
WT / KO	Q9UBS4	-0.196077	0.196077	2.93e-06	5.69e-06	DNAJB11	DnaJ homolog subfamily B member 11	DJB11_HUMAN	17	-12.7079	0.872921	WT	KO	FALSE	5.53313	NO	FALSE	FALSE	FALSE
WT / KO	Q92804	-0.428691	0.428691	2.94e-06	5.71e-06	TAF15	TATA-binding protein-associated factor 2N	RBP56_HUMAN	15	-25.7065	0.742935	WT	KO	FALSE	5.53165	NO	FALSE	FALSE	FALSE
WT / KO	P20340	-0.118217	0.118217	2.95e-06	5.73e-06	RAB6A	Ras-related protein Rab-6A	RAB6A_HUMAN	11	-7.86743	0.921326	WT	KO	FALSE	5.53018	NO	FALSE	TRUE	FALSE
WT / KO	P57081	0.593892	0.593892	2.97e-06	5.75e-06	WDR4	tRNA (guanine-N(7)-)-methyltransferase non-catalytic subunit WDR4	WDR4_HUMAN	15	50.9313	1.50931	WT	KO	FALSE	5.52724	NO	FALSE	FALSE	FALSE
WT / KO	Q14315	1.01208	1.01208	2.97e-06	5.75e-06	FLNC	Filamin-C	FLNC_HUMAN	100	101.682	2.01682	WT	KO	FALSE	5.52724	UP	FALSE	FALSE	FALSE
WT / KO	P41250	0.331561	0.331561	2.98e-06	5.75e-06	GARS1	Glycine--tRNA ligase	GARS_HUMAN	38	25.8374	1.25837	WT	KO	FALSE	5.52578	NO	FALSE	FALSE	FALSE
WT / KO	Q6P1N9	0.592376	0.592376	2.98e-06	5.75e-06	TATDN1	Putative deoxyribonuclease TATDN1	TATD1_HUMAN	13	50.7728	1.50773	WT	KO	FALSE	5.52578	NO	FALSE	FALSE	FALSE
WT / KO	O96011	-0.328487	0.328487	3e-06	5.79e-06	PEX11B	Peroxisomal membrane protein 11B	PX11B_HUMAN	9	-20.3629	0.796371	WT	KO	FALSE	5.52288	NO	FALSE	FALSE	FALSE
WT / KO	Q9UBP6	0.500853	0.500853	3.01e-06	5.8e-06	METTL1	tRNA (guanine-N(7)-)-methyltransferase	TRMB_HUMAN	11	41.505	1.41505	WT	KO	FALSE	5.52143	NO	FALSE	FALSE	FALSE
WT / KO	Q9NS91	0.278286	0.278286	3.02e-06	5.81e-06	RAD18	E3 ubiquitin-protein ligase RAD18	RAD18_HUMAN	18	21.2753	1.21275	WT	KO	FALSE	5.51999	NO	FALSE	FALSE	FALSE
WT / KO	P52799	-0.838206	0.838206	3.03e-06	5.82e-06	EFNB2	Ephrin-B2	EFNB2_HUMAN	9	-44.0661	0.559339	WT	KO	FALSE	5.51856	DOWN	FALSE	FALSE	FALSE
WT / KO	Q16555	0.28093	0.28093	3.03e-06	5.82e-06	DPYSL2	Dihydropyrimidinase-related protein 2	DPYL2_HUMAN	28	21.4978	1.21498	WT	KO	FALSE	5.51856	NO	FALSE	FALSE	FALSE
WT / KO	Q9Y276	-0.597019	0.597019	3.04e-06	5.82e-06	BCS1L	Mitochondrial chaperone BCS1	BCS1_HUMAN	20	-33.8881	0.661119	WT	KO	FALSE	5.51713	NO	FALSE	FALSE	FALSE
WT / KO	Q86X55	0.255173	0.255173	3.1e-06	5.93e-06	CARM1	Histone-arginine methyltransferase CARM1	CARM1_HUMAN	17	19.3479	1.19348	WT	KO	FALSE	5.50864	NO	FALSE	FALSE	FALSE
WT / KO	Q8N0U8	0.354522	0.354522	3.1e-06	5.93e-06	VKORC1L1	Vitamin K epoxide reductase complex subunit 1-like protein 1	VKORL_HUMAN	5	27.8562	1.27856	WT	KO	FALSE	5.50864	NO	FALSE	FALSE	FALSE
WT / KO	Q9BQS8	-0.363889	0.363889	3.18e-06	6.07e-06	FYCO1	FYVE and coiled-coil domain-containing protein 1	FYCO1_HUMAN	25	-22.2933	0.777067	WT	KO	FALSE	5.49757	NO	FALSE	FALSE	FALSE
WT / KO	P62753	0.195057	0.195057	3.19e-06	6.09e-06	RPS6	40S ribosomal protein S6	RS6_HUMAN	14	14.4769	1.14477	WT	KO	FALSE	5.49621	NO	FALSE	FALSE	FALSE
WT / KO	Q9NVM6	0.27278	0.27278	3.2e-06	6.09e-06	DNAJC17	DnaJ homolog subfamily C member 17	DJC17_HUMAN	6	20.8133	1.20813	WT	KO	FALSE	5.49485	NO	FALSE	FALSE	FALSE
WT / KO	P16403	-0.294185	0.294185	3.21e-06	6.11e-06	H1-2	Histone H1.2	H12_HUMAN	4	-18.4467	0.815533	WT	KO	FALSE	5.49349	NO	FALSE	FALSE	FALSE
WT / KO	Q27J81	0.38616	0.38616	3.21e-06	6.11e-06	INF2	Inverted formin-2	INF2_HUMAN	25	30.691	1.30691	WT	KO	FALSE	5.49349	NO	FALSE	FALSE	FALSE
WT / KO	Q9Y606	0.248423	0.248423	3.22e-06	6.12e-06	PUS1	tRNA pseudouridine synthase A	TRUA_HUMAN	17	18.7908	1.18791	WT	KO	FALSE	5.49214	NO	FALSE	FALSE	FALSE
WT / KO	P09001	0.298888	0.298888	3.28e-06	6.22e-06	MRPL3	39S ribosomal protein L3. mitochondrial	RM03_HUMAN	12	23.0196	1.2302	WT	KO	FALSE	5.48413	NO	FALSE	FALSE	FALSE
WT / KO	O95831	-0.100738	0.100738	3.28e-06	6.22e-06	AIFM1	Apoptosis-inducing factor 1. mitochondrial	AIFM1_HUMAN	26	-6.74444	0.932556	WT	KO	FALSE	5.48413	NO	FALSE	FALSE	FALSE
WT / KO	P16615	-0.187662	0.187662	3.29e-06	6.23e-06	ATP2A2	Sarcoplasmic/endoplasmic reticulum calcium ATPase 2	AT2A2_HUMAN	53	-12.1973	0.878027	WT	KO	FALSE	5.4828	NO	FALSE	FALSE	FALSE
WT / KO	Q9Y673	-0.219635	0.219635	3.32e-06	6.28e-06	ALG5	Dolichyl-phosphate beta-glucosyltransferase	ALG5_HUMAN	12	-14.1218	0.858782	WT	KO	FALSE	5.47886	NO	TRUE	FALSE	FALSE
WT / KO	Q9UL63	0.185269	0.185269	3.36e-06	6.34e-06	MKLN1	Muskelin	MKLN1_HUMAN	20	13.7029	1.13703	WT	KO	FALSE	5.47366	NO	FALSE	FALSE	FALSE
WT / KO	P63244	0.187234	0.187234	3.37e-06	6.35e-06	RACK1	Receptor of activated protein C kinase 1	RACK1_HUMAN	26	13.8579	1.13858	WT	KO	FALSE	5.47237	NO	FALSE	FALSE	FALSE
WT / KO	P15121	0.519492	0.519492	3.39e-06	6.39e-06	AKR1B1	Aldo-keto reductase family 1 member B1	ALDR_HUMAN	23	43.345	1.43345	WT	KO	FALSE	5.4698	NO	FALSE	FALSE	FALSE
WT / KO	Q8IZL8	0.246538	0.246538	3.39e-06	6.39e-06	PELP1	Proline-. glutamic acid- and leucine-rich protein 1	PELP1_HUMAN	29	18.6357	1.18636	WT	KO	FALSE	5.4698	NO	FALSE	FALSE	FALSE
WT / KO	Q9Y277	-0.167082	0.167082	3.4e-06	6.39e-06	VDAC3	Voltage-dependent anion-selective channel protein 3	VDAC3_HUMAN	15	-10.9358	0.890642	WT	KO	FALSE	5.46852	NO	FALSE	FALSE	FALSE
WT / KO	P50225	0.94876	0.94876	3.43e-06	6.44e-06	SULT1A1	Sulfotransferase 1A1	ST1A1_HUMAN	11	93.0213	1.93021	WT	KO	FALSE	5.46471	UP	FALSE	FALSE	FALSE
WT / KO	P07942	0.440471	0.440471	3.45e-06	6.48e-06	LAMB1	Laminin subunit beta-1	LAMB1_HUMAN	62	35.7048	1.35705	WT	KO	FALSE	5.46218	NO	FALSE	FALSE	FALSE
WT / KO	Q15758	0.467319	0.467319	3.45e-06	6.48e-06	SLC1A5	Neutral amino acid transporter B(0)	AAAT_HUMAN	14	38.2538	1.38254	WT	KO	FALSE	5.46218	NO	FALSE	FALSE	FALSE
WT / KO	Q9NUL3	0.556933	0.556933	3.47e-06	6.49e-06	STAU2	Double-stranded RNA-binding protein Staufen homolog 2	STAU2_HUMAN	18	47.1139	1.47114	WT	KO	FALSE	5.45967	NO	FALSE	FALSE	FALSE
WT / KO	Q9P2N5	0.928259	0.928259	3.48e-06	6.51e-06	RBM27	RNA-binding protein 27	RBM27_HUMAN	15	90.2978	1.90298	WT	KO	FALSE	5.45842	UP	FALSE	FALSE	FALSE
WT / KO	Q9BT09	-0.278581	0.278581	3.51e-06	6.56e-06	CNPY3	Protein canopy homolog 3	CNPY3_HUMAN	9	-17.5599	0.824401	WT	KO	FALSE	5.45469	NO	FALSE	FALSE	FALSE
WT / KO	Q5ZPR3	-0.420624	0.420624	3.53e-06	6.59e-06	CD276	CD276 antigen	CD276_HUMAN	12	-25.2898	0.747102	WT	KO	FALSE	5.45223	NO	FALSE	FALSE	FALSE
WT / KO	P22234	0.236855	0.236855	3.55e-06	6.62e-06	PAICS	Multifunctional protein ADE2	PUR6_HUMAN	29	17.8421	1.17842	WT	KO	FALSE	5.44977	NO	FALSE	FALSE	FALSE
WT / KO	P56537	0.120213	0.120213	3.62e-06	6.73e-06	EIF6	Eukaryotic translation initiation factor 6	IF6_HUMAN	10	8.68953	1.0869	WT	KO	FALSE	5.44129	NO	FALSE	FALSE	FALSE
WT / KO	P30533	-0.463022	0.463022	3.63e-06	6.74e-06	LRPAP1	Alpha-2-macroglobulin receptor-associated protein	AMRP_HUMAN	24	-27.4535	0.725465	WT	KO	FALSE	5.44009	NO	FALSE	FALSE	FALSE
WT / KO	Q4LE39	-0.323483	0.323483	3.63e-06	6.74e-06	ARID4B	AT-rich interactive domain-containing protein 4B	ARI4B_HUMAN	22	-20.0862	0.799138	WT	KO	FALSE	5.44009	NO	FALSE	FALSE	FALSE
WT / KO	Q6DKJ4	0.298126	0.298126	3.65e-06	6.77e-06	NXN	Nucleoredoxin	NXN_HUMAN	17	22.9546	1.22955	WT	KO	FALSE	5.43771	NO	FALSE	FALSE	FALSE
WT / KO	Q6IAA8	-0.350908	0.350908	3.65e-06	6.77e-06	LAMTOR1	Ragulator complex protein LAMTOR1	LTOR1_HUMAN	9	-21.591	0.78409	WT	KO	FALSE	5.43771	NO	FALSE	FALSE	FALSE
WT / KO	P52209	0.592308	0.592308	3.72e-06	6.88e-06	PGD	6-phosphogluconate dehydrogenase. decarboxylating	6PGD_HUMAN	30	50.7657	1.50766	WT	KO	FALSE	5.42946	NO	FALSE	FALSE	FALSE
WT / KO	Q9GZZ1	0.285235	0.285235	3.81e-06	7.05e-06	NAA50	N-alpha-acetyltransferase 50	NAA50_HUMAN	12	21.8609	1.21861	WT	KO	FALSE	5.41908	NO	FALSE	FALSE	FALSE
WT / KO	Q12906	-0.154626	0.154626	3.84e-06	7.08e-06	ILF3	Interleukin enhancer-binding factor 3	ILF3_HUMAN	51	-10.1634	0.898366	WT	KO	FALSE	5.41567	NO	FALSE	FALSE	FALSE
WT / KO	Q9BVG4	-0.123316	0.123316	3.84e-06	7.08e-06	PBDC1	Protein PBDC1	PBDC1_HUMAN	11	-8.19253	0.918075	WT	KO	FALSE	5.41567	NO	FALSE	FALSE	FALSE
WT / KO	Q9HAF1	-0.440769	0.440769	3.85e-06	7.09e-06	MEAF6	Chromatin modification-related protein MEAF6	EAF6_HUMAN	4	-26.3258	0.736742	WT	KO	FALSE	5.41454	NO	FALSE	FALSE	FALSE
WT / KO	Q9ULD4	-0.350069	0.350069	3.85e-06	7.09e-06	BRPF3	Bromodomain and PHD finger-containing protein 3	BRPF3_HUMAN	10	-21.5453	0.784547	WT	KO	FALSE	5.41454	NO	FALSE	FALSE	FALSE
WT / KO	P13473	-0.712072	0.712072	3.87e-06	7.11e-06	LAMP2	Lysosome-associated membrane glycoprotein 2	LAMP2_HUMAN	8	-38.9557	0.610443	WT	KO	FALSE	5.41229	NO	FALSE	FALSE	FALSE
WT / KO	Q13057	0.501564	0.501564	3.87e-06	7.11e-06	COASY	Bifunctional coenzyme A synthase	COASY_HUMAN	15	41.5748	1.41575	WT	KO	FALSE	5.41229	NO	FALSE	FALSE	FALSE
WT / KO	P04406	0.26475	0.26475	3.88e-06	7.11e-06	GAPDH	Glyceraldehyde-3-phosphate dehydrogenase	G3P_HUMAN	21	20.1428	1.20143	WT	KO	FALSE	5.41117	NO	FALSE	FALSE	FALSE
WT / KO	Q14498	-0.162978	0.162978	3.88e-06	7.11e-06	RBM39	RNA-binding protein 39	RBM39_HUMAN	21	-10.6821	0.893179	WT	KO	FALSE	5.41117	NO	FALSE	FALSE	FALSE
WT / KO	Q92542	-0.559614	0.559614	3.89e-06	7.13e-06	NCSTN	Nicastrin	NICA_HUMAN	13	-32.1516	0.678484	WT	KO	FALSE	5.41005	NO	FALSE	FALSE	FALSE
WT / KO	Q96BH1	-0.645	0.645	3.9e-06	7.13e-06	RNF25	E3 ubiquitin-protein ligase RNF25	RNF25_HUMAN	11	-36.0507	0.639493	WT	KO	FALSE	5.40894	NO	FALSE	FALSE	FALSE
WT / KO	Q9Y4R8	0.243584	0.243584	3.9e-06	7.13e-06	TELO2	Telomere length regulation protein TEL2 homolog	TELO2_HUMAN	30	18.3931	1.18393	WT	KO	FALSE	5.40894	NO	FALSE	FALSE	FALSE
WT / KO	P09382	-0.676582	0.676582	3.91e-06	7.14e-06	LGALS1	Galectin-1	LEG1_HUMAN	7	-37.4354	0.625646	WT	KO	FALSE	5.40782	NO	FALSE	FALSE	FALSE
WT / KO	Q9HC07	1.02798	1.02798	3.93e-06	7.16e-06	TMEM165	Transmembrane protein 165	TM165_HUMAN	4	103.917	2.03917	WT	KO	FALSE	5.40561	UP	FALSE	FALSE	FALSE
WT / KO	Q99956	0.790346	0.790346	3.95e-06	7.19e-06	DUSP9	Dual specificity protein phosphatase 9	DUS9_HUMAN	14	72.9489	1.72949	WT	KO	FALSE	5.4034	UP	FALSE	FALSE	FALSE
WT / KO	Q13310	0.23128	0.23128	3.95e-06	7.19e-06	PABPC4	Polyadenylate-binding protein 4	PABP4_HUMAN	26	17.3876	1.17388	WT	KO	FALSE	5.4034	NO	FALSE	FALSE	FALSE
WT / KO	O43464	-0.427277	0.427277	4e-06	7.27e-06	HTRA2	Serine protease HTRA2. mitochondrial	HTRA2_HUMAN	8	-25.6336	0.743664	WT	KO	FALSE	5.39794	NO	FALSE	FALSE	FALSE
WT / KO	Q5JS54	0.318603	0.318603	4.03e-06	7.32e-06	PSMG4	Proteasome assembly chaperone 4	PSMG4_HUMAN	6	24.7123	1.24712	WT	KO	FALSE	5.39469	NO	FALSE	FALSE	FALSE
WT / KO	Q13439	-0.17046	0.17046	4.05e-06	7.34e-06	GOLGA4	Golgin subfamily A member 4	GOGA4_HUMAN	46	-11.1441	0.888559	WT	KO	FALSE	5.39254	NO	FALSE	TRUE	FALSE
WT / KO	Q7Z6I8	-0.555681	0.555681	4.05e-06	7.34e-06	C5orf24	UPF0461 protein C5orf24	CE024_HUMAN	6	-31.9664	0.680336	WT	KO	FALSE	5.39254	NO	FALSE	FALSE	FALSE
WT / KO	Q6P587	-0.574038	0.574038	4.08e-06	7.39e-06	FAHD1	Acylpyruvase FAHD1. mitochondrial	FAHD1_HUMAN	8	-32.8266	0.671734	WT	KO	FALSE	5.38934	NO	FALSE	FALSE	FALSE
WT / KO	Q53H12	0.222446	0.222446	4.09e-06	7.4e-06	AGK	Acylglycerol kinase. mitochondrial	AGK_HUMAN	25	16.671	1.16671	WT	KO	FALSE	5.38828	NO	FALSE	FALSE	FALSE
WT / KO	P09622	0.30355	0.30355	4.13e-06	7.45e-06	DLD	Dihydrolipoyl dehydrogenase. mitochondrial	DLDH_HUMAN	15	23.4178	1.23418	WT	KO	FALSE	5.38405	NO	FALSE	FALSE	FALSE
WT / KO	Q13438	-0.384148	0.384148	4.13e-06	7.45e-06	OS9	Protein OS-9	OS9_HUMAN	18	-23.3769	0.766231	WT	KO	FALSE	5.38405	NO	FALSE	FALSE	FALSE
WT / KO	P61978	-0.128519	0.128519	4.19e-06	7.54e-06	HNRNPK	Heterogeneous nuclear ribonucleoprotein K	HNRPK_HUMAN	27	-8.52301	0.91477	WT	KO	FALSE	5.37779	NO	FALSE	FALSE	FALSE
WT / KO	Q8TEQ6	0.238526	0.238526	4.19e-06	7.54e-06	GEMIN5	Gem-associated protein 5	GEMI5_HUMAN	55	17.9786	1.17979	WT	KO	FALSE	5.37779	NO	FALSE	FALSE	FALSE
WT / KO	O75880	-0.176986	0.176986	4.2e-06	7.54e-06	SCO1	Protein SCO1 homolog. mitochondrial	SCO1_HUMAN	10	-11.5451	0.884549	WT	KO	FALSE	5.37675	NO	FALSE	FALSE	FALSE
WT / KO	Q14254	-0.256793	0.256793	4.2e-06	7.54e-06	FLOT2	Flotillin-2	FLOT2_HUMAN	21	-16.3054	0.836946	WT	KO	FALSE	5.37675	NO	FALSE	FALSE	FALSE
WT / KO	A4D1S0	0.786977	0.786977	4.21e-06	7.55e-06	KLRG2	Killer cell lectin-like receptor subfamily G member 2	KLRG2_HUMAN	7	72.5456	1.72546	WT	KO	FALSE	5.37572	UP	FALSE	FALSE	FALSE
WT / KO	P18859	-0.509608	0.509608	4.21e-06	7.55e-06	ATP5PF	ATP synthase-coupling factor 6. mitochondrial	ATP5J_HUMAN	6	-29.7587	0.702413	WT	KO	FALSE	5.37572	NO	FALSE	FALSE	FALSE
WT / KO	Q8NBQ5	-0.240527	0.240527	4.21e-06	7.55e-06	HSD17B11	Estradiol 17-beta-dehydrogenase 11	DHB11_HUMAN	11	-15.3564	0.846436	WT	KO	FALSE	5.37572	NO	FALSE	FALSE	FALSE
WT / KO	Q8IWD4	-0.340204	0.340204	4.23e-06	7.57e-06	CCDC117	Coiled-coil domain-containing protein 117	CC117_HUMAN	13	-21.007	0.78993	WT	KO	FALSE	5.37366	NO	FALSE	FALSE	FALSE
WT / KO	Q8WWK9	-0.355319	0.355319	4.23e-06	7.57e-06	CKAP2	Cytoskeleton-associated protein 2	CKAP2_HUMAN	20	-21.8303	0.781697	WT	KO	FALSE	5.37366	NO	FALSE	FALSE	FALSE
WT / KO	P53041	0.201031	0.201031	4.25e-06	7.58e-06	PPP5C	Serine/threonine-protein phosphatase 5	PPP5_HUMAN	21	14.952	1.14952	WT	KO	FALSE	5.37161	NO	FALSE	FALSE	FALSE
WT / KO	Q86VM9	-0.214512	0.214512	4.25e-06	7.58e-06	ZC3H18	Zinc finger CCCH domain-containing protein 18	ZCH18_HUMAN	18	-13.8162	0.861838	WT	KO	FALSE	5.37161	NO	FALSE	FALSE	FALSE
WT / KO	Q9BVA0	0.241175	0.241175	4.26e-06	7.59e-06	KATNB1	Katanin p80 WD40 repeat-containing subunit B1	KTNB1_HUMAN	21	18.1955	1.18196	WT	KO	FALSE	5.37059	NO	FALSE	FALSE	FALSE
WT / KO	O14936	-0.236245	0.236245	4.29e-06	7.63e-06	CASK	Peripheral plasma membrane protein CASK	CSKP_HUMAN	19	-15.1048	0.848952	WT	KO	FALSE	5.36754	NO	FALSE	FALSE	FALSE
WT / KO	P57105	-0.403452	0.403452	4.32e-06	7.68e-06	SYNJ2BP	Synaptojanin-2-binding protein	SYJ2B_HUMAN	6	-24.3953	0.756047	WT	KO	FALSE	5.36452	NO	FALSE	FALSE	FALSE
WT / KO	O00154	0.413217	0.413217	4.43e-06	7.87e-06	ACOT7	Cytosolic acyl coenzyme A thioester hydrolase	BACH_HUMAN	16	33.1652	1.33165	WT	KO	FALSE	5.3536	NO	FALSE	FALSE	FALSE
WT / KO	Q9NS93	-0.585971	0.585971	4.44e-06	7.88e-06	TM7SF3	Transmembrane 7 superfamily member 3	TM7S3_HUMAN	1	-33.3799	0.666201	WT	KO	FALSE	5.35262	NO	FALSE	FALSE	FALSE
WT / KO	Q9P0M6	-0.234137	0.234137	4.44e-06	7.88e-06	MACROH2A2	Core histone macro-H2A.2	H2AW_HUMAN	18	-14.9807	0.850193	WT	KO	FALSE	5.35262	NO	FALSE	FALSE	FALSE
WT / KO	O00161	-0.293102	0.293102	4.46e-06	7.9e-06	SNAP23	Synaptosomal-associated protein 23	SNP23_HUMAN	11	-18.3854	0.816146	WT	KO	FALSE	5.35067	NO	FALSE	FALSE	FALSE
WT / KO	Q16881	0.217407	0.217407	4.47e-06	7.9e-06	TXNRD1	Thioredoxin reductase 1. cytoplasmic	TRXR1_HUMAN	25	16.2642	1.16264	WT	KO	FALSE	5.34969	NO	FALSE	FALSE	FALSE
WT / KO	O94903	0.233221	0.233221	4.47e-06	7.9e-06	PLPBP	Pyridoxal phosphate homeostasis protein	PLPHP_HUMAN	12	17.5456	1.17546	WT	KO	FALSE	5.34969	NO	FALSE	FALSE	FALSE
WT / KO	O14521	-0.186372	0.186372	4.49e-06	7.91e-06	SDHD	Succinate dehydrogenase [ubiquinone] cytochrome b small subunit. mitochondrial	DHSD_HUMAN	2	-12.1187	0.878813	WT	KO	FALSE	5.34775	NO	FALSE	FALSE	FALSE
WT / KO	P49916	0.252979	0.252979	4.49e-06	7.91e-06	LIG3	DNA ligase 3	DNLI3_HUMAN	36	19.1665	1.19166	WT	KO	FALSE	5.34775	NO	FALSE	FALSE	FALSE
WT / KO	Q9NRV9	-0.137476	0.137476	4.5e-06	7.91e-06	HEBP1	Heme-binding protein 1	HEBP1_HUMAN	11	-9.08916	0.909108	WT	KO	FALSE	5.34679	NO	FALSE	FALSE	FALSE
WT / KO	Q6PGP7	0.193924	0.193924	4.53e-06	7.96e-06	TTC37	Tetratricopeptide repeat protein 37	TTC37_HUMAN	41	14.3871	1.14387	WT	KO	FALSE	5.3439	NO	FALSE	FALSE	FALSE
WT / KO	P11117	-0.347054	0.347054	4.54e-06	7.97e-06	ACP2	Lysosomal acid phosphatase	PPAL_HUMAN	11	-21.3812	0.786188	WT	KO	FALSE	5.34294	NO	FALSE	FALSE	TRUE
WT / KO	Q5W111	-0.421018	0.421018	4.55e-06	7.98e-06	SPRYD7	SPRY domain-containing protein 7	SPRY7_HUMAN	8	-25.3102	0.746898	WT	KO	FALSE	5.34199	NO	FALSE	FALSE	FALSE
WT / KO	O60870	0.268413	0.268413	4.64e-06	8.12e-06	KIN	DNA/RNA-binding protein KIN17	KIN17_HUMAN	11	20.4482	1.20448	WT	KO	FALSE	5.33348	NO	FALSE	FALSE	FALSE
WT / KO	Q9NUQ2	-0.388762	0.388762	4.69e-06	8.2e-06	AGPAT5	1-acyl-sn-glycerol-3-phosphate acyltransferase epsilon	PLCE_HUMAN	5	-23.6215	0.763785	WT	KO	FALSE	5.32883	NO	FALSE	FALSE	FALSE
WT / KO	Q14192	0.357512	0.357512	4.71e-06	8.23e-06	FHL2	Four and a half LIM domains protein 2	FHL2_HUMAN	9	28.1215	1.28121	WT	KO	FALSE	5.32698	NO	FALSE	FALSE	FALSE
WT / KO	Q9GZL7	0.195696	0.195696	4.76e-06	8.29e-06	WDR12	Ribosome biogenesis protein WDR12	WDR12_HUMAN	21	14.5277	1.14528	WT	KO	FALSE	5.32239	NO	FALSE	FALSE	FALSE
WT / KO	P23921	0.389726	0.389726	4.78e-06	8.32e-06	RRM1	Ribonucleoside-diphosphate reductase large subunit	RIR1_HUMAN	42	31.0145	1.31014	WT	KO	FALSE	5.32057	NO	FALSE	FALSE	FALSE
WT / KO	P48735	-0.414683	0.414683	4.79e-06	8.34e-06	IDH2	Isocitrate dehydrogenase [NADP]. mitochondrial	IDHP_HUMAN	25	-24.9816	0.750184	WT	KO	FALSE	5.31966	NO	FALSE	FALSE	FALSE
WT / KO	Q00013	0.169168	0.169168	4.92e-06	8.55e-06	MPP1	55 kDa erythrocyte membrane protein	EM55_HUMAN	16	12.441	1.12441	WT	KO	FALSE	5.30803	NO	FALSE	FALSE	FALSE
WT / KO	Q15910	0.181161	0.181161	4.92e-06	8.55e-06	EZH2	Histone-lysine N-methyltransferase EZH2	EZH2_HUMAN	17	13.3796	1.1338	WT	KO	FALSE	5.30803	NO	FALSE	FALSE	FALSE
WT / KO	Q9H0H0	-0.309979	0.309979	4.94e-06	8.57e-06	INTS2	Integrator complex subunit 2	INT2_HUMAN	22	-19.3347	0.806653	WT	KO	FALSE	5.30627	NO	FALSE	FALSE	FALSE
WT / KO	Q8IYS2	2.59334	2.59334	4.95e-06	8.58e-06	KIAA2013	Uncharacterized protein KIAA2013	K2013_HUMAN	7	503.494	6.03494	WT	KO	FALSE	5.30539	UP	FALSE	FALSE	FALSE
WT / KO	Q14534	0.407171	0.407171	4.99e-06	8.65e-06	SQLE	Squalene monooxygenase	ERG1_HUMAN	7	32.6083	1.32608	WT	KO	FALSE	5.3019	NO	FALSE	FALSE	FALSE
WT / KO	O75817	0.353258	0.353258	5.04e-06	8.72e-06	POP7	Ribonuclease P protein subunit p20	POP7_HUMAN	2	27.7442	1.27744	WT	KO	FALSE	5.29757	NO	FALSE	FALSE	FALSE
WT / KO	P48723	0.23266	0.23266	5.05e-06	8.72e-06	HSPA13	Heat shock 70 kDa protein 13	HSP13_HUMAN	22	17.4999	1.175	WT	KO	FALSE	5.29671	NO	FALSE	FALSE	FALSE
WT / KO	Q7Z4Q2	0.0991556	0.0991556	5.05e-06	8.72e-06	HEATR3	HEAT repeat-containing protein 3	HEAT3_HUMAN	22	7.11464	1.07115	WT	KO	FALSE	5.29671	NO	FALSE	FALSE	FALSE
WT / KO	Q6NVY1	0.210805	0.210805	5.1e-06	8.8e-06	HIBCH	3-hydroxyisobutyryl-CoA hydrolase. mitochondrial	HIBCH_HUMAN	21	15.7334	1.15733	WT	KO	FALSE	5.29243	NO	FALSE	FALSE	FALSE
WT / KO	P38159	-0.159123	0.159123	5.16e-06	8.9e-06	RBMX	RNA-binding motif protein. X chromosome	RBMX_HUMAN	30	-10.4431	0.895569	WT	KO	FALSE	5.28735	NO	FALSE	FALSE	FALSE
WT / KO	P15151	-0.488428	0.488428	5.27e-06	9.07e-06	PVR	Poliovirus receptor	PVR_HUMAN	10	-28.7199	0.712801	WT	KO	FALSE	5.27819	NO	FALSE	FALSE	FALSE
WT / KO	P52815	-0.433784	0.433784	5.31e-06	9.14e-06	MRPL12	39S ribosomal protein L12. mitochondrial	RM12_HUMAN	7	-25.9683	0.740317	WT	KO	FALSE	5.27491	NO	FALSE	FALSE	FALSE
WT / KO	O95749	0.232015	0.232015	5.32e-06	9.14e-06	GGPS1	Geranylgeranyl pyrophosphate synthase	GGPPS_HUMAN	11	17.4474	1.17447	WT	KO	FALSE	5.27409	NO	FALSE	FALSE	FALSE
WT / KO	Q9Y6V7	-0.227204	0.227204	5.41e-06	9.29e-06	DDX49	Probable ATP-dependent RNA helicase DDX49	DDX49_HUMAN	17	-14.5711	0.854289	WT	KO	FALSE	5.2668	NO	FALSE	FALSE	FALSE
WT / KO	Q96QE3	-0.257189	0.257189	5.42e-06	9.29e-06	ATAD5	ATPase family AAA domain-containing protein 5	ATAD5_HUMAN	14	-16.3284	0.836716	WT	KO	FALSE	5.266	NO	FALSE	FALSE	FALSE
WT / KO	Q99442	-0.25176	0.25176	5.45e-06	9.32e-06	SEC62	Translocation protein SEC62	SEC62_HUMAN	8	-16.0129	0.839871	WT	KO	FALSE	5.2636	NO	FALSE	FALSE	FALSE
WT / KO	Q99590	-0.275033	0.275033	5.45e-06	9.32e-06	SCAF11	Protein SCAF11	SCAFB_HUMAN	19	-17.3568	0.826432	WT	KO	FALSE	5.2636	NO	FALSE	FALSE	FALSE
WT / KO	Q9HAB8	-0.327844	0.327844	5.45e-06	9.32e-06	PPCS	Phosphopantothenate--cysteine ligase	PPCS_HUMAN	11	-20.3273	0.796727	WT	KO	FALSE	5.2636	NO	FALSE	FALSE	FALSE
WT / KO	Q05048	-0.206914	0.206914	5.47e-06	9.34e-06	CSTF1	Cleavage stimulation factor subunit 1	CSTF1_HUMAN	17	-13.3611	0.866389	WT	KO	FALSE	5.26201	NO	FALSE	FALSE	FALSE
WT / KO	Q9UFN0	-0.255081	0.255081	5.49e-06	9.37e-06	NIPSNAP3A	Protein NipSnap homolog 3A	NPS3A_HUMAN	13	-16.206	0.83794	WT	KO	FALSE	5.26043	NO	FALSE	FALSE	FALSE
WT / KO	P55145	0.177409	0.177409	5.51e-06	9.39e-06	MANF	Mesencephalic astrocyte-derived neurotrophic factor	MANF_HUMAN	14	13.0851	1.13085	WT	KO	FALSE	5.25885	NO	FALSE	FALSE	FALSE
WT / KO	P02545	-0.33778	0.33778	5.51e-06	9.39e-06	LMNA	Prelamin-A/C	LMNA_HUMAN	47	-20.8742	0.791258	WT	KO	FALSE	5.25885	NO	FALSE	FALSE	FALSE
WT / KO	Q9NVM4	0.319983	0.319983	5.54e-06	9.42e-06	PRMT7	Protein arginine N-methyltransferase 7	ANM7_HUMAN	9	24.8316	1.24832	WT	KO	FALSE	5.25649	NO	FALSE	FALSE	FALSE
WT / KO	Q92544	0.245713	0.245713	5.55e-06	9.43e-06	TM9SF4	Transmembrane 9 superfamily member 4	TM9S4_HUMAN	15	18.5679	1.18568	WT	KO	FALSE	5.25571	NO	FALSE	FALSE	FALSE
WT / KO	P35250	0.131989	0.131989	5.58e-06	9.47e-06	RFC2	Replication factor C subunit 2	RFC2_HUMAN	18	9.58034	1.0958	WT	KO	FALSE	5.25337	NO	FALSE	FALSE	FALSE
WT / KO	P51809	-0.312846	0.312846	5.58e-06	9.47e-06	VAMP7	Vesicle-associated membrane protein 7	VAMP7_HUMAN	13	-19.4948	0.805052	WT	KO	FALSE	5.25337	NO	FALSE	FALSE	FALSE
WT / KO	Q01167	-0.215827	0.215827	5.6e-06	9.48e-06	FOXK2	Forkhead box protein K2	FOXK2_HUMAN	9	-13.8947	0.861053	WT	KO	FALSE	5.25181	NO	FALSE	FALSE	FALSE
WT / KO	Q641Q2	-0.361381	0.361381	5.6e-06	9.49e-06	WASHC2A	WASH complex subunit 2A	WAC2A_HUMAN	28	-22.1581	0.778419	WT	KO	FALSE	5.25181	NO	FALSE	FALSE	FALSE
WT / KO	O75787	-0.385859	0.385859	5.64e-06	9.54e-06	ATP6AP2	Renin receptor	RENR_HUMAN	15	-23.4677	0.765323	WT	KO	FALSE	5.24872	NO	FALSE	FALSE	FALSE
WT / KO	Q9Y5S2	-0.164326	0.164326	5.66e-06	9.57e-06	CDC42BPB	Serine/threonine-protein kinase MRCK beta	MRCKB_HUMAN	35	-10.7655	0.892345	WT	KO	FALSE	5.24718	NO	FALSE	FALSE	FALSE
WT / KO	Q05932	0.454762	0.454762	5.69e-06	9.6e-06	FPGS	Folylpolyglutamate synthase. mitochondrial	FOLC_HUMAN	12	37.0557	1.37056	WT	KO	FALSE	5.24489	NO	FALSE	FALSE	FALSE
WT / KO	O43399	-0.255745	0.255745	5.74e-06	9.68e-06	TPD52L2	Tumor protein D54	TPD54_HUMAN	14	-16.2445	0.837555	WT	KO	FALSE	5.24109	NO	FALSE	FALSE	FALSE
WT / KO	Q9UL46	0.265351	0.265351	5.77e-06	9.72e-06	PSME2	Proteasome activator complex subunit 2	PSME2_HUMAN	16	20.1929	1.20193	WT	KO	FALSE	5.23882	NO	FALSE	FALSE	FALSE
WT / KO	Q14232	0.165933	0.165933	5.8e-06	9.76e-06	EIF2B1	Translation initiation factor eIF-2B subunit alpha	EI2BA_HUMAN	18	12.1891	1.12189	WT	KO	FALSE	5.23657	NO	FALSE	FALSE	FALSE
WT / KO	Q5JPH6	0.390259	0.390259	5.84e-06	9.82e-06	EARS2	Probable glutamate--tRNA ligase. mitochondrial	SYEM_HUMAN	19	31.0629	1.31063	WT	KO	FALSE	5.23359	NO	FALSE	FALSE	FALSE
WT / KO	O75368	-0.295557	0.295557	5.88e-06	9.89e-06	SH3BGRL	SH3 domain-binding glutamic acid-rich-like protein	SH3L1_HUMAN	8	-18.5242	0.814758	WT	KO	FALSE	5.23062	NO	FALSE	FALSE	FALSE
WT / KO	P07954	-0.172612	0.172612	5.89e-06	9.89e-06	FH	Fumarate hydratase. mitochondrial	FUMH_HUMAN	23	-11.2765	0.887235	WT	KO	FALSE	5.22988	NO	FALSE	FALSE	FALSE
WT / KO	O00165	-0.220852	0.220852	5.91e-06	9.89e-06	HAX1	HCLS1-associated protein X-1	HAX1_HUMAN	13	-14.1942	0.858058	WT	KO	FALSE	5.22841	NO	FALSE	FALSE	FALSE
WT / KO	Q92973	0.175235	0.175235	5.91e-06	9.89e-06	TNPO1	Transportin-1	TNPO1_HUMAN	34	12.9148	1.12915	WT	KO	FALSE	5.22841	NO	FALSE	FALSE	FALSE
WT / KO	Q6P4F2	-0.425212	0.425212	5.93e-06	9.9e-06	FDX2	Ferredoxin-2. mitochondrial	FDX2_HUMAN	4	-25.5271	0.744729	WT	KO	FALSE	5.22695	NO	FALSE	FALSE	FALSE
WT / KO	Q9NZ01	-0.186188	0.186188	5.93e-06	9.9e-06	TECR	Very-long-chain enoyl-CoA reductase	TECR_HUMAN	12	-12.1075	0.878925	WT	KO	FALSE	5.22695	NO	FALSE	FALSE	FALSE
WT / KO	P55061	-1.01982	1.01982	5.97e-06	9.96e-06	TMBIM6	Bax inhibitor 1	BI1_HUMAN	2	-50.6821	0.493179	WT	KO	FALSE	5.22403	DOWN	FALSE	FALSE	FALSE
WT / KO	Q15831	-1.18463	1.18463	5.99e-06	9.98e-06	STK11	Serine/threonine-protein kinase STK11	STK11_HUMAN	2	-56.0063	0.439937	WT	KO	FALSE	5.22257	DOWN	FALSE	FALSE	FALSE
WT / KO	Q69YN4	0.179895	0.179895	5.99e-06	9.98e-06	VIRMA	Protein virilizer homolog	VIR_HUMAN	34	13.2801	1.1328	WT	KO	FALSE	5.22257	NO	FALSE	FALSE	FALSE
WT / KO	Q8N6M0	0.906324	0.906324	6.04e-06	1.01e-05	OTUD6B	Deubiquitinase OTUD6B	OTU6B_HUMAN	9	87.4264	1.87426	WT	KO	FALSE	5.21896	UP	FALSE	FALSE	FALSE
WT / KO	Q8TCZ2	-0.189119	0.189119	6.06e-06	1.01e-05	CD99L2	CD99 antigen-like protein 2	C99L2_HUMAN	7	-12.2859	0.877141	WT	KO	FALSE	5.21753	NO	FALSE	FALSE	FALSE
WT / KO	Q9Y6E0	0.238193	0.238193	6.14e-06	1.02e-05	STK24	Serine/threonine-protein kinase 24	STK24_HUMAN	15	17.9514	1.17951	WT	KO	FALSE	5.21183	NO	FALSE	FALSE	FALSE
WT / KO	Q9GZN1	-0.233884	0.233884	6.18e-06	1.02e-05	ACTR6	Actin-related protein 6	ARP6_HUMAN	10	-14.9658	0.850342	WT	KO	FALSE	5.20901	NO	FALSE	FALSE	FALSE
WT / KO	Q9NRX2	0.335394	0.335394	6.18e-06	1.02e-05	MRPL17	39S ribosomal protein L17. mitochondrial	RM17_HUMAN	13	26.1722	1.26172	WT	KO	FALSE	5.20901	NO	FALSE	FALSE	FALSE
WT / KO	O60784	-0.334257	0.334257	6.22e-06	1.03e-05	TOM1	Target of Myb protein 1	TOM1_HUMAN	18	-20.6807	0.793193	WT	KO	FALSE	5.20621	NO	FALSE	FALSE	FALSE
WT / KO	O75419	0.106277	0.106277	6.26e-06	1.04e-05	CDC45	Cell division control protein 45 homolog	CDC45_HUMAN	17	7.64468	1.07645	WT	KO	FALSE	5.20343	NO	FALSE	FALSE	FALSE
WT / KO	P14735	0.312789	0.312789	6.27e-06	1.04e-05	IDE	Insulin-degrading enzyme	IDE_HUMAN	46	24.2106	1.24211	WT	KO	FALSE	5.20273	NO	FALSE	FALSE	FALSE
WT / KO	P54578	0.189937	0.189937	6.28e-06	1.04e-05	USP14	Ubiquitin carboxyl-terminal hydrolase 14	UBP14_HUMAN	27	14.0714	1.14071	WT	KO	FALSE	5.20204	NO	FALSE	FALSE	FALSE
WT / KO	Q08378	-0.266284	0.266284	6.27e-06	1.04e-05	GOLGA3	Golgin subfamily A member 3	GOGA3_HUMAN	50	-16.8542	0.831458	WT	KO	FALSE	5.20273	NO	FALSE	TRUE	FALSE
WT / KO	Q96T58	-0.174459	0.174459	6.31e-06	1.04e-05	SPEN	Msx2-interacting protein	MINT_HUMAN	77	-11.39	0.8861	WT	KO	FALSE	5.19997	NO	FALSE	FALSE	FALSE
WT / KO	Q9BUL8	0.139149	0.139149	6.31e-06	1.04e-05	PDCD10	Programmed cell death protein 10	PDC10_HUMAN	11	10.1255	1.10126	WT	KO	FALSE	5.19997	NO	FALSE	TRUE	FALSE
WT / KO	O75970	-0.61759	0.61759	6.32e-06	1.04e-05	MPDZ	Multiple PDZ domain protein	MPDZ_HUMAN	8	-34.8241	0.651759	WT	KO	FALSE	5.19928	NO	FALSE	FALSE	FALSE
WT / KO	Q9NVM9	-0.173219	0.173219	6.33e-06	1.04e-05	INTS13	Integrator complex subunit 13	INT13_HUMAN	26	-11.3138	0.886862	WT	KO	FALSE	5.1986	NO	FALSE	FALSE	FALSE
WT / KO	Q9H2U1	-0.206359	0.206359	6.36e-06	1.04e-05	DHX36	ATP-dependent DNA/RNA helicase DHX36	DHX36_HUMAN	41	-13.3278	0.866722	WT	KO	FALSE	5.19654	NO	FALSE	FALSE	FALSE
WT / KO	Q8NEY8	-0.223856	0.223856	6.45e-06	1.06e-05	PPHLN1	Periphilin-1	PPHLN_HUMAN	15	-14.3726	0.856274	WT	KO	FALSE	5.19044	NO	FALSE	FALSE	FALSE
WT / KO	Q96LA8	-0.362828	0.362828	6.46e-06	1.06e-05	PRMT6	Protein arginine N-methyltransferase 6	ANM6_HUMAN	6	-22.2361	0.777639	WT	KO	FALSE	5.18977	NO	FALSE	FALSE	FALSE
WT / KO	Q969E4	-1.70835	1.70835	6.48e-06	1.06e-05	TCEAL3	Transcription elongation factor A protein-like 3	TCAL3_HUMAN	8	-69.399	0.30601	WT	KO	FALSE	5.18842	DOWN	FALSE	FALSE	FALSE
WT / KO	Q99832	0.260325	0.260325	6.53e-06	1.07e-05	CCT7	T-complex protein 1 subunit eta	TCPH_HUMAN	41	19.7748	1.19775	WT	KO	FALSE	5.18509	NO	FALSE	FALSE	FALSE
WT / KO	O43290	-0.284001	0.284001	6.6e-06	1.08e-05	SART1	U4/U6.U5 tri-snRNP-associated protein 1	SNUT1_HUMAN	42	-17.869	0.82131	WT	KO	FALSE	5.18046	NO	FALSE	FALSE	FALSE
WT / KO	P54920	0.0809355	0.0809355	6.6e-06	1.08e-05	NAPA	Alpha-soluble NSF attachment protein	SNAA_HUMAN	20	5.77037	1.0577	WT	KO	FALSE	5.18046	NO	FALSE	TRUE	FALSE
WT / KO	Q63HN8	0.40802	0.40802	6.59e-06	1.08e-05	RNF213	E3 ubiquitin-protein ligase RNF213	RN213_HUMAN	51	32.6863	1.32686	WT	KO	FALSE	5.18111	NO	FALSE	FALSE	FALSE
WT / KO	Q92665	-0.161991	0.161991	6.63e-06	1.08e-05	MRPS31	28S ribosomal protein S31. mitochondrial	RT31_HUMAN	17	-10.6209	0.893791	WT	KO	FALSE	5.17849	NO	FALSE	FALSE	FALSE
WT / KO	Q8IX01	-0.261039	0.261039	6.67e-06	1.09e-05	SUGP2	SURP and G-patch domain-containing protein 2	SUGP2_HUMAN	41	-16.5513	0.834487	WT	KO	FALSE	5.17587	NO	FALSE	FALSE	FALSE
WT / KO	P62280	0.248596	0.248596	6.72e-06	1.09e-05	RPS11	40S ribosomal protein S11	RS11_HUMAN	16	18.805	1.18805	WT	KO	FALSE	5.17263	NO	FALSE	FALSE	FALSE
WT / KO	P29373	0.650634	0.650634	6.73e-06	1.09e-05	CRABP2	Cellular retinoic acid-binding protein 2	RABP2_HUMAN	8	56.9858	1.56986	WT	KO	FALSE	5.17198	NO	FALSE	FALSE	FALSE
WT / KO	A2RTX5	0.339021	0.339021	6.75e-06	1.09e-05	TARS3	Threonine--tRNA ligase 2. cytoplasmic	SYTC2_HUMAN	20	26.4898	1.2649	WT	KO	FALSE	5.1707	NO	FALSE	FALSE	FALSE
WT / KO	Q9BV19	-0.244234	0.244234	6.76e-06	1.09e-05	C1orf50	Uncharacterized protein C1orf50	CA050_HUMAN	3	-15.5736	0.844264	WT	KO	FALSE	5.17005	NO	FALSE	FALSE	FALSE
WT / KO	Q9BZF1	0.272167	0.272167	6.76e-06	1.09e-05	OSBPL8	Oxysterol-binding protein-related protein 8	OSBL8_HUMAN	24	20.762	1.20762	WT	KO	FALSE	5.17005	NO	FALSE	FALSE	FALSE
WT / KO	Q15437	0.153109	0.153109	6.79e-06	1.1e-05	SEC23B	Protein transport protein Sec23B	SC23B_HUMAN	27	11.1963	1.11196	WT	KO	FALSE	5.16813	NO	FALSE	TRUE	FALSE
WT / KO	Q8NC54	-0.858914	0.858914	6.8e-06	1.1e-05	KCT2	Keratinocyte-associated transmembrane protein 2	KCT2_HUMAN	4	-44.8633	0.551367	WT	KO	FALSE	5.16749	DOWN	FALSE	FALSE	FALSE
WT / KO	Q12948	-0.471701	0.471701	6.81e-06	1.1e-05	FOXC1	Forkhead box protein C1	FOXC1_HUMAN	9	-27.8886	0.721114	WT	KO	FALSE	5.16685	NO	FALSE	FALSE	FALSE
WT / KO	Q13131	-0.259858	0.259858	6.83e-06	1.1e-05	PRKAA1	5'-AMP-activated protein kinase catalytic subunit alpha-1	AAPK1_HUMAN	18	-16.483	0.83517	WT	KO	FALSE	5.16558	NO	FALSE	FALSE	FALSE
WT / KO	P36639	0.210087	0.210087	6.87e-06	1.11e-05	NUDT1	Oxidized purine nucleoside triphosphate hydrolase	8ODP_HUMAN	5	15.6758	1.15676	WT	KO	FALSE	5.16304	NO	FALSE	FALSE	FALSE
WT / KO	Q9NYU2	-0.210039	0.210039	6.87e-06	1.11e-05	UGGT1	UDP-glucose:glycoprotein glucosyltransferase 1	UGGG1_HUMAN	63	-13.5486	0.864514	WT	KO	FALSE	5.16304	NO	FALSE	FALSE	FALSE
WT / KO	Q8N2U0	-0.446031	0.446031	6.88e-06	1.11e-05	TMEM256	Transmembrane protein 256	TM256_HUMAN	4	-26.594	0.73406	WT	KO	FALSE	5.16241	NO	FALSE	FALSE	FALSE
WT / KO	Q96GX2	0.331694	0.331694	6.91e-06	1.11e-05	ATXN7L3B	Ataxin-7-like protein 3B	A7L3B_HUMAN	3	25.8491	1.25849	WT	KO	FALSE	5.16052	NO	FALSE	FALSE	FALSE
WT / KO	Q96B26	-0.0922608	0.0922608	6.95e-06	1.11e-05	EXOSC8	Exosome complex component RRP43	EXOS8_HUMAN	11	-6.19484	0.938052	WT	KO	FALSE	5.15802	NO	FALSE	FALSE	FALSE
WT / KO	Q96EI5	-0.513964	0.513964	6.95e-06	1.11e-05	TCEAL4	Transcription elongation factor A protein-like 4	TCAL4_HUMAN	14	-29.9704	0.700296	WT	KO	FALSE	5.15802	NO	FALSE	FALSE	FALSE
WT / KO	P22570	-0.124513	0.124513	7.03e-06	1.13e-05	FDXR	NADPH:adrenodoxin oxidoreductase. mitochondrial	ADRO_HUMAN	25	-8.26861	0.917314	WT	KO	FALSE	5.15304	NO	FALSE	FALSE	FALSE
WT / KO	P55795	-0.258913	0.258913	7.04e-06	1.13e-05	HNRNPH2	Heterogeneous nuclear ribonucleoprotein H2	HNRH2_HUMAN	8	-16.4283	0.835717	WT	KO	FALSE	5.15243	NO	FALSE	FALSE	FALSE
WT / KO	Q13838	-0.173123	0.173123	7.06e-06	1.13e-05	DDX39B	Spliceosome RNA helicase DDX39B	DX39B_HUMAN	27	-11.3079	0.886921	WT	KO	FALSE	5.1512	NO	FALSE	FALSE	FALSE
WT / KO	Q86U90	0.288413	0.288413	7.08e-06	1.13e-05	YRDC	YrdC domain-containing protein. mitochondrial	YRDC_HUMAN	12	22.1296	1.2213	WT	KO	FALSE	5.14997	NO	FALSE	FALSE	FALSE
WT / KO	Q9H501	-0.2441	0.2441	7.09e-06	1.13e-05	ESF1	ESF1 homolog	ESF1_HUMAN	31	-15.5658	0.844342	WT	KO	FALSE	5.14935	NO	FALSE	FALSE	FALSE
WT / KO	Q9NVA1	-0.140214	0.140214	7.08e-06	1.13e-05	UQCC1	Ubiquinol-cytochrome-c reductase complex assembly factor 1	UQCC1_HUMAN	7	-9.26156	0.907384	WT	KO	FALSE	5.14997	NO	FALSE	FALSE	FALSE
WT / KO	Q9HD26	-0.313409	0.313409	7.14e-06	1.14e-05	GOPC	Golgi-associated PDZ and coiled-coil motif-containing protein	GOPC_HUMAN	16	-19.5262	0.804738	WT	KO	FALSE	5.1463	NO	FALSE	TRUE	FALSE
WT / KO	O95983	-0.163882	0.163882	7.17e-06	1.14e-05	MBD3	Methyl-CpG-binding domain protein 3	MBD3_HUMAN	10	-10.738	0.89262	WT	KO	FALSE	5.14448	NO	FALSE	FALSE	FALSE
WT / KO	Q6W2J9	0.285509	0.285509	7.16e-06	1.14e-05	BCOR	BCL-6 corepressor	BCOR_HUMAN	31	21.884	1.21884	WT	KO	FALSE	5.14509	NO	FALSE	FALSE	FALSE
WT / KO	Q92575	-0.276521	0.276521	7.17e-06	1.14e-05	UBXN4	UBX domain-containing protein 4	UBXN4_HUMAN	8	-17.4421	0.825579	WT	KO	FALSE	5.14448	NO	FALSE	FALSE	FALSE
WT / KO	P62910	0.190274	0.190274	7.22e-06	1.15e-05	RPL32	60S ribosomal protein L32	RL32_HUMAN	15	14.0981	1.14098	WT	KO	FALSE	5.14146	NO	FALSE	FALSE	FALSE
WT / KO	O14730	0.427081	0.427081	7.24e-06	1.15e-05	RIOK3	Serine/threonine-protein kinase RIO3	RIOK3_HUMAN	9	34.451	1.34451	WT	KO	FALSE	5.14026	NO	FALSE	FALSE	FALSE
WT / KO	O75533	-0.0891789	0.0891789	7.26e-06	1.15e-05	SF3B1	Splicing factor 3B subunit 1	SF3B1_HUMAN	69	-5.99424	0.940058	WT	KO	FALSE	5.13906	NO	FALSE	FALSE	FALSE
WT / KO	Q9P013	-0.482393	0.482393	7.3e-06	1.16e-05	CWC15	Spliceosome-associated protein CWC15 homolog	CWC15_HUMAN	10	-28.4211	0.715789	WT	KO	FALSE	5.13668	NO	FALSE	FALSE	FALSE
WT / KO	Q969P0	0.356642	0.356642	7.31e-06	1.16e-05	IGSF8	Immunoglobulin superfamily member 8	IGSF8_HUMAN	24	28.0443	1.28044	WT	KO	FALSE	5.13608	NO	FALSE	FALSE	FALSE
WT / KO	O14672	-0.256246	0.256246	7.36e-06	1.16e-05	ADAM10	Disintegrin and metalloproteinase domain-containing protein 10	ADA10_HUMAN	25	-16.2736	0.837264	WT	KO	FALSE	5.13312	NO	FALSE	TRUE	FALSE
WT / KO	P04844	-0.0965883	0.0965883	7.36e-06	1.16e-05	RPN2	Dolichyl-diphosphooligosaccharide--protein glycosyltransferase subunit 2	RPN2_HUMAN	25	-6.4758	0.935242	WT	KO	FALSE	5.13312	NO	FALSE	FALSE	FALSE
WT / KO	Q9Y2W1	-0.126263	0.126263	7.38e-06	1.16e-05	THRAP3	Thyroid hormone receptor-associated protein 3	TR150_HUMAN	40	-8.37982	0.916202	WT	KO	FALSE	5.13194	NO	FALSE	FALSE	FALSE
WT / KO	Q8NE62	0.66554	0.66554	7.42e-06	1.17e-05	CHDH	Choline dehydrogenase. mitochondrial	CHDH_HUMAN	8	58.6162	1.58616	WT	KO	FALSE	5.1296	NO	FALSE	FALSE	FALSE
WT / KO	Q96S66	-0.194817	0.194817	7.46e-06	1.17e-05	CLCC1	Chloride channel CLIC-like protein 1	CLCC1_HUMAN	20	-12.6316	0.873684	WT	KO	FALSE	5.12726	NO	FALSE	FALSE	FALSE
WT / KO	Q9Y639	-0.350711	0.350711	7.51e-06	1.18e-05	NPTN	Neuroplastin	NPTN_HUMAN	7	-21.5803	0.784197	WT	KO	FALSE	5.12436	NO	FALSE	FALSE	FALSE
WT / KO	O00400	-0.144659	0.144659	7.54e-06	1.18e-05	SLC33A1	Acetyl-coenzyme A transporter 1	ACATN_HUMAN	9	-9.54068	0.904593	WT	KO	FALSE	5.12263	NO	FALSE	TRUE	FALSE
WT / KO	Q96T23	-0.250731	0.250731	7.62e-06	1.2e-05	RSF1	Remodeling and spacing factor 1	RSF1_HUMAN	28	-15.953	0.84047	WT	KO	FALSE	5.11805	NO	FALSE	FALSE	FALSE
WT / KO	Q96KM6	-0.391802	0.391802	7.65e-06	1.2e-05	ZNF512B	Zinc finger protein 512B	Z512B_HUMAN	16	-23.7823	0.762177	WT	KO	FALSE	5.11634	NO	FALSE	FALSE	FALSE
WT / KO	Q9Y3E2	-0.174522	0.174522	7.66e-06	1.2e-05	BOLA1	BolA-like protein 1	BOLA1_HUMAN	6	-11.3939	0.886061	WT	KO	FALSE	5.11577	NO	FALSE	FALSE	FALSE
WT / KO	Q9BTE3	0.467196	0.467196	7.7e-06	1.21e-05	MCMBP	Mini-chromosome maintenance complex-binding protein	MCMBP_HUMAN	31	38.242	1.38242	WT	KO	FALSE	5.11351	NO	FALSE	FALSE	FALSE
WT / KO	P61923	0.274032	0.274032	7.71e-06	1.21e-05	COPZ1	Coatomer subunit zeta-1	COPZ1_HUMAN	6	20.9182	1.20918	WT	KO	FALSE	5.11295	NO	FALSE	TRUE	FALSE
WT / KO	P29218	0.521882	0.521882	7.74e-06	1.21e-05	IMPA1	Inositol monophosphatase 1	IMPA1_HUMAN	14	43.5827	1.43583	WT	KO	FALSE	5.11126	NO	FALSE	FALSE	FALSE
WT / KO	P56557	-0.596067	0.596067	7.74e-06	1.21e-05	TMEM50B	Transmembrane protein 50B	TM50B_HUMAN	2	-33.8445	0.661555	WT	KO	FALSE	5.11126	NO	FALSE	TRUE	FALSE
WT / KO	Q9Y605	-0.409076	0.409076	7.74e-06	1.21e-05	MRFAP1	MORF4 family-associated protein 1	MOFA1_HUMAN	4	-24.6895	0.753105	WT	KO	FALSE	5.11126	NO	FALSE	FALSE	FALSE
WT / KO	Q8IW35	-0.0984415	0.0984415	7.75e-06	1.21e-05	CEP97	Centrosomal protein of 97 kDa	CEP97_HUMAN	16	-6.59585	0.934041	WT	KO	FALSE	5.1107	NO	FALSE	FALSE	FALSE
WT / KO	Q68DC2	-0.388746	0.388746	7.84e-06	1.22e-05	ANKS6	Ankyrin repeat and SAM domain-containing protein 6	ANKS6_HUMAN	2	-23.6207	0.763793	WT	KO	FALSE	5.10568	NO	FALSE	FALSE	FALSE
WT / KO	P07093	-0.845771	0.845771	7.87e-06	1.23e-05	SERPINE2	Glia-derived nexin	GDN_HUMAN	25	-44.3587	0.556413	WT	KO	FALSE	5.10403	DOWN	FALSE	FALSE	FALSE
WT / KO	Q8WYQ3	-0.352714	0.352714	7.9e-06	1.23e-05	CHCHD10	Coiled-coil-helix-coiled-coil-helix domain-containing protein 10. mitochondrial	CHC10_HUMAN	2	-21.689	0.78311	WT	KO	FALSE	5.10237	NO	FALSE	FALSE	FALSE
WT / KO	Q96CQ1	-1.05417	1.05417	7.9e-06	1.23e-05	SLC25A36	Solute carrier family 25 member 36	S2536_HUMAN	6	-51.8424	0.481576	WT	KO	FALSE	5.10237	DOWN	FALSE	FALSE	FALSE
WT / KO	O14965	-0.360785	0.360785	7.93e-06	1.23e-05	AURKA	Aurora kinase A	AURKA_HUMAN	12	-22.1259	0.778741	WT	KO	FALSE	5.10073	NO	FALSE	FALSE	FALSE
WT / KO	Q9H444	-0.292085	0.292085	7.95e-06	1.23e-05	CHMP4B	Charged multivesicular body protein 4b	CHM4B_HUMAN	14	-18.3279	0.816721	WT	KO	FALSE	5.09963	NO	FALSE	FALSE	FALSE
WT / KO	P23434	-0.46945	0.46945	7.99e-06	1.24e-05	GCSH	Glycine cleavage system H protein. mitochondrial	GCSH_HUMAN	3	-27.776	0.72224	WT	KO	FALSE	5.09745	NO	FALSE	FALSE	FALSE
WT / KO	Q13617	0.516753	0.516753	8.01e-06	1.24e-05	CUL2	Cullin-2	CUL2_HUMAN	33	43.0732	1.43073	WT	KO	FALSE	5.09637	NO	FALSE	FALSE	FALSE
WT / KO	P52594	-0.385883	0.385883	8.03e-06	1.24e-05	AGFG1	Arf-GAP domain and FG repeat-containing protein 1	AGFG1_HUMAN	14	-23.469	0.76531	WT	KO	FALSE	5.09528	NO	FALSE	FALSE	FALSE
WT / KO	P22307	-0.0926325	0.0926325	8.09e-06	1.25e-05	SCP2	Sterol carrier protein 2	SCP2_HUMAN	22	-6.219	0.93781	WT	KO	FALSE	5.09205	NO	FALSE	FALSE	FALSE
WT / KO	P67936	-0.434822	0.434822	8.12e-06	1.25e-05	TPM4	Tropomyosin alpha-4 chain	TPM4_HUMAN	10	-26.0215	0.739785	WT	KO	FALSE	5.09044	NO	FALSE	FALSE	FALSE
WT / KO	Q7Z3K3	-0.16702	0.16702	8.12e-06	1.25e-05	POGZ	Pogo transposable element with ZNF domain	POGZ_HUMAN	31	-10.932	0.89068	WT	KO	FALSE	5.09044	NO	FALSE	FALSE	FALSE
WT / KO	Q9Y320	0.306157	0.306157	8.18e-06	1.26e-05	TMX2	Thioredoxin-related transmembrane protein 2	TMX2_HUMAN	11	23.641	1.23641	WT	KO	FALSE	5.08725	NO	FALSE	FALSE	FALSE
WT / KO	P22695	-0.157967	0.157967	8.2e-06	1.26e-05	UQCRC2	Cytochrome b-c1 complex subunit 2. mitochondrial	QCR2_HUMAN	21	-10.3713	0.896287	WT	KO	FALSE	5.08619	NO	FALSE	FALSE	FALSE
WT / KO	P08865	0.336424	0.336424	8.24e-06	1.27e-05	RPSA	40S ribosomal protein SA	RSSA_HUMAN	18	26.2623	1.26262	WT	KO	FALSE	5.08407	NO	FALSE	FALSE	FALSE
WT / KO	Q8NDC0	-0.324957	0.324957	8.27e-06	1.27e-05	MAPK1IP1L	MAPK-interacting and spindle-stabilizing protein-like	MISSL_HUMAN	1	-20.1678	0.798322	WT	KO	FALSE	5.08249	NO	FALSE	FALSE	FALSE
WT / KO	Q13277	-0.509362	0.509362	8.29e-06	1.27e-05	STX3	Syntaxin-3	STX3_HUMAN	5	-29.7467	0.702533	WT	KO	FALSE	5.08145	NO	FALSE	FALSE	FALSE
WT / KO	P19622	0.740019	0.740019	8.34e-06	1.28e-05	EN2	Homeobox protein engrailed-2	HME2_HUMAN	3	67.0198	1.6702	WT	KO	FALSE	5.07883	NO	FALSE	FALSE	FALSE
WT / KO	Q4KMP7	-0.235981	0.235981	8.42e-06	1.29e-05	TBC1D10B	TBC1 domain family member 10B	TB10B_HUMAN	22	-15.0893	0.849107	WT	KO	FALSE	5.07469	NO	FALSE	FALSE	FALSE
WT / KO	Q9UHB7	-0.4919	0.4919	8.55e-06	1.31e-05	AFF4	AF4/FMR2 family member 4	AFF4_HUMAN	15	-28.8912	0.711088	WT	KO	FALSE	5.06803	NO	FALSE	FALSE	FALSE
WT / KO	P61966	0.655012	0.655012	8.6e-06	1.32e-05	AP1S1	AP-1 complex subunit sigma-1A	AP1S1_HUMAN	7	57.4629	1.57463	WT	KO	FALSE	5.0655	NO	FALSE	TRUE	FALSE
WT / KO	Q9BWJ5	-0.239394	0.239394	8.63e-06	1.32e-05	SF3B5	Splicing factor 3B subunit 5	SF3B5_HUMAN	5	-15.2899	0.847101	WT	KO	FALSE	5.06399	NO	FALSE	FALSE	FALSE
WT / KO	Q92791	0.443007	0.443007	8.65e-06	1.32e-05	P3H4	Endoplasmic reticulum protein SC65	SC65_HUMAN	8	35.9435	1.35943	WT	KO	FALSE	5.06298	NO	FALSE	FALSE	FALSE
WT / KO	Q6NUK1	-0.327375	0.327375	8.67e-06	1.32e-05	SLC25A24	Calcium-binding mitochondrial carrier protein SCaMC-1	SCMC1_HUMAN	26	-20.3015	0.796985	WT	KO	FALSE	5.06198	NO	FALSE	FALSE	FALSE
WT / KO	Q9UNN8	0.642361	0.642361	8.74e-06	1.33e-05	PROCR	Endothelial protein C receptor	EPCR_HUMAN	4	56.0881	1.56088	WT	KO	FALSE	5.05849	NO	FALSE	FALSE	FALSE
WT / KO	P09874	-0.11138	0.11138	8.79e-06	1.34e-05	PARP1	Poly [ADP-ribose] polymerase 1	PARP1_HUMAN	73	-7.42977	0.925702	WT	KO	FALSE	5.05601	NO	FALSE	FALSE	FALSE
WT / KO	P55884	0.168922	0.168922	8.78e-06	1.34e-05	EIF3B	Eukaryotic translation initiation factor 3 subunit B	EIF3B_HUMAN	40	12.4218	1.12422	WT	KO	FALSE	5.05651	NO	FALSE	FALSE	FALSE
WT / KO	Q9HCS7	-0.202457	0.202457	8.79e-06	1.34e-05	XAB2	Pre-mRNA-splicing factor SYF1	SYF1_HUMAN	41	-13.0931	0.869069	WT	KO	FALSE	5.05601	NO	FALSE	FALSE	FALSE
WT / KO	P52732	-0.222478	0.222478	8.82e-06	1.34e-05	KIF11	Kinesin-like protein KIF11	KIF11_HUMAN	52	-14.2908	0.857092	WT	KO	FALSE	5.05453	NO	FALSE	FALSE	FALSE
WT / KO	P08962	-0.679442	0.679442	8.88e-06	1.34e-05	CD63	CD63 antigen	CD63_HUMAN	2	-37.5593	0.624407	WT	KO	FALSE	5.05159	NO	FALSE	FALSE	FALSE
WT / KO	Q14493	-0.453916	0.453916	8.86e-06	1.34e-05	SLBP	Histone RNA hairpin-binding protein	SLBP_HUMAN	6	-26.9942	0.730058	WT	KO	FALSE	5.05257	NO	FALSE	FALSE	FALSE
WT / KO	Q7L1T6	0.640265	0.640265	8.87e-06	1.34e-05	CYB5R4	Cytochrome b5 reductase 4	NB5R4_HUMAN	8	55.8615	1.55862	WT	KO	FALSE	5.05208	NO	FALSE	FALSE	FALSE
WT / KO	Q12792	-0.177837	0.177837	8.89e-06	1.35e-05	TWF1	Twinfilin-1	TWF1_HUMAN	15	-11.5973	0.884027	WT	KO	FALSE	5.0511	NO	FALSE	FALSE	FALSE
WT / KO	Q7L576	0.218242	0.218242	8.92e-06	1.35e-05	CYFIP1	Cytoplasmic FMR1-interacting protein 1	CYFP1_HUMAN	44	16.3315	1.16331	WT	KO	FALSE	5.04964	NO	FALSE	FALSE	FALSE
WT / KO	O43933	0.41533	0.41533	8.97e-06	1.36e-05	PEX1	Peroxisome biogenesis factor 1	PEX1_HUMAN	13	33.3604	1.3336	WT	KO	FALSE	5.04721	NO	FALSE	FALSE	FALSE
WT / KO	O43301	0.284492	0.284492	9.02e-06	1.36e-05	HSPA12A	Heat shock 70 kDa protein 12A	HS12A_HUMAN	15	21.7981	1.21798	WT	KO	FALSE	5.04479	NO	FALSE	FALSE	FALSE
WT / KO	Q9H1I8	-0.299242	0.299242	9.02e-06	1.36e-05	ASCC2	Activating signal cointegrator 1 complex subunit 2	ASCC2_HUMAN	16	-18.7321	0.812679	WT	KO	FALSE	5.04479	NO	FALSE	FALSE	FALSE
WT / KO	P05141	-0.160039	0.160039	9.06e-06	1.37e-05	SLC25A5	ADP/ATP translocase 2	ADT2_HUMAN	25	-10.4999	0.895001	WT	KO	FALSE	5.04287	NO	FALSE	FALSE	FALSE
WT / KO	Q9Y5L4	-0.2284	0.2284	9.16e-06	1.38e-05	TIMM13	Mitochondrial import inner membrane translocase subunit Tim13	TIM13_HUMAN	6	-14.6419	0.853581	WT	KO	FALSE	5.0381	NO	FALSE	FALSE	FALSE
WT / KO	O94906	-0.100524	0.100524	9.19e-06	1.38e-05	PRPF6	Pre-mRNA-processing factor 6	PRP6_HUMAN	46	-6.73061	0.932694	WT	KO	FALSE	5.03668	NO	FALSE	FALSE	FALSE
WT / KO	P46977	-0.126277	0.126277	9.22e-06	1.39e-05	STT3A	Dolichyl-diphosphooligosaccharide--protein glycosyltransferase subunit STT3A	STT3A_HUMAN	20	-8.38075	0.916193	WT	KO	FALSE	5.03527	NO	FALSE	FALSE	FALSE
WT / KO	Q9BY89	-0.226242	0.226242	9.24e-06	1.39e-05	KIAA1671	Uncharacterized protein KIAA1671	K1671_HUMAN	28	-14.5141	0.854859	WT	KO	FALSE	5.03433	NO	FALSE	FALSE	FALSE
WT / KO	O75127	0.369729	0.369729	9.26e-06	1.39e-05	PTCD1	Pentatricopeptide repeat-containing protein 1. mitochondrial	PTCD1_HUMAN	14	29.211	1.29211	WT	KO	FALSE	5.03339	NO	FALSE	FALSE	FALSE
WT / KO	Q96FV9	-0.153726	0.153726	9.31e-06	1.39e-05	THOC1	THO complex subunit 1	THOC1_HUMAN	29	-10.1074	0.898926	WT	KO	FALSE	5.03105	NO	FALSE	FALSE	FALSE
WT / KO	Q9P2K3	-0.159773	0.159773	9.3e-06	1.39e-05	RCOR3	REST corepressor 3	RCOR3_HUMAN	12	-10.4834	0.895166	WT	KO	FALSE	5.03152	NO	FALSE	FALSE	FALSE
WT / KO	Q9UBW8	0.456132	0.456132	9.32e-06	1.39e-05	COPS7A	COP9 signalosome complex subunit 7a	CSN7A_HUMAN	10	37.1859	1.37186	WT	KO	FALSE	5.03058	NO	FALSE	FALSE	FALSE
WT / KO	Q9UKE5	0.399883	0.399883	9.3e-06	1.39e-05	TNIK	TRAF2 and NCK-interacting protein kinase	TNIK_HUMAN	18	31.9401	1.3194	WT	KO	FALSE	5.03152	NO	FALSE	FALSE	FALSE
WT / KO	Q9UMY1	-0.319457	0.319457	9.46e-06	1.41e-05	NOL7	Nucleolar protein 7	NOL7_HUMAN	9	-19.8629	0.801371	WT	KO	FALSE	5.02411	NO	FALSE	FALSE	FALSE
WT / KO	Q13042	0.306189	0.306189	9.58e-06	1.43e-05	CDC16	Cell division cycle protein 16 homolog	CDC16_HUMAN	13	23.6437	1.23644	WT	KO	FALSE	5.01863	NO	FALSE	FALSE	FALSE
WT / KO	Q99567	0.122791	0.122791	9.59e-06	1.43e-05	NUP88	Nuclear pore complex protein Nup88	NUP88_HUMAN	21	8.88396	1.08884	WT	KO	FALSE	5.01818	NO	FALSE	FALSE	FALSE
WT / KO	Q9BQA1	0.148944	0.148944	9.61e-06	1.43e-05	WDR77	Methylosome protein 50	MEP50_HUMAN	11	10.8757	1.10876	WT	KO	FALSE	5.01728	NO	FALSE	FALSE	FALSE
WT / KO	P30050	0.216008	0.216008	9.63e-06	1.43e-05	RPL12	60S ribosomal protein L12	RL12_HUMAN	10	16.1515	1.16152	WT	KO	FALSE	5.01637	NO	FALSE	FALSE	FALSE
WT / KO	Q02447	-0.524184	0.524184	9.65e-06	1.44e-05	SP3	Transcription factor Sp3	SP3_HUMAN	5	-30.4648	0.695352	WT	KO	FALSE	5.01547	NO	FALSE	FALSE	FALSE
WT / KO	Q92794	-0.229619	0.229619	9.69e-06	1.44e-05	KAT6A	Histone acetyltransferase KAT6A	KAT6A_HUMAN	14	-14.714	0.85286	WT	KO	FALSE	5.01368	NO	FALSE	FALSE	FALSE
WT / KO	Q9BV44	0.245606	0.245606	9.7e-06	1.44e-05	THUMPD3	THUMP domain-containing protein 3	THUM3_HUMAN	19	18.5591	1.18559	WT	KO	FALSE	5.01323	NO	FALSE	FALSE	FALSE
WT / KO	Q2VPB7	-0.249441	0.249441	9.75e-06	1.45e-05	AP5B1	AP-5 complex subunit beta-1	AP5B1_HUMAN	8	-15.8778	0.841222	WT	KO	FALSE	5.011	NO	FALSE	FALSE	FALSE
WT / KO	Q9ULD0	-0.622705	0.622705	9.77e-06	1.45e-05	OGDHL	2-oxoglutarate dehydrogenase-like. mitochondrial	OGDHL_HUMAN	7	-35.0548	0.649452	WT	KO	FALSE	5.01011	NO	FALSE	FALSE	FALSE
WT / KO	Q9HB71	0.198424	0.198424	9.81e-06	1.45e-05	CACYBP	Calcyclin-binding protein	CYBP_HUMAN	20	14.7445	1.14744	WT	KO	FALSE	5.00833	NO	FALSE	FALSE	FALSE
WT / KO	Q5R372	-0.373367	0.373367	9.88e-06	1.46e-05	RABGAP1L	Rab GTPase-activating protein 1-like	RBG1L_HUMAN	16	-22.8021	0.771979	WT	KO	FALSE	5.00524	NO	FALSE	FALSE	FALSE
WT / KO	Q5JVF3	0.23759	0.23759	9.9e-06	1.46e-05	PCID2	PCI domain-containing protein 2	PCID2_HUMAN	12	17.9022	1.17902	WT	KO	FALSE	5.00436	NO	FALSE	FALSE	FALSE
WT / KO	Q86WA6	-0.196594	0.196594	9.91e-06	1.46e-05	BPHL	Valacyclovir hydrolase	BPHL_HUMAN	10	-12.7392	0.872608	WT	KO	FALSE	5.00393	NO	FALSE	FALSE	FALSE
WT / KO	Q08722	-0.419089	0.419089	9.93e-06	1.47e-05	CD47	Leukocyte surface antigen CD47	CD47_HUMAN	3	-25.2103	0.747897	WT	KO	FALSE	5.00305	NO	FALSE	FALSE	FALSE
WT / KO	P78371	0.216164	0.216164	1.02e-05	1.5e-05	CCT2	T-complex protein 1 subunit beta	TCPB_HUMAN	42	16.1641	1.16164	WT	KO	FALSE	4.9914	NO	FALSE	FALSE	FALSE
WT / KO	O60306	-0.137128	0.137128	1.03e-05	1.51e-05	AQR	RNA helicase aquarius	AQR_HUMAN	53	-9.06724	0.909328	WT	KO	FALSE	4.98716	NO	FALSE	FALSE	FALSE
WT / KO	Q9ULV4	-0.150686	0.150686	1.02e-05	1.51e-05	CORO1C	Coronin-1C	COR1C_HUMAN	24	-9.91779	0.900822	WT	KO	FALSE	4.9914	NO	FALSE	FALSE	FALSE
WT / KO	Q9Y6K5	-0.699743	0.699743	1.03e-05	1.51e-05	OAS3	2'-5'-oligoadenylate synthase 3	OAS3_HUMAN	3	-38.4318	0.615682	WT	KO	FALSE	4.98716	NO	FALSE	FALSE	FALSE
WT / KO	Q99569	-0.329273	0.329273	1.03e-05	1.52e-05	PKP4	Plakophilin-4	PKP4_HUMAN	13	-20.4063	0.795937	WT	KO	FALSE	4.98716	NO	FALSE	FALSE	FALSE
WT / KO	Q2TAM9	-0.593836	0.593836	1.03e-05	1.52e-05	TUSC1	Tumor suppressor candidate gene 1 protein	TUSC1_HUMAN	2	-33.7421	0.662579	WT	KO	FALSE	4.98716	NO	FALSE	FALSE	FALSE
WT / KO	Q92930	-0.455058	0.455058	1.04e-05	1.52e-05	RAB8B	Ras-related protein Rab-8B	RAB8B_HUMAN	4	-27.0519	0.729481	WT	KO	FALSE	4.98297	NO	FALSE	FALSE	FALSE
WT / KO	Q86Y39	-0.188508	0.188508	1.04e-05	1.53e-05	NDUFA11	NADH dehydrogenase [ubiquinone] 1 alpha subcomplex subunit 11	NDUAB_HUMAN	6	-12.2487	0.877513	WT	KO	FALSE	4.98297	NO	FALSE	FALSE	FALSE
WT / KO	P22694	-0.188048	0.188048	1.05e-05	1.53e-05	PRKACB	cAMP-dependent protein kinase catalytic subunit beta	KAPCB_HUMAN	17	-12.2208	0.877792	WT	KO	FALSE	4.97881	NO	FALSE	FALSE	FALSE
WT / KO	Q13395	0.20463	0.20463	1.05e-05	1.54e-05	TARBP1	Probable methyltransferase TARBP1	TARB1_HUMAN	29	15.2391	1.15239	WT	KO	FALSE	4.97881	NO	FALSE	FALSE	FALSE
WT / KO	Q15021	0.145503	0.145503	1.05e-05	1.54e-05	NCAPD2	Condensin complex subunit 1	CND1_HUMAN	59	10.6116	1.10612	WT	KO	FALSE	4.97881	NO	FALSE	FALSE	FALSE
WT / KO	Q96DZ1	-0.256733	0.256733	1.06e-05	1.54e-05	ERLEC1	Endoplasmic reticulum lectin 1	ERLEC_HUMAN	12	-16.3019	0.836981	WT	KO	FALSE	4.97469	NO	FALSE	FALSE	FALSE
WT / KO	Q9UHN6	-0.296467	0.296467	1.06e-05	1.55e-05	CEMIP2	Cell surface hyaluronidase	CEIP2_HUMAN	11	-18.5756	0.814244	WT	KO	FALSE	4.97469	NO	TRUE	FALSE	FALSE
WT / KO	Q9BZG8	0.335008	0.335008	1.07e-05	1.55e-05	DPH1	2-(3-amino-3-carboxypropyl)histidine synthase subunit 1	DPH1_HUMAN	11	26.1385	1.26138	WT	KO	FALSE	4.97062	NO	FALSE	FALSE	FALSE
WT / KO	O14647	-0.298143	0.298143	1.07e-05	1.56e-05	CHD2	Chromodomain-helicase-DNA-binding protein 2	CHD2_HUMAN	9	-18.6701	0.813299	WT	KO	FALSE	4.97062	NO	FALSE	FALSE	FALSE
WT / KO	O00159	-0.144189	0.144189	1.07e-05	1.56e-05	MYO1C	Unconventional myosin-Ic	MYO1C_HUMAN	35	-9.51122	0.904888	WT	KO	FALSE	4.97062	NO	FALSE	FALSE	FALSE
WT / KO	Q8N4Q1	-0.23717	0.23717	1.07e-05	1.56e-05	CHCHD4	Mitochondrial intermembrane space import and assembly protein 40	MIA40_HUMAN	7	-15.1592	0.848408	WT	KO	FALSE	4.97062	NO	FALSE	FALSE	FALSE
WT / KO	P15529	-0.417352	0.417352	1.08e-05	1.56e-05	CD46	Membrane cofactor protein	MCP_HUMAN	10	-25.1202	0.748798	WT	KO	FALSE	4.96658	NO	FALSE	FALSE	FALSE
WT / KO	O00116	-0.124224	0.124224	1.08e-05	1.57e-05	AGPS	Alkyldihydroxyacetonephosphate synthase. peroxisomal	ADAS_HUMAN	25	-8.25025	0.917498	WT	KO	FALSE	4.96658	NO	FALSE	FALSE	FALSE
WT / KO	Q9BTY2	0.291705	0.291705	1.08e-05	1.57e-05	FUCA2	Plasma alpha-L-fucosidase	FUCO2_HUMAN	20	22.4086	1.22409	WT	KO	FALSE	4.96658	NO	FALSE	FALSE	FALSE
WT / KO	Q8WY36	-0.519746	0.519746	1.09e-05	1.58e-05	BBX	HMG box transcription factor BBX	BBX_HUMAN	8	-30.2505	0.697495	WT	KO	FALSE	4.96257	NO	FALSE	FALSE	FALSE
WT / KO	P35579	-0.1299	0.1299	1.1e-05	1.59e-05	MYH9	Myosin-9	MYH9_HUMAN	112	-8.61054	0.913895	WT	KO	FALSE	4.95861	NO	FALSE	FALSE	FALSE
WT / KO	P35269	-0.227585	0.227585	1.11e-05	1.6e-05	GTF2F1	General transcription factor IIF subunit 1	T2FA_HUMAN	21	-14.5937	0.854063	WT	KO	FALSE	4.95468	NO	FALSE	FALSE	FALSE
WT / KO	Q10570	-0.215989	0.215989	1.11e-05	1.61e-05	CPSF1	Cleavage and polyadenylation specificity factor subunit 1	CPSF1_HUMAN	53	-13.9044	0.860956	WT	KO	FALSE	4.95468	NO	FALSE	FALSE	FALSE
WT / KO	Q15398	-0.201598	0.201598	1.11e-05	1.61e-05	DLGAP5	Disks large-associated protein 5	DLGP5_HUMAN	23	-13.0413	0.869587	WT	KO	FALSE	4.95468	NO	FALSE	FALSE	FALSE
WT / KO	Q9BRX8	-0.252172	0.252172	1.12e-05	1.61e-05	PRXL2A	Peroxiredoxin-like 2A	PXL2A_HUMAN	10	-16.0369	0.839631	WT	KO	FALSE	4.95078	NO	FALSE	FALSE	FALSE
WT / KO	P60891	0.210805	0.210805	1.13e-05	1.63e-05	PRPS1	Ribose-phosphate pyrophosphokinase 1	PRPS1_HUMAN	8	15.7334	1.15733	WT	KO	FALSE	4.94692	NO	FALSE	FALSE	FALSE
WT / KO	O14980	0.167217	0.167217	1.13e-05	1.63e-05	XPO1	Exportin-1	XPO1_HUMAN	50	12.289	1.12289	WT	KO	FALSE	4.94692	NO	FALSE	FALSE	FALSE
WT / KO	Q07021	-0.338728	0.338728	1.14e-05	1.64e-05	C1QBP	Complement component 1 Q subcomponent-binding protein. mitochondrial	C1QBP_HUMAN	8	-20.9262	0.790738	WT	KO	FALSE	4.9431	NO	FALSE	FALSE	FALSE
WT / KO	Q9UKK9	0.55988	0.55988	1.14e-05	1.64e-05	NUDT5	ADP-sugar pyrophosphatase	NUDT5_HUMAN	14	47.4146	1.47415	WT	KO	FALSE	4.9431	NO	FALSE	FALSE	FALSE
WT / KO	A6NHR9	-0.109475	0.109475	1.14e-05	1.64e-05	SMCHD1	Structural maintenance of chromosomes flexible hinge domain-containing protein 1	SMHD1_HUMAN	63	-7.30745	0.926926	WT	KO	FALSE	4.9431	NO	FALSE	FALSE	FALSE
WT / KO	Q86X29	-0.419406	0.419406	1.14e-05	1.64e-05	LSR	Lipolysis-stimulated lipoprotein receptor	LSR_HUMAN	19	-25.2268	0.747732	WT	KO	FALSE	4.9431	NO	FALSE	FALSE	FALSE
WT / KO	P47897	0.175157	0.175157	1.15e-05	1.64e-05	QARS1	Glutamine--tRNA ligase	SYQ_HUMAN	41	12.9087	1.12909	WT	KO	FALSE	4.9393	NO	FALSE	FALSE	FALSE
WT / KO	P16298	-0.310419	0.310419	1.15e-05	1.65e-05	PPP3CB	Serine/threonine-protein phosphatase 2B catalytic subunit beta isoform	PP2BB_HUMAN	17	-19.3593	0.806407	WT	KO	FALSE	4.9393	NO	FALSE	FALSE	FALSE
WT / KO	Q14320	-0.291376	0.291376	1.15e-05	1.65e-05	FAM50A	Protein FAM50A	FA50A_HUMAN	19	-18.2877	0.817123	WT	KO	FALSE	4.9393	NO	FALSE	FALSE	FALSE
WT / KO	Q96JB5	-0.316931	0.316931	1.15e-05	1.65e-05	CDK5RAP3	CDK5 regulatory subunit-associated protein 3	CK5P3_HUMAN	19	-19.7224	0.802776	WT	KO	FALSE	4.9393	NO	FALSE	FALSE	FALSE
WT / KO	P17152	-0.475095	0.475095	1.15e-05	1.65e-05	TMEM11	Transmembrane protein 11. mitochondrial	TMM11_HUMAN	4	-28.058	0.71942	WT	KO	FALSE	4.9393	NO	FALSE	FALSE	FALSE
WT / KO	P49189	-0.168524	0.168524	1.16e-05	1.65e-05	ALDH9A1	4-trimethylaminobutyraldehyde dehydrogenase	AL9A1_HUMAN	24	-11.0247	0.889753	WT	KO	FALSE	4.93554	NO	FALSE	FALSE	FALSE
WT / KO	Q92990	0.165973	0.165973	1.16e-05	1.65e-05	GLMN	Glomulin	GLMN_HUMAN	16	12.1923	1.12192	WT	KO	FALSE	4.93554	NO	FALSE	FALSE	FALSE
WT / KO	Q96B23	-0.304373	0.304373	1.16e-05	1.65e-05	C18orf25	Uncharacterized protein C18orf25	CR025_HUMAN	9	-19.0206	0.809794	WT	KO	FALSE	4.93554	NO	FALSE	FALSE	FALSE
WT / KO	Q9NX76	-1.80684	1.80684	1.16e-05	1.65e-05	CMTM6	CKLF-like MARVEL transmembrane domain-containing protein 6	CKLF6_HUMAN	2	-71.4183	0.285817	WT	KO	FALSE	4.93554	DOWN	FALSE	FALSE	FALSE
WT / KO	Q9NYJ1	-0.337149	0.337149	1.16e-05	1.65e-05	COA4	Cytochrome c oxidase assembly factor 4 homolog. mitochondrial	COA4_HUMAN	7	-20.8396	0.791604	WT	KO	FALSE	4.93554	NO	FALSE	FALSE	FALSE
WT / KO	P82970	-0.314755	0.314755	1.17e-05	1.66e-05	HMGN5	High mobility group nucleosome-binding domain-containing protein 5	HMGN5_HUMAN	16	-19.6013	0.803987	WT	KO	FALSE	4.93181	NO	FALSE	FALSE	FALSE
WT / KO	P48444	0.287852	0.287852	1.18e-05	1.68e-05	ARCN1	Coatomer subunit delta	COPD_HUMAN	33	22.0822	1.22082	WT	KO	FALSE	4.92812	NO	FALSE	TRUE	FALSE
WT / KO	O95373	0.1229	0.1229	1.18e-05	1.68e-05	IPO7	Importin-7	IPO7_HUMAN	41	8.89218	1.08892	WT	KO	FALSE	4.92812	NO	FALSE	FALSE	FALSE
WT / KO	P25490	-0.269677	0.269677	1.18e-05	1.68e-05	YY1	Transcriptional repressor protein YY1	TYY1_HUMAN	14	-17.0495	0.829505	WT	KO	FALSE	4.92812	NO	FALSE	FALSE	FALSE
WT / KO	Q96AQ6	-0.488829	0.488829	1.19e-05	1.69e-05	PBXIP1	Pre-B-cell leukemia transcription factor-interacting protein 1	PBIP1_HUMAN	4	-28.7397	0.712603	WT	KO	FALSE	4.92445	NO	FALSE	FALSE	FALSE
WT / KO	Q969S3	0.280069	0.280069	1.2e-05	1.7e-05	ZNF622	Zinc finger protein 622	ZN622_HUMAN	10	21.4253	1.21425	WT	KO	FALSE	4.92082	NO	FALSE	FALSE	FALSE
WT / KO	O00767	0.499724	0.499724	1.2e-05	1.7e-05	SCD	Stearoyl-CoA desaturase	SCD_HUMAN	5	41.3943	1.41394	WT	KO	FALSE	4.92082	NO	FALSE	FALSE	FALSE
WT / KO	Q8N7H5	-0.244265	0.244265	1.2e-05	1.7e-05	PAF1	RNA polymerase II-associated factor 1 homolog	PAF1_HUMAN	23	-15.5754	0.844246	WT	KO	FALSE	4.92082	NO	FALSE	FALSE	FALSE
WT / KO	Q96C19	0.328044	0.328044	1.2e-05	1.7e-05	EFHD2	EF-hand domain-containing protein D2	EFHD2_HUMAN	14	25.5311	1.25531	WT	KO	FALSE	4.92082	NO	FALSE	FALSE	FALSE
WT / KO	Q5T1M5	-0.247667	0.247667	1.21e-05	1.71e-05	FKBP15	FK506-binding protein 15	FKB15_HUMAN	24	-15.7743	0.842257	WT	KO	FALSE	4.91721	NO	FALSE	FALSE	FALSE
WT / KO	P57088	-0.232833	0.232833	1.21e-05	1.71e-05	TMEM33	Transmembrane protein 33	TMM33_HUMAN	12	-14.9038	0.850962	WT	KO	FALSE	4.91721	NO	FALSE	FALSE	FALSE
WT / KO	Q92945	-0.197556	0.197556	1.21e-05	1.71e-05	KHSRP	Far upstream element-binding protein 2	FUBP2_HUMAN	36	-12.7973	0.872027	WT	KO	FALSE	4.91721	NO	FALSE	FALSE	FALSE
WT / KO	Q9UK61	-0.18195	0.18195	1.21e-05	1.71e-05	TASOR	Protein TASOR	TASOR_HUMAN	37	-11.8489	0.881511	WT	KO	FALSE	4.91721	NO	FALSE	FALSE	FALSE
WT / KO	O43768	-0.191282	0.191282	1.22e-05	1.71e-05	ENSA	Alpha-endosulfine	ENSA_HUMAN	14	-12.4173	0.875827	WT	KO	FALSE	4.91364	NO	FALSE	FALSE	FALSE
WT / KO	Q99618	-0.427659	0.427659	1.22e-05	1.72e-05	CDCA3	Cell division cycle-associated protein 3	CDCA3_HUMAN	3	-25.6533	0.743467	WT	KO	FALSE	4.91364	NO	FALSE	FALSE	FALSE
WT / KO	Q9C0J8	-0.267648	0.267648	1.22e-05	1.72e-05	WDR33	pre-mRNA 3' end processing protein WDR33	WDR33_HUMAN	34	-16.9327	0.830673	WT	KO	FALSE	4.91364	NO	FALSE	FALSE	FALSE
WT / KO	O75506	-0.364085	0.364085	1.23e-05	1.73e-05	HSBP1	Heat shock factor-binding protein 1	HSBP1_HUMAN	4	-22.3038	0.776962	WT	KO	FALSE	4.91009	NO	FALSE	FALSE	FALSE
WT / KO	Q9ULS5	-0.486873	0.486873	1.25e-05	1.75e-05	TMCC3	Transmembrane and coiled-coil domain protein 3	TMCC3_HUMAN	1	-28.643	0.71357	WT	KO	FALSE	4.90309	NO	FALSE	FALSE	FALSE
WT / KO	Q6IBS0	0.402261	0.402261	1.25e-05	1.76e-05	TWF2	Twinfilin-2	TWF2_HUMAN	17	32.1578	1.32158	WT	KO	FALSE	4.90309	NO	FALSE	FALSE	FALSE
WT / KO	Q9HAV4	0.185574	0.185574	1.25e-05	1.76e-05	XPO5	Exportin-5	XPO5_HUMAN	46	13.727	1.13727	WT	KO	FALSE	4.90309	NO	FALSE	FALSE	FALSE
WT / KO	Q9Y399	0.101573	0.101573	1.26e-05	1.76e-05	MRPS2	28S ribosomal protein S2. mitochondrial	RT02_HUMAN	13	7.29428	1.07294	WT	KO	FALSE	4.89963	NO	FALSE	FALSE	FALSE
WT / KO	Q9HB09	0.346035	0.346035	1.27e-05	1.77e-05	BCL2L12	Bcl-2-like protein 12	B2L12_HUMAN	6	27.1062	1.27106	WT	KO	FALSE	4.8962	NO	FALSE	FALSE	FALSE
WT / KO	Q9BVP2	0.357938	0.357938	1.29e-05	1.8e-05	GNL3	Guanine nucleotide-binding protein-like 3	GNL3_HUMAN	26	28.1593	1.28159	WT	KO	FALSE	4.88941	NO	FALSE	FALSE	FALSE
WT / KO	O60783	-0.193491	0.193491	1.29e-05	1.81e-05	MRPS14	28S ribosomal protein S14. mitochondrial	RT14_HUMAN	3	-12.5513	0.874487	WT	KO	FALSE	4.88941	NO	FALSE	FALSE	FALSE
WT / KO	Q96T25	0.433343	0.433343	1.3e-05	1.81e-05	ZIC5	Zinc finger protein ZIC 5	ZIC5_HUMAN	3	35.0359	1.35036	WT	KO	FALSE	4.88606	NO	FALSE	FALSE	FALSE
WT / KO	Q86V85	0.591561	0.591561	1.3e-05	1.82e-05	GPR180	Integral membrane protein GPR180	GP180_HUMAN	3	50.6877	1.50688	WT	KO	FALSE	4.88606	NO	FALSE	FALSE	FALSE
WT / KO	P42575	0.293669	0.293669	1.3e-05	1.82e-05	CASP2	Caspase-2	CASP2_HUMAN	17	22.5753	1.22575	WT	KO	FALSE	4.88606	NO	FALSE	FALSE	FALSE
WT / KO	Q9NUM4	-0.72533	0.72533	1.3e-05	1.82e-05	TMEM106B	Transmembrane protein 106B	T106B_HUMAN	6	-39.5141	0.604859	WT	KO	FALSE	4.88606	NO	TRUE	FALSE	FALSE
WT / KO	O75608	0.742655	0.742655	1.31e-05	1.82e-05	LYPLA1	Acyl-protein thioesterase 1	LYPA1_HUMAN	10	67.3253	1.67325	WT	KO	FALSE	4.88273	NO	FALSE	FALSE	FALSE
WT / KO	Q9Y262	0.217277	0.217277	1.31e-05	1.82e-05	EIF3L	Eukaryotic translation initiation factor 3 subunit L	EIF3L_HUMAN	33	16.2538	1.16254	WT	KO	FALSE	4.88273	NO	FALSE	FALSE	FALSE
WT / KO	Q96SB4	0.298888	0.298888	1.31e-05	1.82e-05	SRPK1	SRSF protein kinase 1	SRPK1_HUMAN	21	23.0196	1.2302	WT	KO	FALSE	4.88273	NO	FALSE	FALSE	FALSE
WT / KO	P12532	-0.649987	0.649987	1.31e-05	1.83e-05	CKMT1A	Creatine kinase U-type. mitochondrial	KCRU_HUMAN	17	-36.2714	0.637286	WT	KO	FALSE	4.88273	NO	FALSE	FALSE	FALSE
WT / KO	Q96E39	-0.436119	0.436119	1.32e-05	1.83e-05	RBMXL1	RNA binding motif protein. X-linked-like-1	RMXL1_HUMAN	5	-26.088	0.73912	WT	KO	FALSE	4.87943	NO	FALSE	FALSE	FALSE
WT / KO	A4D1E9	0.283498	0.283498	1.32e-05	1.83e-05	GTPBP10	GTP-binding protein 10	GTPBA_HUMAN	14	21.7142	1.21714	WT	KO	FALSE	4.87943	NO	FALSE	FALSE	FALSE
WT / KO	P61353	0.224604	0.224604	1.32e-05	1.83e-05	RPL27	60S ribosomal protein L27	RL27_HUMAN	8	16.8457	1.16846	WT	KO	FALSE	4.87943	NO	FALSE	FALSE	FALSE
WT / KO	Q53H96	0.309961	0.309961	1.33e-05	1.84e-05	PYCR3	Pyrroline-5-carboxylate reductase 3	P5CR3_HUMAN	12	23.9675	1.23967	WT	KO	FALSE	4.87615	NO	FALSE	FALSE	FALSE
WT / KO	O15294	0.218302	0.218302	1.33e-05	1.84e-05	OGT	UDP-N-acetylglucosamine--peptide N-acetylglucosaminyltransferase 110 kDa subunit	OGT1_HUMAN	43	16.3363	1.16336	WT	KO	FALSE	4.87615	NO	FALSE	FALSE	FALSE
WT / KO	Q9BUQ8	-0.1293	0.1293	1.33e-05	1.84e-05	DDX23	Probable ATP-dependent RNA helicase DDX23	DDX23_HUMAN	32	-8.57251	0.914275	WT	KO	FALSE	4.87615	NO	FALSE	FALSE	FALSE
WT / KO	O00330	-0.346162	0.346162	1.36e-05	1.88e-05	PDHX	Pyruvate dehydrogenase protein X component. mitochondrial	ODPX_HUMAN	18	-21.3326	0.786674	WT	KO	FALSE	4.86646	NO	FALSE	FALSE	FALSE
WT / KO	P04920	0.441263	0.441263	1.36e-05	1.88e-05	SLC4A2	Anion exchange protein 2	B3A2_HUMAN	13	35.7792	1.35779	WT	KO	FALSE	4.86646	NO	FALSE	FALSE	FALSE
WT / KO	Q9H5K3	-0.311018	0.311018	1.36e-05	1.88e-05	POMK	Protein O-mannose kinase	SG196_HUMAN	9	-19.3927	0.806073	WT	KO	FALSE	4.86646	NO	TRUE	FALSE	FALSE
WT / KO	P09936	0.200624	0.200624	1.37e-05	1.89e-05	UCHL1	Ubiquitin carboxyl-terminal hydrolase isozyme L1	UCHL1_HUMAN	12	14.9195	1.14919	WT	KO	FALSE	4.86328	NO	FALSE	FALSE	FALSE
WT / KO	O95155	0.602996	0.602996	1.37e-05	1.89e-05	UBE4B	Ubiquitin conjugation factor E4 B	UBE4B_HUMAN	29	51.8867	1.51887	WT	KO	FALSE	4.86328	NO	FALSE	FALSE	FALSE
WT / KO	Q9BTV5	0.316459	0.316459	1.38e-05	1.89e-05	FSD1	Fibronectin type III and SPRY domain-containing protein 1	FSD1_HUMAN	15	24.5271	1.24527	WT	KO	FALSE	4.86012	NO	FALSE	FALSE	FALSE
WT / KO	Q7Z7A4	0.356413	0.356413	1.41e-05	1.94e-05	PXK	PX domain-containing protein kinase-like protein	PXK_HUMAN	7	28.0239	1.28024	WT	KO	FALSE	4.85078	NO	FALSE	FALSE	FALSE
WT / KO	P42773	-0.254953	0.254953	1.42e-05	1.94e-05	CDKN2C	Cyclin-dependent kinase 4 inhibitor C	CDN2C_HUMAN	4	-16.1986	0.838014	WT	KO	FALSE	4.84771	NO	FALSE	FALSE	FALSE
WT / KO	Q9UBC2	-0.180644	0.180644	1.42e-05	1.94e-05	EPS15L1	Epidermal growth factor receptor substrate 15-like 1	EP15R_HUMAN	42	-11.7691	0.882309	WT	KO	FALSE	4.84771	NO	FALSE	FALSE	FALSE
WT / KO	O95235	-0.154467	0.154467	1.42e-05	1.95e-05	KIF20A	Kinesin-like protein KIF20A	KI20A_HUMAN	26	-10.1536	0.898464	WT	KO	FALSE	4.84771	NO	FALSE	FALSE	FALSE
WT / KO	Q9NRA2	-0.551908	0.551908	1.42e-05	1.95e-05	SLC17A5	Sialin	S17A5_HUMAN	4	-31.7883	0.682117	WT	KO	FALSE	4.84771	NO	FALSE	FALSE	FALSE
WT / KO	Q9H4A3	0.127427	0.127427	1.43e-05	1.96e-05	WNK1	Serine/threonine-protein kinase WNK1	WNK1_HUMAN	32	9.23438	1.09234	WT	KO	FALSE	4.84466	NO	FALSE	FALSE	FALSE
WT / KO	Q8WY22	-0.1936	0.1936	1.43e-05	1.96e-05	BRI3BP	BRI3-binding protein	BRI3B_HUMAN	3	-12.5579	0.874421	WT	KO	FALSE	4.84466	NO	FALSE	FALSE	FALSE
WT / KO	O43567	-1.15673	1.15673	1.44e-05	1.97e-05	RNF13	E3 ubiquitin-protein ligase RNF13	RNF13_HUMAN	2	-55.1471	0.448529	WT	KO	FALSE	4.84164	DOWN	FALSE	TRUE	FALSE
WT / KO	P50395	0.412406	0.412406	1.44e-05	1.97e-05	GDI2	Rab GDP dissociation inhibitor beta	GDIB_HUMAN	38	33.0904	1.3309	WT	KO	FALSE	4.84164	NO	FALSE	FALSE	FALSE
WT / KO	Q9UJ70	-0.257974	0.257974	1.46e-05	1.99e-05	NAGK	N-acetyl-D-glucosamine kinase	NAGK_HUMAN	17	-16.3738	0.836262	WT	KO	FALSE	4.83565	NO	FALSE	FALSE	FALSE
WT / KO	Q96GM8	-0.278783	0.278783	1.46e-05	1.99e-05	TOE1	Target of EGR1 protein 1	TOE1_HUMAN	16	-17.5714	0.824286	WT	KO	FALSE	4.83565	NO	FALSE	FALSE	FALSE
WT / KO	Q7LGA3	0.310877	0.310877	1.46e-05	1.99e-05	HS2ST1	Heparan sulfate 2-O-sulfotransferase 1	HS2ST_HUMAN	7	24.0461	1.24046	WT	KO	FALSE	4.83565	NO	TRUE	TRUE	FALSE
WT / KO	Q92859	-0.827629	0.827629	1.47e-05	2e-05	NEO1	Neogenin	NEO1_HUMAN	24	-43.6545	0.563455	WT	KO	FALSE	4.83268	DOWN	FALSE	FALSE	FALSE
WT / KO	O14802	0.24746	0.24746	1.48e-05	2.01e-05	POLR3A	DNA-directed RNA polymerase III subunit RPC1	RPC1_HUMAN	53	18.7115	1.18712	WT	KO	FALSE	4.82974	NO	FALSE	FALSE	FALSE
WT / KO	P46778	0.228665	0.228665	1.48e-05	2.01e-05	RPL21	60S ribosomal protein L21	RL21_HUMAN	13	17.175	1.17175	WT	KO	FALSE	4.82974	NO	FALSE	FALSE	FALSE
WT / KO	Q8IXT5	0.211059	0.211059	1.48e-05	2.01e-05	RBM12B	RNA-binding protein 12B	RB12B_HUMAN	41	15.7537	1.15754	WT	KO	FALSE	4.82974	NO	FALSE	FALSE	FALSE
WT / KO	Q8NCF5	-0.306899	0.306899	1.48e-05	2.01e-05	NFATC2IP	NFATC2-interacting protein	NF2IP_HUMAN	10	-19.1622	0.808378	WT	KO	FALSE	4.82974	NO	FALSE	FALSE	FALSE
WT / KO	Q9H910	-0.239351	0.239351	1.48e-05	2.01e-05	JPT2	Jupiter microtubule associated homolog 2	JUPI2_HUMAN	10	-15.2874	0.847126	WT	KO	FALSE	4.82974	NO	FALSE	FALSE	FALSE
WT / KO	Q8WXF1	-0.151893	0.151893	1.48e-05	2.01e-05	PSPC1	Paraspeckle component 1	PSPC1_HUMAN	26	-9.99311	0.900069	WT	KO	FALSE	4.82974	NO	FALSE	FALSE	FALSE
WT / KO	Q9BV38	0.246202	0.246202	1.49e-05	2.01e-05	WDR18	WD repeat-containing protein 18	WDR18_HUMAN	17	18.608	1.18608	WT	KO	FALSE	4.82681	NO	FALSE	FALSE	FALSE
WT / KO	Q8IUR7	-0.11859	0.11859	1.49e-05	2.02e-05	ARMC8	Armadillo repeat-containing protein 8	ARMC8_HUMAN	18	-7.89128	0.921087	WT	KO	FALSE	4.82681	NO	FALSE	FALSE	FALSE
WT / KO	P55196	-0.188808	0.188808	1.49e-05	2.02e-05	AFDN	Afadin	AFAD_HUMAN	69	-12.267	0.87733	WT	KO	FALSE	4.82681	NO	FALSE	FALSE	FALSE
WT / KO	Q9BY32	0.203168	0.203168	1.5e-05	2.02e-05	ITPA	Inosine triphosphate pyrophosphatase	ITPA_HUMAN	11	15.1224	1.15122	WT	KO	FALSE	4.82391	NO	FALSE	FALSE	FALSE
WT / KO	Q6ZRQ5	-0.353564	0.353564	1.51e-05	2.04e-05	MMS22L	Protein MMS22-like	MMS22_HUMAN	8	-21.7352	0.782648	WT	KO	FALSE	4.82102	NO	FALSE	FALSE	FALSE
WT / KO	Q96P48	0.244202	0.244202	1.51e-05	2.04e-05	ARAP1	Arf-GAP with Rho-GAP domain. ANK repeat and PH domain-containing protein 1	ARAP1_HUMAN	18	18.4437	1.18444	WT	KO	FALSE	4.82102	NO	FALSE	FALSE	FALSE
WT / KO	P26639	0.266746	0.266746	1.53e-05	2.06e-05	TARS1	Threonine--tRNA ligase 1. cytoplasmic	SYTC_HUMAN	40	20.3091	1.20309	WT	KO	FALSE	4.81531	NO	FALSE	FALSE	FALSE
WT / KO	P49427	0.302455	0.302455	1.53e-05	2.06e-05	CDC34	Ubiquitin-conjugating enzyme E2 R1	UB2R1_HUMAN	7	23.3241	1.23324	WT	KO	FALSE	4.81531	NO	FALSE	FALSE	FALSE
WT / KO	P55060	0.150023	0.150023	1.53e-05	2.06e-05	CSE1L	Exportin-2	XPO2_HUMAN	57	10.9587	1.10959	WT	KO	FALSE	4.81531	NO	FALSE	FALSE	FALSE
WT / KO	Q9Y3P9	-0.264052	0.264052	1.53e-05	2.06e-05	RABGAP1	Rab GTPase-activating protein 1	RBGP1_HUMAN	27	-16.7254	0.832746	WT	KO	FALSE	4.81531	NO	FALSE	FALSE	FALSE
WT / KO	Q9ULV3	-0.240343	0.240343	1.54e-05	2.07e-05	CIZ1	Cip1-interacting zinc finger protein	CIZ1_HUMAN	22	-15.3456	0.846544	WT	KO	FALSE	4.81248	NO	FALSE	FALSE	FALSE
WT / KO	P23258	0.341622	0.341622	1.54e-05	2.07e-05	TUBG1	Tubulin gamma-1 chain	TBG1_HUMAN	27	26.7181	1.26718	WT	KO	FALSE	4.81248	NO	FALSE	FALSE	FALSE
WT / KO	O43924	-0.49603	0.49603	1.54e-05	2.07e-05	PDE6D	Retinal rod rhodopsin-sensitive cGMP 3'.5'-cyclic phosphodiesterase subunit delta	PDE6D_HUMAN	4	-29.0945	0.709055	WT	KO	FALSE	4.81248	NO	FALSE	FALSE	FALSE
WT / KO	Q96C01	-0.290607	0.290607	1.55e-05	2.07e-05	FAM136A	Protein FAM136A	F136A_HUMAN	11	-18.2442	0.817558	WT	KO	FALSE	4.80967	NO	FALSE	FALSE	FALSE
WT / KO	Q96Q89	-0.181732	0.181732	1.55e-05	2.08e-05	KIF20B	Kinesin-like protein KIF20B	KI20B_HUMAN	22	-11.8356	0.881644	WT	KO	FALSE	4.80967	NO	FALSE	FALSE	FALSE
WT / KO	P11586	0.223337	0.223337	1.56e-05	2.09e-05	MTHFD1	C-1-tetrahydrofolate synthase. cytoplasmic	C1TC_HUMAN	57	16.7431	1.16743	WT	KO	FALSE	4.80688	NO	FALSE	FALSE	FALSE
WT / KO	Q9UJA5	0.145911	0.145911	1.57e-05	2.1e-05	TRMT6	tRNA (adenine(58)-N(1))-methyltransferase non-catalytic subunit TRM6	TRM6_HUMAN	22	10.6429	1.10643	WT	KO	FALSE	4.8041	NO	FALSE	FALSE	FALSE
WT / KO	P17812	0.167221	0.167221	1.57e-05	2.1e-05	CTPS1	CTP synthase 1	PYRG1_HUMAN	31	12.2894	1.12289	WT	KO	FALSE	4.8041	NO	FALSE	FALSE	FALSE
WT / KO	O00233	-0.230451	0.230451	1.58e-05	2.11e-05	PSMD9	26S proteasome non-ATPase regulatory subunit 9	PSMD9_HUMAN	10	-14.7631	0.852369	WT	KO	FALSE	4.80134	NO	FALSE	FALSE	FALSE
WT / KO	Q9H2U2	-0.286127	0.286127	1.59e-05	2.12e-05	PPA2	Inorganic pyrophosphatase 2. mitochondrial	IPYR2_HUMAN	18	-17.9899	0.820101	WT	KO	FALSE	4.7986	NO	FALSE	FALSE	FALSE
WT / KO	O94842	-0.359788	0.359788	1.6e-05	2.13e-05	TOX4	TOX high mobility group box family member 4	TOX4_HUMAN	10	-22.0721	0.779279	WT	KO	FALSE	4.79588	NO	FALSE	FALSE	FALSE
WT / KO	Q96PU8	-0.117927	0.117927	1.61e-05	2.14e-05	QKI	Protein quaking	QKI_HUMAN	13	-7.84893	0.921511	WT	KO	FALSE	4.79317	NO	FALSE	FALSE	FALSE
WT / KO	P49821	0.124443	0.124443	1.61e-05	2.14e-05	NDUFV1	NADH dehydrogenase [ubiquinone] flavoprotein 1. mitochondrial	NDUV1_HUMAN	22	9.0087	1.09009	WT	KO	FALSE	4.79317	NO	FALSE	FALSE	FALSE
WT / KO	O60678	0.0724259	0.0724259	1.62e-05	2.15e-05	PRMT3	Protein arginine N-methyltransferase 3	ANM3_HUMAN	21	5.14833	1.05148	WT	KO	FALSE	4.79048	NO	FALSE	FALSE	FALSE
WT / KO	O95747	0.303021	0.303021	1.62e-05	2.16e-05	OXSR1	Serine/threonine-protein kinase OSR1	OXSR1_HUMAN	13	23.3725	1.23373	WT	KO	FALSE	4.79048	NO	FALSE	FALSE	FALSE
WT / KO	Q9H936	0.270938	0.270938	1.67e-05	2.22e-05	SLC25A22	Mitochondrial glutamate carrier 1	GHC1_HUMAN	15	20.6592	1.20659	WT	KO	FALSE	4.77728	NO	FALSE	FALSE	FALSE
WT / KO	P35232	0.133275	0.133275	1.69e-05	2.24e-05	PHB	Prohibitin	PHB_HUMAN	22	9.67809	1.09678	WT	KO	FALSE	4.77211	NO	FALSE	FALSE	FALSE
WT / KO	Q9Y520	-0.156426	0.156426	1.69e-05	2.24e-05	PRRC2C	Protein PRRC2C	PRC2C_HUMAN	77	-10.2755	0.897245	WT	KO	FALSE	4.77211	NO	FALSE	FALSE	FALSE
WT / KO	O95478	0.167599	0.167599	1.69e-05	2.24e-05	NSA2	Ribosome biogenesis protein NSA2 homolog	NSA2_HUMAN	10	12.3188	1.12319	WT	KO	FALSE	4.77211	NO	FALSE	FALSE	FALSE
WT / KO	Q9UNP9	-0.183398	0.183398	1.69e-05	2.24e-05	PPIE	Peptidyl-prolyl cis-trans isomerase E	PPIE_HUMAN	11	-11.9374	0.880626	WT	KO	FALSE	4.77211	NO	FALSE	FALSE	FALSE
WT / KO	O75369	0.200841	0.200841	1.7e-05	2.25e-05	FLNB	Filamin-B	FLNB_HUMAN	140	14.9368	1.14937	WT	KO	FALSE	4.76955	NO	FALSE	FALSE	FALSE
WT / KO	P50990	0.366719	0.366719	1.7e-05	2.25e-05	CCT8	T-complex protein 1 subunit theta	TCPQ_HUMAN	43	28.9417	1.28942	WT	KO	FALSE	4.76955	NO	FALSE	FALSE	FALSE
WT / KO	Q7KYR7	-0.545053	0.545053	1.71e-05	2.26e-05	BTN2A1	Butyrophilin subfamily 2 member A1	BT2A1_HUMAN	10	-31.4634	0.685366	WT	KO	FALSE	4.767	NO	FALSE	FALSE	FALSE
WT / KO	O43913	0.216782	0.216782	1.72e-05	2.27e-05	ORC5	Origin recognition complex subunit 5	ORC5_HUMAN	14	16.2139	1.16214	WT	KO	FALSE	4.76447	NO	FALSE	FALSE	FALSE
WT / KO	Q5JRX3	0.168334	0.168334	1.72e-05	2.27e-05	PITRM1	Presequence protease. mitochondrial	PREP_HUMAN	42	12.376	1.12376	WT	KO	FALSE	4.76447	NO	FALSE	FALSE	FALSE
WT / KO	Q9NVH0	-0.427427	0.427427	1.73e-05	2.27e-05	EXD2	Exonuclease 3'-5' domain-containing protein 2	EXD2_HUMAN	14	-25.6413	0.743587	WT	KO	FALSE	4.76195	NO	FALSE	FALSE	FALSE
WT / KO	P31150	-0.208822	0.208822	1.73e-05	2.28e-05	GDI1	Rab GDP dissociation inhibitor alpha	GDIA_HUMAN	19	-13.4757	0.865243	WT	KO	FALSE	4.76195	NO	FALSE	FALSE	FALSE
WT / KO	P17174	0.215287	0.215287	1.74e-05	2.29e-05	GOT1	Aspartate aminotransferase. cytoplasmic	AATC_HUMAN	22	16.0935	1.16093	WT	KO	FALSE	4.75945	NO	FALSE	FALSE	FALSE
WT / KO	Q8TEM1	0.270955	0.270955	1.75e-05	2.29e-05	NUP210	Nuclear pore membrane glycoprotein 210	PO210_HUMAN	45	20.6606	1.20661	WT	KO	FALSE	4.75696	NO	FALSE	FALSE	FALSE
WT / KO	Q96A33	-0.134616	0.134616	1.75e-05	2.29e-05	CCDC47	PAT complex subunit CCDC47	CCD47_HUMAN	24	-8.90875	0.910913	WT	KO	FALSE	4.75696	NO	FALSE	FALSE	FALSE
WT / KO	P37198	-0.219005	0.219005	1.75e-05	2.3e-05	NUP62	Nuclear pore glycoprotein p62	NUP62_HUMAN	12	-14.0842	0.859158	WT	KO	FALSE	4.75696	NO	FALSE	FALSE	FALSE
WT / KO	Q2TBE0	0.375236	0.375236	1.77e-05	2.33e-05	CWF19L2	CWF19-like protein 2	C19L2_HUMAN	11	29.7052	1.29705	WT	KO	FALSE	4.75203	NO	FALSE	FALSE	FALSE
WT / KO	P62888	0.266376	0.266376	1.79e-05	2.35e-05	RPL30	60S ribosomal protein L30	RL30_HUMAN	9	20.2782	1.20278	WT	KO	FALSE	4.74715	NO	FALSE	FALSE	FALSE
WT / KO	Q4G148	-0.329164	0.329164	1.8e-05	2.36e-05	GXYLT1	Glucoside xylosyltransferase 1	GXLT1_HUMAN	17	-20.4002	0.795998	WT	KO	FALSE	4.74473	NO	TRUE	FALSE	FALSE
WT / KO	Q96JM3	-0.197074	0.197074	1.82e-05	2.39e-05	CHAMP1	Chromosome alignment-maintaining phosphoprotein 1	CHAP1_HUMAN	28	-12.7682	0.872318	WT	KO	FALSE	4.73993	NO	FALSE	FALSE	FALSE
WT / KO	P50991	0.164187	0.164187	1.83e-05	2.39e-05	CCT4	T-complex protein 1 subunit delta	TCPD_HUMAN	41	12.0535	1.12053	WT	KO	FALSE	4.73755	NO	FALSE	FALSE	FALSE
WT / KO	P49748	-0.322223	0.322223	1.83e-05	2.39e-05	ACADVL	Very long-chain specific acyl-CoA dehydrogenase. mitochondrial	ACADV_HUMAN	25	-20.0163	0.799837	WT	KO	FALSE	4.73755	NO	FALSE	FALSE	FALSE
WT / KO	Q9ULT8	0.113797	0.113797	1.86e-05	2.42e-05	HECTD1	E3 ubiquitin-protein ligase HECTD1	HECD1_HUMAN	78	8.20721	1.08207	WT	KO	FALSE	4.73049	NO	FALSE	FALSE	FALSE
WT / KO	Q13451	0.174195	0.174195	1.87e-05	2.44e-05	FKBP5	Peptidyl-prolyl cis-trans isomerase FKBP5	FKBP5_HUMAN	26	12.8335	1.12833	WT	KO	FALSE	4.72816	NO	FALSE	FALSE	FALSE
WT / KO	Q9H1E3	-0.279257	0.279257	1.87e-05	2.44e-05	NUCKS1	Nuclear ubiquitous casein and cyclin-dependent kinase substrate 1	NUCKS_HUMAN	13	-17.5985	0.824015	WT	KO	FALSE	4.72816	NO	FALSE	FALSE	FALSE
WT / KO	Q08170	-0.168566	0.168566	1.87e-05	2.44e-05	SRSF4	Serine/arginine-rich splicing factor 4	SRSF4_HUMAN	15	-11.0273	0.889727	WT	KO	FALSE	4.72816	NO	FALSE	FALSE	FALSE
WT / KO	Q9H3N1	-0.1813	0.1813	1.88e-05	2.44e-05	TMX1	Thioredoxin-related transmembrane protein 1	TMX1_HUMAN	16	-11.8092	0.881908	WT	KO	FALSE	4.72584	NO	FALSE	FALSE	FALSE
WT / KO	P39880	-0.292952	0.292952	1.88e-05	2.45e-05	CUX1	Homeobox protein cut-like 1	CUX1_HUMAN	14	-18.377	0.81623	WT	KO	FALSE	4.72584	NO	FALSE	TRUE	FALSE
WT / KO	Q15031	0.259512	0.259512	1.88e-05	2.45e-05	LARS2	Probable leucine--tRNA ligase. mitochondrial	SYLM_HUMAN	28	19.7074	1.19707	WT	KO	FALSE	4.72584	NO	FALSE	FALSE	FALSE
WT / KO	O00291	0.360212	0.360212	1.89e-05	2.46e-05	HIP1	Huntingtin-interacting protein 1	HIP1_HUMAN	19	28.3615	1.28361	WT	KO	FALSE	4.72354	NO	FALSE	FALSE	FALSE
WT / KO	O94887	-0.322012	0.322012	1.89e-05	2.46e-05	FARP2	FERM. ARHGEF and pleckstrin domain-containing protein 2	FARP2_HUMAN	12	-20.0046	0.799954	WT	KO	FALSE	4.72354	NO	FALSE	FALSE	FALSE
WT / KO	Q9Y3L5	-0.216179	0.216179	1.89e-05	2.46e-05	RAP2C	Ras-related protein Rap-2c	RAP2C_HUMAN	8	-13.9158	0.860842	WT	KO	FALSE	4.72354	NO	FALSE	FALSE	FALSE
WT / KO	P50502	-0.148782	0.148782	1.91e-05	2.47e-05	ST13	Hsc70-interacting protein	F10A1_HUMAN	13	-9.79884	0.902012	WT	KO	FALSE	4.71897	NO	FALSE	FALSE	FALSE
WT / KO	P35610	-0.378052	0.378052	1.92e-05	2.48e-05	SOAT1	Sterol O-acyltransferase 1	SOAT1_HUMAN	11	-23.0524	0.769476	WT	KO	FALSE	4.7167	NO	FALSE	FALSE	FALSE
WT / KO	Q9P2R3	-0.217994	0.217994	1.92e-05	2.48e-05	ANKFY1	Rabankyrin-5	ANFY1_HUMAN	32	-14.024	0.85976	WT	KO	FALSE	4.7167	NO	FALSE	FALSE	FALSE
WT / KO	Q9H6Y7	-0.999886	0.999886	1.93e-05	2.5e-05	RNF167	E3 ubiquitin-protein ligase RNF167	RN167_HUMAN	3	-49.996	0.50004	WT	KO	FALSE	4.71444	DOWN	FALSE	FALSE	FALSE
WT / KO	Q70CQ3	-0.655069	0.655069	1.96e-05	2.54e-05	USP30	Ubiquitin carboxyl-terminal hydrolase 30	UBP30_HUMAN	6	-36.4955	0.635045	WT	KO	FALSE	4.70774	NO	FALSE	FALSE	FALSE
WT / KO	Q9BY67	-0.401379	0.401379	1.98e-05	2.56e-05	CADM1	Cell adhesion molecule 1	CADM1_HUMAN	15	-24.2866	0.757134	WT	KO	FALSE	4.70333	NO	FALSE	FALSE	FALSE
WT / KO	O14920	0.216889	0.216889	1.98e-05	2.56e-05	IKBKB	Inhibitor of nuclear factor kappa-B kinase subunit beta	IKKB_HUMAN	13	16.2225	1.16222	WT	KO	FALSE	4.70333	NO	FALSE	FALSE	FALSE
WT / KO	Q9UI95	0.387573	0.387573	1.98e-05	2.56e-05	MAD2L2	Mitotic spindle assembly checkpoint protein MAD2B	MD2L2_HUMAN	1	30.8191	1.30819	WT	KO	FALSE	4.70333	NO	FALSE	FALSE	FALSE
WT / KO	Q9UPT8	-0.42798	0.42798	1.99e-05	2.56e-05	ZC3H4	Zinc finger CCCH domain-containing protein 4	ZC3H4_HUMAN	27	-25.6698	0.743302	WT	KO	FALSE	4.70115	NO	FALSE	FALSE	FALSE
WT / KO	Q6IQ22	-0.230633	0.230633	2e-05	2.58e-05	RAB12	Ras-related protein Rab-12	RAB12_HUMAN	10	-14.7739	0.852261	WT	KO	FALSE	4.69897	NO	FALSE	TRUE	FALSE
WT / KO	Q99735	0.363718	0.363718	2.01e-05	2.59e-05	MGST2	Microsomal glutathione S-transferase 2	MGST2_HUMAN	2	28.6737	1.28674	WT	KO	FALSE	4.6968	NO	FALSE	FALSE	FALSE
WT / KO	Q15056	0.235955	0.235955	2.02e-05	2.59e-05	EIF4H	Eukaryotic translation initiation factor 4H	IF4H_HUMAN	14	17.7686	1.17769	WT	KO	FALSE	4.69465	NO	FALSE	FALSE	FALSE
WT / KO	Q6IA86	0.411227	0.411227	2.02e-05	2.6e-05	ELP2	Elongator complex protein 2	ELP2_HUMAN	29	32.9817	1.32982	WT	KO	FALSE	4.69465	NO	FALSE	FALSE	FALSE
WT / KO	Q5SVZ6	-0.371801	0.371801	2.03e-05	2.61e-05	ZMYM1	Zinc finger MYM-type protein 1	ZMYM1_HUMAN	10	-22.7183	0.772817	WT	KO	FALSE	4.6925	NO	FALSE	FALSE	FALSE
WT / KO	Q15233	-0.158177	0.158177	2.03e-05	2.61e-05	NONO	Non-POU domain-containing octamer-binding protein	NONO_HUMAN	32	-10.3843	0.896157	WT	KO	FALSE	4.6925	NO	FALSE	FALSE	FALSE
WT / KO	C9JLW8	-0.437448	0.437448	2.04e-05	2.62e-05	MCRIP1	Mapk-regulated corepressor-interacting protein 1	MCRI1_HUMAN	6	-26.156	0.73844	WT	KO	FALSE	4.69037	NO	FALSE	FALSE	FALSE
WT / KO	Q15370	0.181051	0.181051	2.04e-05	2.62e-05	ELOB	Elongin-B	ELOB_HUMAN	9	13.371	1.13371	WT	KO	FALSE	4.69037	NO	FALSE	FALSE	FALSE
WT / KO	P63313	-0.448834	0.448834	2.06e-05	2.64e-05	TMSB10	Thymosin beta-10	TYB10_HUMAN	3	-26.7365	0.732635	WT	KO	FALSE	4.68613	NO	FALSE	FALSE	FALSE
WT / KO	Q6P1J9	-0.159289	0.159289	2.07e-05	2.64e-05	CDC73	Parafibromin	CDC73_HUMAN	35	-10.4534	0.895466	WT	KO	FALSE	4.68403	NO	FALSE	FALSE	FALSE
WT / KO	Q92729	-0.150724	0.150724	2.07e-05	2.65e-05	PTPRU	Receptor-type tyrosine-protein phosphatase U	PTPRU_HUMAN	15	-9.9202	0.900798	WT	KO	FALSE	4.68403	NO	FALSE	FALSE	FALSE
WT / KO	Q9BT78	0.0891153	0.0891153	2.09e-05	2.67e-05	COPS4	COP9 signalosome complex subunit 4	CSN4_HUMAN	28	6.37177	1.06372	WT	KO	FALSE	4.67985	NO	FALSE	FALSE	FALSE
WT / KO	P19022	0.259533	0.259533	2.1e-05	2.69e-05	CDH2	Cadherin-2	CADH2_HUMAN	34	19.7091	1.19709	WT	KO	FALSE	4.67778	NO	FALSE	FALSE	FALSE
WT / KO	O14524	-0.165437	0.165437	2.11e-05	2.69e-05	NEMP1	Nuclear envelope integral membrane protein 1	NEMP1_HUMAN	6	-10.8342	0.891658	WT	KO	FALSE	4.67572	NO	FALSE	FALSE	FALSE
WT / KO	Q8NC96	0.159498	0.159498	2.11e-05	2.69e-05	NECAP1	Adaptin ear-binding coat-associated protein 1	NECP1_HUMAN	7	11.6898	1.1169	WT	KO	FALSE	4.67572	NO	FALSE	FALSE	FALSE
WT / KO	O15118	0.0438975	0.0438975	2.11e-05	2.69e-05	NPC1	NPC intracellular cholesterol transporter 1	NPC1_HUMAN	16	3.08951	1.0309	WT	KO	FALSE	4.67572	NO	FALSE	FALSE	FALSE
WT / KO	Q53GQ0	-0.148799	0.148799	2.12e-05	2.69e-05	HSD17B12	Very-long-chain 3-oxoacyl-CoA reductase	DHB12_HUMAN	17	-9.79987	0.902001	WT	KO	FALSE	4.67366	NO	FALSE	FALSE	FALSE
WT / KO	Q8WWV3	-0.703072	0.703072	2.13e-05	2.71e-05	RTN4IP1	Reticulon-4-interacting protein 1. mitochondrial	RT4I1_HUMAN	3	-38.5737	0.614263	WT	KO	FALSE	4.67162	NO	FALSE	FALSE	FALSE
WT / KO	Q9P0R6	-0.380984	0.380984	2.13e-05	2.71e-05	GSKIP	GSK3B-interacting protein	GSKIP_HUMAN	4	-23.2087	0.767913	WT	KO	FALSE	4.67162	NO	FALSE	FALSE	FALSE
WT / KO	P08133	-0.136045	0.136045	2.13e-05	2.71e-05	ANXA6	Annexin A6	ANXA6_HUMAN	49	-8.99899	0.91001	WT	KO	FALSE	4.67162	NO	FALSE	FALSE	FALSE
WT / KO	Q5JSZ5	-0.258993	0.258993	2.14e-05	2.71e-05	PRRC2B	Protein PRRC2B	PRC2B_HUMAN	37	-16.4329	0.835671	WT	KO	FALSE	4.66959	NO	FALSE	FALSE	FALSE
WT / KO	P09601	-0.456184	0.456184	2.14e-05	2.72e-05	HMOX1	Heme oxygenase 1	HMOX1_HUMAN	13	-27.1089	0.728911	WT	KO	FALSE	4.66959	NO	FALSE	FALSE	FALSE
WT / KO	Q8WYA6	-0.209801	0.209801	2.15e-05	2.72e-05	CTNNBL1	Beta-catenin-like protein 1	CTBL1_HUMAN	29	-13.5344	0.864656	WT	KO	FALSE	4.66756	NO	FALSE	FALSE	FALSE
WT / KO	Q9UJJ7	0.771238	0.771238	2.15e-05	2.72e-05	RPUSD1	RNA pseudouridylate synthase domain-containing protein 1	RUSD1_HUMAN	1	70.6734	1.70673	WT	KO	FALSE	4.66756	UP	FALSE	FALSE	FALSE
WT / KO	O94806	0.164901	0.164901	2.15e-05	2.72e-05	PRKD3	Serine/threonine-protein kinase D3	KPCD3_HUMAN	5	12.1089	1.12109	WT	KO	FALSE	4.66756	NO	FALSE	FALSE	FALSE
WT / KO	Q9UK76	-0.3275	0.3275	2.17e-05	2.74e-05	JPT1	Jupiter microtubule associated homolog 1	JUPI1_HUMAN	9	-20.3084	0.796916	WT	KO	FALSE	4.66354	NO	FALSE	FALSE	FALSE
WT / KO	O00541	0.147701	0.147701	2.18e-05	2.75e-05	PES1	Pescadillo homolog	PESC_HUMAN	29	10.7803	1.1078	WT	KO	FALSE	4.66154	NO	FALSE	FALSE	FALSE
WT / KO	P35052	-0.192486	0.192486	2.18e-05	2.75e-05	GPC1	Glypican-1	GPC1_HUMAN	19	-12.4904	0.875096	WT	KO	FALSE	4.66154	NO	FALSE	FALSE	FALSE
WT / KO	O00257	0.247298	0.247298	2.18e-05	2.75e-05	CBX4	E3 SUMO-protein ligase CBX4	CBX4_HUMAN	12	18.6982	1.18698	WT	KO	FALSE	4.66154	NO	FALSE	FALSE	FALSE
WT / KO	Q9UKJ3	-0.327867	0.327867	2.18e-05	2.75e-05	GPATCH8	G patch domain-containing protein 8	GPTC8_HUMAN	24	-20.3286	0.796714	WT	KO	FALSE	4.66154	NO	FALSE	FALSE	FALSE
WT / KO	Q96DI7	-0.144354	0.144354	2.19e-05	2.75e-05	SNRNP40	U5 small nuclear ribonucleoprotein 40 kDa protein	SNR40_HUMAN	22	-9.52155	0.904784	WT	KO	FALSE	4.65956	NO	FALSE	FALSE	FALSE
WT / KO	P13591	0.515421	0.515421	2.19e-05	2.76e-05	NCAM1	Neural cell adhesion molecule 1	NCAM1_HUMAN	21	42.9411	1.42941	WT	KO	FALSE	4.65956	NO	FALSE	TRUE	FALSE
WT / KO	Q7Z6E9	-0.171819	0.171819	2.2e-05	2.76e-05	RBBP6	E3 ubiquitin-protein ligase RBBP6	RBBP6_HUMAN	33	-11.2278	0.887722	WT	KO	FALSE	4.65758	NO	FALSE	FALSE	FALSE
WT / KO	Q8NAV1	-0.2504	0.2504	2.21e-05	2.78e-05	PRPF38A	Pre-mRNA-splicing factor 38A	PR38A_HUMAN	10	-15.9337	0.840663	WT	KO	FALSE	4.65561	NO	FALSE	FALSE	FALSE
WT / KO	Q9UHV9	-0.176494	0.176494	2.22e-05	2.78e-05	PFDN2	Prefoldin subunit 2	PFD2_HUMAN	8	-11.5149	0.884851	WT	KO	FALSE	4.65365	NO	FALSE	FALSE	FALSE
WT / KO	P10321	-0.134718	0.134718	2.23e-05	2.8e-05	HLA-C	HLA class I histocompatibility antigen. C alpha chain	HLAC_HUMAN	11	-8.91518	0.910848	WT	KO	FALSE	4.6517	NO	FALSE	FALSE	FALSE
WT / KO	P18621	0.261116	0.261116	2.24e-05	2.81e-05	RPL17	60S ribosomal protein L17	RL17_HUMAN	11	19.8405	1.19841	WT	KO	FALSE	4.64975	NO	FALSE	FALSE	FALSE
WT / KO	O60885	-0.238452	0.238452	2.24e-05	2.81e-05	BRD4	Bromodomain-containing protein 4	BRD4_HUMAN	28	-15.2346	0.847654	WT	KO	FALSE	4.64975	NO	FALSE	FALSE	FALSE
WT / KO	Q13242	-0.175738	0.175738	2.25e-05	2.82e-05	SRSF9	Serine/arginine-rich splicing factor 9	SRSF9_HUMAN	17	-11.4686	0.885314	WT	KO	FALSE	4.64782	NO	FALSE	FALSE	FALSE
WT / KO	Q9BU61	-0.241881	0.241881	2.25e-05	2.82e-05	NDUFAF3	NADH dehydrogenase [ubiquinone] 1 alpha subcomplex assembly factor 3	NDUF3_HUMAN	6	-15.4358	0.845642	WT	KO	FALSE	4.64782	NO	FALSE	FALSE	FALSE
WT / KO	Q9NS73	-0.357028	0.357028	2.27e-05	2.84e-05	MBIP	MAP3K12-binding inhibitory protein 1	MBIP1_HUMAN	6	-21.9229	0.780771	WT	KO	FALSE	4.64397	NO	FALSE	FALSE	FALSE
WT / KO	O15126	-0.159738	0.159738	2.29e-05	2.85e-05	SCAMP1	Secretory carrier-associated membrane protein 1	SCAM1_HUMAN	8	-10.4812	0.895188	WT	KO	FALSE	4.64016	NO	FALSE	FALSE	FALSE
WT / KO	P04181	0.320356	0.320356	2.29e-05	2.85e-05	OAT	Ornithine aminotransferase. mitochondrial	OAT_HUMAN	24	24.8638	1.24864	WT	KO	FALSE	4.64016	NO	FALSE	FALSE	FALSE
WT / KO	Q12959	-0.216926	0.216926	2.29e-05	2.85e-05	DLG1	Disks large homolog 1	DLG1_HUMAN	27	-13.9603	0.860397	WT	KO	FALSE	4.64016	NO	FALSE	FALSE	FALSE
WT / KO	Q9Y2Y1	0.256333	0.256333	2.29e-05	2.86e-05	POLR3K	DNA-directed RNA polymerase III subunit RPC10	RPC10_HUMAN	3	19.4439	1.19444	WT	KO	FALSE	4.64016	NO	FALSE	FALSE	FALSE
WT / KO	P07738	0.400468	0.400468	2.3e-05	2.86e-05	BPGM	Bisphosphoglycerate mutase	PMGE_HUMAN	7	31.9936	1.31994	WT	KO	FALSE	4.63827	NO	FALSE	FALSE	FALSE
WT / KO	Q02218	-0.240706	0.240706	2.3e-05	2.86e-05	OGDH	2-oxoglutarate dehydrogenase. mitochondrial	ODO1_HUMAN	46	-15.3669	0.846331	WT	KO	FALSE	4.63827	NO	FALSE	FALSE	FALSE
WT / KO	Q14137	0.159674	0.159674	2.3e-05	2.86e-05	BOP1	Ribosome biogenesis protein BOP1	BOP1_HUMAN	33	11.7035	1.11703	WT	KO	FALSE	4.63827	NO	FALSE	FALSE	FALSE
WT / KO	Q96BR5	-0.103644	0.103644	2.31e-05	2.87e-05	COA7	Cytochrome c oxidase assembly factor 7	COA7_HUMAN	10	-6.93204	0.93068	WT	KO	FALSE	4.63639	NO	FALSE	FALSE	FALSE
WT / KO	Q9C0B1	-0.150253	0.150253	2.32e-05	2.88e-05	FTO	Alpha-ketoglutarate-dependent dioxygenase FTO	FTO_HUMAN	28	-9.89077	0.901092	WT	KO	FALSE	4.63451	NO	FALSE	FALSE	FALSE
WT / KO	O43823	-0.281902	0.281902	2.33e-05	2.89e-05	AKAP8	A-kinase anchor protein 8	AKAP8_HUMAN	23	-17.7494	0.822506	WT	KO	FALSE	4.63264	NO	FALSE	FALSE	FALSE
WT / KO	Q6UW63	-0.165801	0.165801	2.33e-05	2.89e-05	POGLUT2	Protein O-glucosyltransferase 2	PLGT2_HUMAN	14	-10.8566	0.891434	WT	KO	FALSE	4.63264	NO	FALSE	FALSE	FALSE
WT / KO	Q9P2J5	0.358151	0.358151	2.34e-05	2.9e-05	LARS1	Leucine--tRNA ligase. cytoplasmic	SYLC_HUMAN	59	28.1782	1.28178	WT	KO	FALSE	4.63078	NO	FALSE	FALSE	FALSE
WT / KO	Q9NWT6	-0.363042	0.363042	2.34e-05	2.9e-05	HIF1AN	Hypoxia-inducible factor 1-alpha inhibitor	HIF1N_HUMAN	10	-22.2477	0.777523	WT	KO	FALSE	4.63078	NO	FALSE	FALSE	FALSE
WT / KO	P36543	-0.407075	0.407075	2.35e-05	2.91e-05	ATP6V1E1	V-type proton ATPase subunit E 1	VATE1_HUMAN	12	-24.5849	0.754151	WT	KO	FALSE	4.62893	NO	FALSE	FALSE	FALSE
WT / KO	Q9UNQ2	0.252531	0.252531	2.36e-05	2.93e-05	DIMT1	Probable dimethyladenosine transferase	DIM1_HUMAN	18	19.1295	1.1913	WT	KO	FALSE	4.62709	NO	FALSE	FALSE	FALSE
WT / KO	Q9NVV5	-0.410611	0.410611	2.38e-05	2.94e-05	AIG1	Androgen-induced gene 1 protein	AIG1_HUMAN	2	-24.7696	0.752304	WT	KO	FALSE	4.62342	NO	FALSE	FALSE	FALSE
WT / KO	Q14781	0.356014	0.356014	2.38e-05	2.94e-05	CBX2	Chromobox protein homolog 2	CBX2_HUMAN	12	27.9885	1.27988	WT	KO	FALSE	4.62342	NO	FALSE	FALSE	FALSE
WT / KO	Q9UIS9	-0.477195	0.477195	2.38e-05	2.94e-05	MBD1	Methyl-CpG-binding domain protein 1	MBD1_HUMAN	7	-28.1627	0.718373	WT	KO	FALSE	4.62342	NO	FALSE	FALSE	FALSE
WT / KO	Q12904	0.213155	0.213155	2.39e-05	2.94e-05	AIMP1	Aminoacyl tRNA synthase complex-interacting multifunctional protein 1	AIMP1_HUMAN	18	15.9221	1.15922	WT	KO	FALSE	4.6216	NO	FALSE	FALSE	FALSE
WT / KO	Q96F63	-0.295358	0.295358	2.4e-05	2.95e-05	CCDC97	Coiled-coil domain-containing protein 97	CCD97_HUMAN	15	-18.513	0.81487	WT	KO	FALSE	4.61979	NO	FALSE	FALSE	FALSE
WT / KO	Q9BYD2	0.159346	0.159346	2.4e-05	2.96e-05	MRPL9	39S ribosomal protein L9. mitochondrial	RM09_HUMAN	9	11.678	1.11678	WT	KO	FALSE	4.61979	NO	FALSE	FALSE	FALSE
WT / KO	O75165	-0.272954	0.272954	2.4e-05	2.96e-05	DNAJC13	DnaJ homolog subfamily C member 13	DJC13_HUMAN	61	-17.2377	0.827623	WT	KO	FALSE	4.61979	NO	FALSE	FALSE	FALSE
WT / KO	P05771	-0.571689	0.571689	2.41e-05	2.96e-05	PRKCB	Protein kinase C beta type	KPCB_HUMAN	6	-32.7171	0.672829	WT	KO	FALSE	4.61798	NO	FALSE	FALSE	FALSE
WT / KO	P30520	0.137486	0.137486	2.41e-05	2.96e-05	ADSS2	Adenylosuccinate synthetase isozyme 2	PURA2_HUMAN	21	9.99867	1.09999	WT	KO	FALSE	4.61798	NO	FALSE	FALSE	FALSE
WT / KO	Q9P1U1	1.20779	1.20779	2.42e-05	2.97e-05	ACTR3B	Actin-related protein 3B	ARP3B_HUMAN	2	130.984	2.30984	WT	KO	FALSE	4.61618	UP	FALSE	FALSE	FALSE
WT / KO	Q8IWB9	-0.3705	0.3705	2.44e-05	3e-05	TEX2	Testis-expressed protein 2	TEX2_HUMAN	5	-22.6486	0.773514	WT	KO	FALSE	4.61261	NO	FALSE	FALSE	FALSE
WT / KO	Q92581	-0.449499	0.449499	2.44e-05	3e-05	SLC9A6	Sodium/hydrogen exchanger 6	SL9A6_HUMAN	4	-26.7703	0.732297	WT	KO	FALSE	4.61261	NO	FALSE	FALSE	FALSE
WT / KO	Q9BU76	-0.193925	0.193925	2.45e-05	3e-05	MMTAG2	Multiple myeloma tumor-associated protein 2	MMTA2_HUMAN	12	-12.5776	0.874224	WT	KO	FALSE	4.61083	NO	FALSE	FALSE	FALSE
WT / KO	Q02880	-0.0990305	0.0990305	2.46e-05	3.01e-05	TOP2B	DNA topoisomerase 2-beta	TOP2B_HUMAN	78	-6.63398	0.93366	WT	KO	FALSE	4.60906	NO	FALSE	FALSE	FALSE
WT / KO	P26373	0.216544	0.216544	2.47e-05	3.03e-05	RPL13	60S ribosomal protein L13	RL13_HUMAN	15	16.1947	1.16195	WT	KO	FALSE	4.6073	NO	FALSE	FALSE	FALSE
WT / KO	Q92900	0.155905	0.155905	2.48e-05	3.04e-05	UPF1	Regulator of nonsense transcripts 1	RENT1_HUMAN	51	11.412	1.11412	WT	KO	FALSE	4.60555	NO	FALSE	FALSE	FALSE
WT / KO	Q9NYZ3	-0.555363	0.555363	2.49e-05	3.04e-05	GTSE1	G2 and S phase-expressed protein 1	GTSE1_HUMAN	13	-31.9514	0.680486	WT	KO	FALSE	4.6038	NO	FALSE	FALSE	FALSE
WT / KO	O95297	0.106631	0.106631	2.5e-05	3.05e-05	MPZL1	Myelin protein zero-like protein 1	MPZL1_HUMAN	6	7.67108	1.07671	WT	KO	FALSE	4.60206	NO	FALSE	FALSE	FALSE
WT / KO	P10109	-0.481176	0.481176	2.5e-05	3.05e-05	FDX1	Adrenodoxin. mitochondrial	ADX_HUMAN	5	-28.3607	0.716393	WT	KO	FALSE	4.60206	NO	FALSE	FALSE	FALSE
WT / KO	O00411	0.242793	0.242793	2.52e-05	3.07e-05	POLRMT	DNA-directed RNA polymerase. mitochondrial	RPOM_HUMAN	38	18.3281	1.18328	WT	KO	FALSE	4.5986	NO	FALSE	FALSE	FALSE
WT / KO	Q02809	0.291255	0.291255	2.52e-05	3.07e-05	PLOD1	Procollagen-lysine.2-oxoglutarate 5-dioxygenase 1	PLOD1_HUMAN	37	22.3704	1.2237	WT	KO	FALSE	4.5986	NO	FALSE	FALSE	FALSE
WT / KO	P31930	-0.132482	0.132482	2.53e-05	3.09e-05	UQCRC1	Cytochrome b-c1 complex subunit 1. mitochondrial	QCR1_HUMAN	22	-8.77396	0.91226	WT	KO	FALSE	4.59688	NO	FALSE	FALSE	FALSE
WT / KO	P52952	-0.338674	0.338674	2.54e-05	3.09e-05	NKX2-5	Homeobox protein Nkx-2.5	NKX25_HUMAN	2	-20.9232	0.790768	WT	KO	FALSE	4.59517	NO	FALSE	FALSE	FALSE
WT / KO	Q86Y82	-0.278745	0.278745	2.54e-05	3.09e-05	STX12	Syntaxin-12	STX12_HUMAN	9	-17.5692	0.824308	WT	KO	FALSE	4.59517	NO	FALSE	TRUE	FALSE
WT / KO	Q5JTH9	0.20427	0.20427	2.55e-05	3.1e-05	RRP12	RRP12-like protein	RRP12_HUMAN	51	15.2103	1.1521	WT	KO	FALSE	4.59346	NO	FALSE	FALSE	FALSE
WT / KO	P42345	0.13796	0.13796	2.56e-05	3.1e-05	MTOR	Serine/threonine-protein kinase mTOR	MTOR_HUMAN	67	10.0348	1.10035	WT	KO	FALSE	4.59176	NO	FALSE	TRUE	FALSE
WT / KO	Q15067	-0.347063	0.347063	2.56e-05	3.1e-05	ACOX1	Peroxisomal acyl-coenzyme A oxidase 1	ACOX1_HUMAN	19	-21.3817	0.786183	WT	KO	FALSE	4.59176	NO	FALSE	FALSE	FALSE
WT / KO	O15116	-0.233467	0.233467	2.56e-05	3.11e-05	LSM1	U6 snRNA-associated Sm-like protein LSm1	LSM1_HUMAN	7	-14.9411	0.850589	WT	KO	FALSE	4.59176	NO	FALSE	FALSE	FALSE
WT / KO	O14686	-0.194795	0.194795	2.56e-05	3.11e-05	KMT2D	Histone-lysine N-methyltransferase 2D	KMT2D_HUMAN	20	-12.6303	0.873697	WT	KO	FALSE	4.59176	NO	FALSE	FALSE	FALSE
WT / KO	P78318	-0.232826	0.232826	2.59e-05	3.14e-05	IGBP1	Immunoglobulin-binding protein 1	IGBP1_HUMAN	13	-14.9034	0.850966	WT	KO	FALSE	4.5867	NO	FALSE	FALSE	FALSE
WT / KO	Q92922	0.111675	0.111675	2.59e-05	3.14e-05	SMARCC1	SWI/SNF complex subunit SMARCC1	SMRC1_HUMAN	47	8.04822	1.08048	WT	KO	FALSE	4.5867	NO	FALSE	FALSE	FALSE
WT / KO	P54764	-0.488029	0.488029	2.6e-05	3.15e-05	EPHA4	Ephrin type-A receptor 4	EPHA4_HUMAN	22	-28.7001	0.712999	WT	KO	FALSE	4.58503	NO	FALSE	FALSE	FALSE
WT / KO	P60174	0.289735	0.289735	2.61e-05	3.15e-05	TPI1	Triosephosphate isomerase	TPIS_HUMAN	20	22.2415	1.22242	WT	KO	FALSE	4.58336	NO	FALSE	FALSE	FALSE
WT / KO	Q9BTY7	0.259599	0.259599	2.62e-05	3.16e-05	HGH1	Protein HGH1 homolog	HGH1_HUMAN	16	19.7146	1.19715	WT	KO	FALSE	4.5817	NO	FALSE	FALSE	FALSE
WT / KO	P04049	0.344182	0.344182	2.62e-05	3.16e-05	RAF1	RAF proto-oncogene serine/threonine-protein kinase	RAF1_HUMAN	16	26.9431	1.26943	WT	KO	FALSE	4.5817	NO	FALSE	FALSE	FALSE
WT / KO	P49005	0.205955	0.205955	2.63e-05	3.17e-05	POLD2	DNA polymerase delta subunit 2	DPOD2_HUMAN	14	15.345	1.15345	WT	KO	FALSE	4.58004	NO	FALSE	FALSE	FALSE
WT / KO	Q9BQ39	-0.167102	0.167102	2.63e-05	3.17e-05	DDX50	ATP-dependent RNA helicase DDX50	DDX50_HUMAN	37	-10.937	0.89063	WT	KO	FALSE	4.58004	NO	FALSE	FALSE	FALSE
WT / KO	Q8N257	-0.246628	0.246628	2.66e-05	3.2e-05	H2BU1	Histone H2B type 3-B	H2B3B_HUMAN	4	-15.7136	0.842864	WT	KO	FALSE	4.57512	NO	FALSE	FALSE	FALSE
WT / KO	Q6NTE8	-0.500843	0.500843	2.68e-05	3.22e-05	MRNIP	MRN complex-interacting protein	MRNIP_HUMAN	4	-29.3306	0.706694	WT	KO	FALSE	4.57187	NO	FALSE	FALSE	FALSE
WT / KO	Q9H9Y2	0.192073	0.192073	2.68e-05	3.22e-05	RPF1	Ribosome production factor 1	RPF1_HUMAN	10	14.2404	1.1424	WT	KO	FALSE	4.57187	NO	FALSE	FALSE	FALSE
WT / KO	Q5THJ4	-0.565595	0.565595	2.69e-05	3.24e-05	VPS13D	Vacuolar protein sorting-associated protein 13D	VP13D_HUMAN	3	-32.4323	0.675677	WT	KO	FALSE	4.57025	NO	FALSE	FALSE	FALSE
WT / KO	Q9HBL8	0.562209	0.562209	2.7e-05	3.24e-05	NMRAL1	NmrA-like family domain-containing protein 1	NMRL1_HUMAN	3	47.6529	1.47653	WT	KO	FALSE	4.56864	NO	FALSE	FALSE	FALSE
WT / KO	Q96IG2	-0.637335	0.637335	2.74e-05	3.29e-05	FBXL20	F-box/LRR-repeat protein 20	FXL20_HUMAN	3	-35.7101	0.642899	WT	KO	FALSE	4.56225	NO	FALSE	FALSE	FALSE
WT / KO	Q7Z6K3	-0.294887	0.294887	2.77e-05	3.32e-05	PTAR1	Protein prenyltransferase alpha subunit repeat-containing protein 1	PTAR1_HUMAN	6	-18.4864	0.815136	WT	KO	FALSE	4.55752	NO	FALSE	FALSE	FALSE
WT / KO	Q5JRA6	-0.174071	0.174071	2.81e-05	3.37e-05	MIA3	Transport and Golgi organization protein 1 homolog	TGO1_HUMAN	51	-11.3662	0.886338	WT	KO	FALSE	4.55129	NO	FALSE	TRUE	FALSE
WT / KO	Q4G0F5	-0.256256	0.256256	2.83e-05	3.39e-05	VPS26B	Vacuolar protein sorting-associated protein 26B	VP26B_HUMAN	11	-16.2742	0.837258	WT	KO	FALSE	4.54821	NO	FALSE	FALSE	FALSE
WT / KO	O60925	-0.228552	0.228552	2.84e-05	3.4e-05	PFDN1	Prefoldin subunit 1	PFD1_HUMAN	9	-14.6509	0.853491	WT	KO	FALSE	4.54668	NO	FALSE	FALSE	FALSE
WT / KO	O94808	0.213715	0.213715	2.84e-05	3.4e-05	GFPT2	Glutamine--fructose-6-phosphate aminotransferase [isomerizing] 2	GFPT2_HUMAN	16	15.967	1.15967	WT	KO	FALSE	4.54668	NO	FALSE	FALSE	FALSE
WT / KO	Q9Y281	-0.167182	0.167182	2.85e-05	3.4e-05	CFL2	Cofilin-2	COF2_HUMAN	8	-10.942	0.89058	WT	KO	FALSE	4.54516	NO	FALSE	FALSE	FALSE
WT / KO	P11279	-0.46493	0.46493	2.86e-05	3.4e-05	LAMP1	Lysosome-associated membrane glycoprotein 1	LAMP1_HUMAN	8	-27.5494	0.724506	WT	KO	FALSE	4.54363	NO	FALSE	FALSE	FALSE
WT / KO	Q96KR1	-0.144111	0.144111	2.86e-05	3.4e-05	ZFR	Zinc finger RNA-binding protein	ZFR_HUMAN	38	-9.50633	0.904937	WT	KO	FALSE	4.54363	NO	FALSE	FALSE	FALSE
WT / KO	P12755	0.434824	0.434824	2.86e-05	3.4e-05	SKI	Ski oncogene	SKI_HUMAN	5	35.1746	1.35175	WT	KO	FALSE	4.54363	NO	FALSE	FALSE	FALSE
WT / KO	P49321	-0.126476	0.126476	2.88e-05	3.42e-05	NASP	Nuclear autoantigenic sperm protein	NASP_HUMAN	48	-8.39339	0.916066	WT	KO	FALSE	4.54061	NO	FALSE	FALSE	FALSE
WT / KO	Q96EM0	-0.373345	0.373345	2.88e-05	3.42e-05	L3HYPDH	Trans-3-hydroxy-L-proline dehydratase	T3HPD_HUMAN	8	-22.8009	0.771991	WT	KO	FALSE	4.54061	NO	FALSE	FALSE	FALSE
WT / KO	P27707	-0.27542	0.27542	2.89e-05	3.44e-05	DCK	Deoxycytidine kinase	DCK_HUMAN	8	-17.379	0.82621	WT	KO	FALSE	4.5391	NO	FALSE	FALSE	FALSE
WT / KO	Q14011	-0.370723	0.370723	2.91e-05	3.46e-05	CIRBP	Cold-inducible RNA-binding protein	CIRBP_HUMAN	6	-22.6605	0.773395	WT	KO	FALSE	4.53611	NO	FALSE	FALSE	FALSE
WT / KO	Q15008	0.147496	0.147496	2.93e-05	3.48e-05	PSMD6	26S proteasome non-ATPase regulatory subunit 6	PSMD6_HUMAN	29	10.7645	1.10765	WT	KO	FALSE	4.53313	NO	FALSE	FALSE	FALSE
WT / KO	O43424	-0.450639	0.450639	2.95e-05	3.49e-05	GRID2	Glutamate receptor ionotropic. delta-2	GRID2_HUMAN	1	-26.8281	0.731719	WT	KO	FALSE	4.53018	NO	FALSE	FALSE	FALSE
WT / KO	Q9UNW1	0.736598	0.736598	2.95e-05	3.5e-05	MINPP1	Multiple inositol polyphosphate phosphatase 1	MINP1_HUMAN	27	66.6242	1.66624	WT	KO	FALSE	4.53018	NO	FALSE	FALSE	FALSE
WT / KO	Q9BQC3	0.450182	0.450182	2.97e-05	3.52e-05	DPH2	2-(3-amino-3-carboxypropyl)histidine synthase subunit 2	DPH2_HUMAN	14	36.6212	1.36621	WT	KO	FALSE	4.52724	NO	FALSE	FALSE	FALSE
WT / KO	Q8IY57	-0.589467	0.589467	2.98e-05	3.52e-05	YAF2	YY1-associated factor 2	YAF2_HUMAN	3	-33.5411	0.664589	WT	KO	FALSE	4.52578	NO	FALSE	FALSE	FALSE
WT / KO	Q9Y2Z4	-0.239309	0.239309	2.99e-05	3.53e-05	YARS2	Tyrosine--tRNA ligase. mitochondrial	SYYM_HUMAN	21	-15.2849	0.847151	WT	KO	FALSE	4.52433	NO	FALSE	FALSE	FALSE
WT / KO	O15270	-0.141949	0.141949	2.99e-05	3.53e-05	SPTLC2	Serine palmitoyltransferase 2	SPTC2_HUMAN	18	-9.37058	0.906294	WT	KO	FALSE	4.52433	NO	FALSE	FALSE	FALSE
WT / KO	Q07955	-0.248741	0.248741	3.01e-05	3.55e-05	SRSF1	Serine/arginine-rich splicing factor 1	SRSF1_HUMAN	17	-15.837	0.84163	WT	KO	FALSE	4.52143	NO	FALSE	FALSE	FALSE
WT / KO	Q14684	0.191682	0.191682	3.03e-05	3.57e-05	RRP1B	Ribosomal RNA processing protein 1 homolog B	RRP1B_HUMAN	33	14.2095	1.14209	WT	KO	FALSE	4.51856	NO	FALSE	FALSE	FALSE
WT / KO	Q15084	0.105283	0.105283	3.03e-05	3.57e-05	PDIA6	Protein disulfide-isomerase A6	PDIA6_HUMAN	20	7.57053	1.07571	WT	KO	FALSE	4.51856	NO	FALSE	FALSE	FALSE
WT / KO	Q8IZH2	-0.214898	0.214898	3.03e-05	3.57e-05	XRN1	5'-3' exoribonuclease 1	XRN1_HUMAN	32	-13.8393	0.861607	WT	KO	FALSE	4.51856	NO	FALSE	FALSE	FALSE
WT / KO	O95376	0.220208	0.220208	3.04e-05	3.58e-05	ARIH2	E3 ubiquitin-protein ligase ARIH2	ARI2_HUMAN	17	16.4901	1.1649	WT	KO	FALSE	4.51713	NO	FALSE	FALSE	FALSE
WT / KO	Q04837	0.51536	0.51536	3.04e-05	3.58e-05	SSBP1	Single-stranded DNA-binding protein. mitochondrial	SSBP_HUMAN	7	42.9351	1.42935	WT	KO	FALSE	4.51713	NO	FALSE	FALSE	FALSE
WT / KO	Q9Y487	-0.294455	0.294455	3.05e-05	3.59e-05	ATP6V0A2	V-type proton ATPase 116 kDa subunit a2	VPP2_HUMAN	22	-18.462	0.81538	WT	KO	FALSE	4.5157	NO	FALSE	FALSE	FALSE
WT / KO	P10301	-0.696393	0.696393	3.06e-05	3.6e-05	RRAS	Ras-related protein R-Ras	RRAS_HUMAN	3	-38.2887	0.617113	WT	KO	FALSE	4.51428	NO	FALSE	FALSE	FALSE
WT / KO	Q9UNM6	0.146848	0.146848	3.08e-05	3.61e-05	PSMD13	26S proteasome non-ATPase regulatory subunit 13	PSD13_HUMAN	27	10.7148	1.10715	WT	KO	FALSE	4.51145	NO	FALSE	FALSE	FALSE
WT / KO	Q9BYB4	-0.138517	0.138517	3.11e-05	3.65e-05	GNB1L	Guanine nucleotide-binding protein subunit beta-like protein 1	GNB1L_HUMAN	13	-9.15477	0.908452	WT	KO	FALSE	4.50724	NO	FALSE	FALSE	FALSE
WT / KO	P48730	-0.172149	0.172149	3.13e-05	3.67e-05	CSNK1D	Casein kinase I isoform delta	KC1D_HUMAN	6	-11.248	0.88752	WT	KO	FALSE	4.50446	NO	FALSE	TRUE	FALSE
WT / KO	Q9UQR1	-0.343311	0.343311	3.15e-05	3.69e-05	ZNF148	Zinc finger protein 148	ZN148_HUMAN	11	-21.177	0.78823	WT	KO	FALSE	4.50169	NO	FALSE	FALSE	FALSE
WT / KO	Q15386	0.168358	0.168358	3.2e-05	3.74e-05	UBE3C	Ubiquitin-protein ligase E3C	UBE3C_HUMAN	30	12.3779	1.12378	WT	KO	FALSE	4.49485	NO	FALSE	FALSE	FALSE
WT / KO	P28289	-0.608157	0.608157	3.21e-05	3.75e-05	TMOD1	Tropomodulin-1	TMOD1_HUMAN	10	-34.3966	0.656034	WT	KO	FALSE	4.49349	NO	FALSE	FALSE	FALSE
WT / KO	O95149	0.445551	0.445551	3.24e-05	3.79e-05	SNUPN	Snurportin-1	SPN1_HUMAN	7	36.1834	1.36183	WT	KO	FALSE	4.48945	NO	FALSE	FALSE	FALSE
WT / KO	P48507	0.378452	0.378452	3.27e-05	3.82e-05	GCLM	Glutamate--cysteine ligase regulatory subunit	GSH0_HUMAN	7	29.9946	1.29995	WT	KO	FALSE	4.48545	NO	FALSE	FALSE	FALSE
WT / KO	P57076	0.304838	0.304838	3.27e-05	3.82e-05	CFAP298	Cilia- and flagella-associated protein 298	CF298_HUMAN	16	23.528	1.23528	WT	KO	FALSE	4.48545	NO	FALSE	FALSE	FALSE
WT / KO	Q9UJY5	-0.266689	0.266689	3.3e-05	3.85e-05	GGA1	ADP-ribosylation factor-binding protein GGA1	GGA1_HUMAN	9	-16.8775	0.831225	WT	KO	FALSE	4.48149	NO	FALSE	FALSE	FALSE
WT / KO	Q08380	-0.315563	0.315563	3.31e-05	3.85e-05	LGALS3BP	Galectin-3-binding protein	LG3BP_HUMAN	24	-19.6463	0.803537	WT	KO	FALSE	4.48017	NO	FALSE	FALSE	FALSE
WT / KO	Q9UBB9	-0.0610634	0.0610634	3.31e-05	3.85e-05	TFIP11	Tuftelin-interacting protein 11	TFP11_HUMAN	33	-4.14427	0.958557	WT	KO	FALSE	4.48017	NO	FALSE	FALSE	FALSE
WT / KO	O75157	-0.140926	0.140926	3.33e-05	3.88e-05	TSC22D2	TSC22 domain family protein 2	T22D2_HUMAN	10	-9.30634	0.906937	WT	KO	FALSE	4.47756	NO	FALSE	FALSE	FALSE
WT / KO	Q9H832	0.151088	0.151088	3.33e-05	3.88e-05	UBE2Z	Ubiquitin-conjugating enzyme E2 Z	UBE2Z_HUMAN	12	11.0406	1.11041	WT	KO	FALSE	4.47756	NO	FALSE	FALSE	FALSE
WT / KO	Q9UBU9	-0.101944	0.101944	3.35e-05	3.89e-05	NXF1	Nuclear RNA export factor 1	NXF1_HUMAN	27	-6.82233	0.931777	WT	KO	FALSE	4.47496	NO	FALSE	FALSE	FALSE
WT / KO	Q13503	-0.379921	0.379921	3.37e-05	3.92e-05	MED21	Mediator of RNA polymerase II transcription subunit 21	MED21_HUMAN	2	-23.152	0.76848	WT	KO	FALSE	4.47237	NO	FALSE	FALSE	FALSE
WT / KO	P08236	0.632686	0.632686	3.39e-05	3.93e-05	GUSB	Beta-glucuronidase	BGLR_HUMAN	15	55.0449	1.55045	WT	KO	FALSE	4.4698	NO	FALSE	FALSE	TRUE
WT / KO	Q7L2J0	0.421654	0.421654	3.38e-05	3.93e-05	MEPCE	7SK snRNA methylphosphate capping enzyme	MEPCE_HUMAN	21	33.9462	1.33946	WT	KO	FALSE	4.47108	NO	FALSE	FALSE	FALSE
WT / KO	Q9BRD0	-0.552312	0.552312	3.38e-05	3.93e-05	BUD13	BUD13 homolog	BUD13_HUMAN	12	-31.8074	0.681926	WT	KO	FALSE	4.47108	NO	FALSE	FALSE	FALSE
WT / KO	Q9NP90	-0.77648	0.77648	3.39e-05	3.93e-05	RAB9B	Ras-related protein Rab-9B	RAB9B_HUMAN	2	-41.6211	0.583789	WT	KO	FALSE	4.4698	DOWN	FALSE	FALSE	FALSE
WT / KO	Q9NRZ9	-0.161122	0.161122	3.42e-05	3.96e-05	HELLS	Lymphoid-specific helicase	HELLS_HUMAN	42	-10.5671	0.894329	WT	KO	FALSE	4.46597	NO	FALSE	FALSE	FALSE
WT / KO	Q9NU23	-0.314923	0.314923	3.43e-05	3.97e-05	LYRM2	LYR motif-containing protein 2	LYRM2_HUMAN	3	-19.6106	0.803894	WT	KO	FALSE	4.46471	NO	FALSE	FALSE	FALSE
WT / KO	O75208	-0.213755	0.213755	3.45e-05	3.99e-05	COQ9	Ubiquinone biosynthesis protein COQ9. mitochondrial	COQ9_HUMAN	8	-13.771	0.86229	WT	KO	FALSE	4.46218	NO	FALSE	FALSE	FALSE
WT / KO	Q7L2E3	0.145596	0.145596	3.45e-05	3.99e-05	DHX30	ATP-dependent RNA helicase DHX30	DHX30_HUMAN	69	10.6188	1.10619	WT	KO	FALSE	4.46218	NO	FALSE	FALSE	FALSE
WT / KO	P41208	-0.369601	0.369601	3.46e-05	4e-05	CETN2	Centrin-2	CETN2_HUMAN	11	-22.6004	0.773996	WT	KO	FALSE	4.46092	NO	FALSE	FALSE	FALSE
WT / KO	P16930	0.242646	0.242646	3.47e-05	4.01e-05	FAH	Fumarylacetoacetase	FAAA_HUMAN	12	18.3161	1.18316	WT	KO	FALSE	4.45967	NO	FALSE	FALSE	FALSE
WT / KO	P51654	-0.368123	0.368123	3.5e-05	4.04e-05	GPC3	Glypican-3	GPC3_HUMAN	14	-22.521	0.77479	WT	KO	FALSE	4.45593	NO	FALSE	FALSE	FALSE
WT / KO	Q9BT17	0.381481	0.381481	3.5e-05	4.04e-05	MTG1	Mitochondrial ribosome-associated GTPase 1	MTG1_HUMAN	7	30.2679	1.30268	WT	KO	FALSE	4.45593	NO	FALSE	FALSE	FALSE
WT / KO	P45983	-0.287019	0.287019	3.51e-05	4.04e-05	MAPK8	Mitogen-activated protein kinase 8	MK08_HUMAN	11	-18.0406	0.819594	WT	KO	FALSE	4.45469	NO	FALSE	FALSE	FALSE
WT / KO	Q8WUH2	-0.320045	0.320045	3.51e-05	4.04e-05	TGFBRAP1	Transforming growth factor-beta receptor-associated protein 1	TGFA1_HUMAN	4	-19.8955	0.801045	WT	KO	FALSE	4.45469	NO	FALSE	FALSE	FALSE
WT / KO	O75439	0.134535	0.134535	3.52e-05	4.05e-05	PMPCB	Mitochondrial-processing peptidase subunit beta	MPPB_HUMAN	20	9.77388	1.09774	WT	KO	FALSE	4.45346	NO	FALSE	FALSE	FALSE
WT / KO	Q9Y394	-0.304677	0.304677	3.52e-05	4.05e-05	DHRS7	Dehydrogenase/reductase SDR family member 7	DHRS7_HUMAN	9	-19.0376	0.809624	WT	KO	FALSE	4.45346	NO	FALSE	FALSE	FALSE
WT / KO	P62318	-0.200712	0.200712	3.53e-05	4.06e-05	SNRPD3	Small nuclear ribonucleoprotein Sm D3	SMD3_HUMAN	6	-12.9879	0.870121	WT	KO	FALSE	4.45223	NO	FALSE	FALSE	FALSE
WT / KO	Q9Y2J2	-0.149396	0.149396	3.55e-05	4.07e-05	EPB41L3	Band 4.1-like protein 3	E41L3_HUMAN	36	-9.83721	0.901628	WT	KO	FALSE	4.44977	NO	FALSE	FALSE	FALSE
WT / KO	Q9NXV6	-0.303072	0.303072	3.57e-05	4.09e-05	CDKN2AIP	CDKN2A-interacting protein	CARF_HUMAN	23	-18.9475	0.810525	WT	KO	FALSE	4.44733	NO	FALSE	FALSE	FALSE
WT / KO	Q5U3C3	-0.128995	0.128995	3.59e-05	4.12e-05	TMEM164	Transmembrane protein 164	TM164_HUMAN	2	-8.55317	0.914468	WT	KO	FALSE	4.44491	NO	FALSE	FALSE	FALSE
WT / KO	Q9BTT4	-0.346099	0.346099	3.59e-05	4.12e-05	MED10	Mediator of RNA polymerase II transcription subunit 10	MED10_HUMAN	4	-21.3291	0.786709	WT	KO	FALSE	4.44491	NO	FALSE	FALSE	FALSE
WT / KO	O43402	0.288156	0.288156	3.6e-05	4.13e-05	EMC8	ER membrane protein complex subunit 8	EMC8_HUMAN	8	22.1078	1.22108	WT	KO	FALSE	4.4437	NO	FALSE	FALSE	FALSE
WT / KO	P23396	0.201608	0.201608	3.61e-05	4.13e-05	RPS3	40S ribosomal protein S3	RS3_HUMAN	21	14.998	1.14998	WT	KO	FALSE	4.44249	NO	FALSE	FALSE	FALSE
WT / KO	Q15813	0.171365	0.171365	3.61e-05	4.13e-05	TBCE	Tubulin-specific chaperone E	TBCE_HUMAN	30	12.6124	1.12612	WT	KO	FALSE	4.44249	NO	FALSE	FALSE	FALSE
WT / KO	Q86TX2	-0.427399	0.427399	3.61e-05	4.13e-05	ACOT1	Acyl-coenzyme A thioesterase 1	ACOT1_HUMAN	17	-25.6399	0.743601	WT	KO	FALSE	4.44249	NO	FALSE	FALSE	FALSE
WT / KO	Q9BSJ2	0.434148	0.434148	3.61e-05	4.13e-05	TUBGCP2	Gamma-tubulin complex component 2	GCP2_HUMAN	42	35.1113	1.35111	WT	KO	FALSE	4.44249	NO	FALSE	FALSE	FALSE
WT / KO	Q8NFW8	-0.166567	0.166567	3.62e-05	4.13e-05	CMAS	N-acylneuraminate cytidylyltransferase	NEUA_HUMAN	16	-10.904	0.89096	WT	KO	FALSE	4.44129	NO	FALSE	FALSE	FALSE
WT / KO	O76080	-0.34388	0.34388	3.62e-05	4.13e-05	ZFAND5	AN1-type zinc finger protein 5	ZFAN5_HUMAN	7	-21.2081	0.787919	WT	KO	FALSE	4.44129	NO	FALSE	FALSE	FALSE
WT / KO	O95352	0.256268	0.256268	3.63e-05	4.14e-05	ATG7	Ubiquitin-like modifier-activating enzyme ATG7	ATG7_HUMAN	22	19.4385	1.19439	WT	KO	FALSE	4.44009	NO	FALSE	FALSE	FALSE
WT / KO	Q9NQT8	-0.410504	0.410504	3.65e-05	4.16e-05	KIF13B	Kinesin-like protein KIF13B	KI13B_HUMAN	8	-24.7639	0.752361	WT	KO	FALSE	4.43771	NO	FALSE	FALSE	FALSE
WT / KO	Q13123	-0.179396	0.179396	3.67e-05	4.17e-05	IK	Protein Red	RED_HUMAN	24	-11.6927	0.883073	WT	KO	FALSE	4.43533	NO	FALSE	FALSE	FALSE
WT / KO	O43752	-0.65463	0.65463	3.67e-05	4.18e-05	STX6	Syntaxin-6	STX6_HUMAN	7	-36.4762	0.635238	WT	KO	FALSE	4.43533	NO	FALSE	TRUE	FALSE
WT / KO	P62256	0.363382	0.363382	3.68e-05	4.18e-05	UBE2H	Ubiquitin-conjugating enzyme E2 H	UBE2H_HUMAN	5	28.6438	1.28644	WT	KO	FALSE	4.43415	NO	FALSE	FALSE	FALSE
WT / KO	Q9UBQ5	0.225723	0.225723	3.68e-05	4.18e-05	EIF3K	Eukaryotic translation initiation factor 3 subunit K	EIF3K_HUMAN	10	16.9363	1.16936	WT	KO	FALSE	4.43415	NO	FALSE	FALSE	FALSE
WT / KO	Q86UE4	0.133605	0.133605	3.71e-05	4.21e-05	MTDH	Protein LYRIC	LYRIC_HUMAN	22	9.70317	1.09703	WT	KO	FALSE	4.43063	NO	FALSE	FALSE	FALSE
WT / KO	Q04726	0.258599	0.258599	3.78e-05	4.28e-05	TLE3	Transducin-like enhancer protein 3	TLE3_HUMAN	20	19.6316	1.19632	WT	KO	FALSE	4.42251	NO	FALSE	FALSE	FALSE
WT / KO	P55265	-0.102082	0.102082	3.81e-05	4.31e-05	ADAR	Double-stranded RNA-specific adenosine deaminase	DSRAD_HUMAN	52	-6.83126	0.931687	WT	KO	FALSE	4.41908	NO	FALSE	FALSE	FALSE
WT / KO	Q8WVP7	0.462019	0.462019	3.81e-05	4.31e-05	LMBR1	Limb region 1 protein homolog	LMBR1_HUMAN	2	37.7468	1.37747	WT	KO	FALSE	4.41908	NO	FALSE	FALSE	FALSE
WT / KO	Q9UBI1	0.234818	0.234818	3.81e-05	4.31e-05	COMMD3	COMM domain-containing protein 3	COMD3_HUMAN	11	17.6758	1.17676	WT	KO	FALSE	4.41908	NO	FALSE	FALSE	FALSE
WT / KO	O95239	-0.0800796	0.0800796	3.83e-05	4.34e-05	KIF4A	Chromosome-associated kinesin KIF4A	KIF4A_HUMAN	49	-5.39945	0.946005	WT	KO	FALSE	4.4168	NO	FALSE	FALSE	FALSE
WT / KO	Q14344	-0.150105	0.150105	3.83e-05	4.34e-05	GNA13	Guanine nucleotide-binding protein subunit alpha-13	GNA13_HUMAN	17	-9.88149	0.901185	WT	KO	FALSE	4.4168	NO	FALSE	FALSE	FALSE
WT / KO	Q9BW92	-0.109494	0.109494	3.85e-05	4.34e-05	TARS2	Threonine--tRNA ligase. mitochondrial	SYTM_HUMAN	28	-7.30867	0.926913	WT	KO	FALSE	4.41454	NO	FALSE	FALSE	FALSE
WT / KO	Q96RS0	0.609802	0.609802	3.85e-05	4.34e-05	TGS1	Trimethylguanosine synthase	TGS1_HUMAN	9	52.605	1.52605	WT	KO	FALSE	4.41454	NO	FALSE	FALSE	FALSE
WT / KO	Q9HBK9	-0.316652	0.316652	3.85e-05	4.34e-05	AS3MT	Arsenite methyltransferase	AS3MT_HUMAN	17	-19.7069	0.802931	WT	KO	FALSE	4.41454	NO	FALSE	FALSE	FALSE
WT / KO	Q9NRW7	-0.18384	0.18384	3.86e-05	4.35e-05	VPS45	Vacuolar protein sorting-associated protein 45	VPS45_HUMAN	25	-11.9644	0.880356	WT	KO	FALSE	4.41341	NO	FALSE	TRUE	FALSE
WT / KO	P35609	-0.41524	0.41524	3.87e-05	4.35e-05	ACTN2	Alpha-actinin-2	ACTN2_HUMAN	1	-25.0105	0.749895	WT	KO	FALSE	4.41229	NO	FALSE	FALSE	FALSE
WT / KO	P56277	-0.425319	0.425319	3.87e-05	4.35e-05	CMC4	Cx9C motif-containing protein 4	CMC4_HUMAN	4	-25.5326	0.744674	WT	KO	FALSE	4.41229	NO	FALSE	FALSE	FALSE
WT / KO	Q9H4K7	-0.223043	0.223043	3.87e-05	4.35e-05	MTG2	Mitochondrial ribosome-associated GTPase 2	MTG2_HUMAN	2	-14.3243	0.856757	WT	KO	FALSE	4.41229	NO	FALSE	FALSE	FALSE
WT / KO	O15511	0.216219	0.216219	3.88e-05	4.36e-05	ARPC5	Actin-related protein 2/3 complex subunit 5	ARPC5_HUMAN	5	16.1685	1.16168	WT	KO	FALSE	4.41117	NO	FALSE	FALSE	FALSE
WT / KO	Q15418	0.279829	0.279829	3.89e-05	4.37e-05	RPS6KA1	Ribosomal protein S6 kinase alpha-1	KS6A1_HUMAN	16	21.4051	1.21405	WT	KO	FALSE	4.41005	NO	FALSE	FALSE	FALSE
WT / KO	O00422	-0.25152	0.25152	3.9e-05	4.38e-05	SAP18	Histone deacetylase complex subunit SAP18	SAP18_HUMAN	11	-15.9989	0.840011	WT	KO	FALSE	4.40894	NO	FALSE	FALSE	FALSE
WT / KO	Q68D10	-0.330074	0.330074	3.9e-05	4.38e-05	SPTY2D1	Protein SPT2 homolog	SPT2_HUMAN	13	-20.4505	0.795495	WT	KO	FALSE	4.40894	NO	FALSE	FALSE	FALSE
WT / KO	Q6P3X3	0.209567	0.209567	3.91e-05	4.39e-05	TTC27	Tetratricopeptide repeat protein 27	TTC27_HUMAN	20	15.6341	1.15634	WT	KO	FALSE	4.40782	NO	FALSE	FALSE	FALSE
WT / KO	Q86YB8	-0.334806	0.334806	3.91e-05	4.39e-05	ERO1B	ERO1-like protein beta	ERO1B_HUMAN	9	-20.7109	0.792891	WT	KO	FALSE	4.40782	NO	FALSE	FALSE	FALSE
WT / KO	P38606	-0.249415	0.249415	3.92e-05	4.39e-05	ATP6V1A	V-type proton ATPase catalytic subunit A	VATA_HUMAN	34	-15.8763	0.841237	WT	KO	FALSE	4.40671	NO	FALSE	FALSE	FALSE
WT / KO	Q6KCM7	-0.485659	0.485659	3.95e-05	4.42e-05	SLC25A25	Calcium-binding mitochondrial carrier protein SCaMC-2	SCMC2_HUMAN	6	-28.5829	0.714171	WT	KO	FALSE	4.4034	NO	FALSE	FALSE	FALSE
WT / KO	Q9BT43	-0.487391	0.487391	3.95e-05	4.42e-05	POLR3GL	DNA-directed RNA polymerase III subunit RPC7-like	RPC7L_HUMAN	2	-28.6686	0.713314	WT	KO	FALSE	4.4034	NO	FALSE	FALSE	FALSE
WT / KO	Q13427	-0.177723	0.177723	3.96e-05	4.42e-05	PPIG	Peptidyl-prolyl cis-trans isomerase G	PPIG_HUMAN	10	-11.5903	0.884097	WT	KO	FALSE	4.4023	NO	FALSE	FALSE	FALSE
WT / KO	Q52LA3	-0.565437	0.565437	3.96e-05	4.42e-05	LIN52	Protein lin-52 homolog	LIN52_HUMAN	2	-32.4249	0.675751	WT	KO	FALSE	4.4023	NO	FALSE	FALSE	FALSE
WT / KO	Q9BVT8	0.828683	0.828683	3.96e-05	4.42e-05	TMUB1	Transmembrane and ubiquitin-like domain-containing protein 1	TMUB1_HUMAN	3	77.6063	1.77606	WT	KO	FALSE	4.4023	UP	FALSE	FALSE	FALSE
WT / KO	Q9NWX5	0.491892	0.491892	3.97e-05	4.43e-05	ASB6	Ankyrin repeat and SOCS box protein 6	ASB6_HUMAN	8	40.6287	1.40629	WT	KO	FALSE	4.40121	NO	FALSE	FALSE	FALSE
WT / KO	Q16560	-0.349282	0.349282	3.98e-05	4.43e-05	SNRNP35	U11/U12 small nuclear ribonucleoprotein 35 kDa protein	U1SBP_HUMAN	2	-21.5025	0.784975	WT	KO	FALSE	4.40012	NO	FALSE	FALSE	FALSE
WT / KO	P48147	-0.189117	0.189117	4.01e-05	4.46e-05	PREP	Prolyl endopeptidase	PPCE_HUMAN	44	-12.2858	0.877142	WT	KO	FALSE	4.39686	NO	FALSE	FALSE	FALSE
WT / KO	O60637	-1.02729	1.02729	4.03e-05	4.49e-05	TSPAN3	Tetraspanin-3	TSN3_HUMAN	3	-50.937	0.49063	WT	KO	FALSE	4.39469	DOWN	FALSE	FALSE	FALSE
WT / KO	Q9P035	-0.179717	0.179717	4.05e-05	4.51e-05	HACD3	Very-long-chain (3R)-3-hydroxyacyl-CoA dehydratase 3	HACD3_HUMAN	12	-11.7124	0.882876	WT	KO	FALSE	4.39254	NO	FALSE	FALSE	FALSE
WT / KO	Q8NBM4	0.282362	0.282362	4.06e-05	4.51e-05	UBAC2	Ubiquitin-associated domain-containing protein 2	UBAC2_HUMAN	13	21.6184	1.21618	WT	KO	FALSE	4.39147	NO	FALSE	FALSE	FALSE
WT / KO	Q9BYD3	0.245725	0.245725	4.05e-05	4.51e-05	MRPL4	39S ribosomal protein L4. mitochondrial	RM04_HUMAN	11	18.5688	1.18569	WT	KO	FALSE	4.39254	NO	FALSE	FALSE	FALSE
WT / KO	Q13569	-0.865353	0.865353	4.09e-05	4.54e-05	TDG	G/T mismatch-specific thymine DNA glycosylase	TDG_HUMAN	2	-45.1088	0.548912	WT	KO	FALSE	4.38828	DOWN	FALSE	FALSE	FALSE
WT / KO	Q12841	-0.427198	0.427198	4.11e-05	4.56e-05	FSTL1	Follistatin-related protein 1	FSTL1_HUMAN	23	-25.6295	0.743705	WT	KO	FALSE	4.38616	NO	FALSE	FALSE	FALSE
WT / KO	Q9Y6D6	0.448654	0.448654	4.11e-05	4.56e-05	ARFGEF1	Brefeldin A-inhibited guanine nucleotide-exchange protein 1	BIG1_HUMAN	19	36.4766	1.36477	WT	KO	FALSE	4.38616	NO	FALSE	TRUE	FALSE
WT / KO	Q2KHT3	-0.866582	0.866582	4.12e-05	4.57e-05	CLEC16A	Protein CLEC16A	CL16A_HUMAN	3	-45.1555	0.548445	WT	KO	FALSE	4.3851	DOWN	FALSE	FALSE	FALSE
WT / KO	P29692	-0.197627	0.197627	4.13e-05	4.57e-05	EEF1D	Elongation factor 1-delta	EF1D_HUMAN	19	-12.8016	0.871984	WT	KO	FALSE	4.38405	NO	FALSE	FALSE	FALSE
WT / KO	Q8IWT6	-0.446326	0.446326	4.14e-05	4.59e-05	LRRC8A	Volume-regulated anion channel subunit LRRC8A	LRC8A_HUMAN	11	-26.609	0.73391	WT	KO	FALSE	4.383	NO	FALSE	FALSE	FALSE
WT / KO	Q9UHA4	-0.414544	0.414544	4.15e-05	4.59e-05	LAMTOR3	Ragulator complex protein LAMTOR3	LTOR3_HUMAN	3	-24.9743	0.750257	WT	KO	FALSE	4.38195	NO	FALSE	FALSE	FALSE
WT / KO	P49674	-0.182392	0.182392	4.17e-05	4.61e-05	CSNK1E	Casein kinase I isoform epsilon	KC1E_HUMAN	14	-11.876	0.88124	WT	KO	FALSE	4.37986	NO	FALSE	FALSE	FALSE
WT / KO	Q13613	-0.167467	0.167467	4.18e-05	4.61e-05	MTMR1	Myotubularin-related protein 1	MTMR1_HUMAN	26	-10.9595	0.890405	WT	KO	FALSE	4.37882	NO	FALSE	FALSE	FALSE
WT / KO	P82909	-0.264769	0.264769	4.19e-05	4.62e-05	MRPS36	28S ribosomal protein S36. mitochondrial	RT36_HUMAN	6	-16.7668	0.832332	WT	KO	FALSE	4.37779	NO	FALSE	FALSE	FALSE
WT / KO	Q13045	-0.169077	0.169077	4.19e-05	4.62e-05	FLII	Protein flightless-1 homolog	FLII_HUMAN	37	-11.0588	0.889412	WT	KO	FALSE	4.37779	NO	FALSE	FALSE	FALSE
WT / KO	Q13085	0.208565	0.208565	4.19e-05	4.62e-05	ACACA	Acetyl-CoA carboxylase 1	ACACA_HUMAN	72	15.5538	1.15554	WT	KO	FALSE	4.37779	NO	FALSE	FALSE	FALSE
WT / KO	Q14527	0.173061	0.173061	4.2e-05	4.63e-05	HLTF	Helicase-like transcription factor	HLTF_HUMAN	30	12.7448	1.12745	WT	KO	FALSE	4.37675	NO	FALSE	FALSE	FALSE
WT / KO	Q5T4S7	0.169684	0.169684	4.2e-05	4.63e-05	UBR4	E3 ubiquitin-protein ligase UBR4	UBR4_HUMAN	118	12.4812	1.12481	WT	KO	FALSE	4.37675	NO	FALSE	FALSE	FALSE
WT / KO	P27635	0.243379	0.243379	4.21e-05	4.63e-05	RPL10	60S ribosomal protein L10	RL10_HUMAN	13	18.3762	1.18376	WT	KO	FALSE	4.37572	NO	FALSE	FALSE	FALSE
WT / KO	Q8IXK2	1.47512	1.47512	4.21e-05	4.63e-05	GALNT12	Polypeptide N-acetylgalactosaminyltransferase 12	GLT12_HUMAN	11	178.007	2.78007	WT	KO	FALSE	4.37572	UP	TRUE	TRUE	FALSE
WT / KO	Q15393	-0.134361	0.134361	4.23e-05	4.65e-05	SF3B3	Splicing factor 3B subunit 3	SF3B3_HUMAN	53	-8.89269	0.911073	WT	KO	FALSE	4.37366	NO	FALSE	FALSE	FALSE
WT / KO	P60660	-0.248484	0.248484	4.24e-05	4.65e-05	MYL6	Myosin light polypeptide 6	MYL6_HUMAN	8	-15.822	0.84178	WT	KO	FALSE	4.37263	NO	FALSE	FALSE	FALSE
WT / KO	Q9Y2Q0	-0.141922	0.141922	4.25e-05	4.66e-05	ATP8A1	Phospholipid-transporting ATPase IA	AT8A1_HUMAN	2	-9.36889	0.906311	WT	KO	FALSE	4.37161	NO	FALSE	TRUE	FALSE
WT / KO	Q8NBT2	0.194546	0.194546	4.26e-05	4.67e-05	SPC24	Kinetochore protein Spc24	SPC24_HUMAN	10	14.4364	1.14436	WT	KO	FALSE	4.37059	NO	FALSE	FALSE	FALSE
WT / KO	Q13190	-0.120444	0.120444	4.26e-05	4.67e-05	STX5	Syntaxin-5	STX5_HUMAN	14	-8.00955	0.919904	WT	KO	FALSE	4.37059	NO	FALSE	TRUE	FALSE
WT / KO	P09669	0.320594	0.320594	4.28e-05	4.68e-05	COX6C	Cytochrome c oxidase subunit 6C	COX6C_HUMAN	9	24.8844	1.24884	WT	KO	FALSE	4.36856	NO	FALSE	FALSE	FALSE
WT / KO	Q6ZMG9	-0.201522	0.201522	4.28e-05	4.69e-05	CERS6	Ceramide synthase 6	CERS6_HUMAN	7	-13.0367	0.869633	WT	KO	FALSE	4.36856	NO	FALSE	FALSE	FALSE
WT / KO	Q9NXW9	0.591672	0.591672	4.29e-05	4.69e-05	ALKBH4	Alpha-ketoglutarate-dependent dioxygenase alkB homolog 4	ALKB4_HUMAN	10	50.6992	1.50699	WT	KO	FALSE	4.36754	NO	FALSE	FALSE	FALSE
WT / KO	Q6UB35	0.123202	0.123202	4.31e-05	4.71e-05	MTHFD1L	Monofunctional C1-tetrahydrofolate synthase. mitochondrial	C1TM_HUMAN	35	8.91495	1.08915	WT	KO	FALSE	4.36552	NO	FALSE	FALSE	FALSE
WT / KO	Q8N3R9	-0.347948	0.347948	4.31e-05	4.71e-05	PALS1	Protein PALS1	PALS1_HUMAN	17	-21.4299	0.785701	WT	KO	FALSE	4.36552	NO	FALSE	FALSE	FALSE
WT / KO	Q96P47	0.369208	0.369208	4.31e-05	4.71e-05	AGAP3	Arf-GAP with GTPase. ANK repeat and PH domain-containing protein 3	AGAP3_HUMAN	9	29.1643	1.29164	WT	KO	FALSE	4.36552	NO	FALSE	FALSE	FALSE
WT / KO	P62879	0.195697	0.195697	4.32e-05	4.72e-05	GNB2	Guanine nucleotide-binding protein G(I)/G(S)/G(T) subunit beta-2	GBB2_HUMAN	8	14.5277	1.14528	WT	KO	FALSE	4.36452	NO	FALSE	FALSE	FALSE
WT / KO	Q96I51	0.415528	0.415528	4.32e-05	4.72e-05	RCC1L	RCC1-like G exchanging factor-like protein	RCC1L_HUMAN	14	33.3787	1.33379	WT	KO	FALSE	4.36452	NO	FALSE	FALSE	FALSE
WT / KO	Q5VUA4	-0.330885	0.330885	4.33e-05	4.72e-05	ZNF318	Zinc finger protein 318	ZN318_HUMAN	31	-20.4951	0.795049	WT	KO	FALSE	4.36351	NO	FALSE	FALSE	FALSE
WT / KO	P35268	0.175671	0.175671	4.34e-05	4.72e-05	RPL22	60S ribosomal protein L22	RL22_HUMAN	5	12.949	1.12949	WT	KO	FALSE	4.36251	NO	FALSE	FALSE	FALSE
WT / KO	P06744	0.229474	0.229474	4.34e-05	4.73e-05	GPI	Glucose-6-phosphate isomerase	G6PI_HUMAN	29	17.2407	1.17241	WT	KO	FALSE	4.36251	NO	FALSE	FALSE	FALSE
WT / KO	Q2TAA5	-0.44762	0.44762	4.36e-05	4.75e-05	ALG11	GDP-Man:Man(3)GlcNAc(2)-PP-Dol alpha-1.2-mannosyltransferase	ALG11_HUMAN	6	-26.6748	0.733252	WT	KO	FALSE	4.36051	NO	FALSE	FALSE	FALSE
WT / KO	Q14566	-0.195297	0.195297	4.4e-05	4.78e-05	MCM6	DNA replication licensing factor MCM6	MCM6_HUMAN	53	-12.6607	0.873393	WT	KO	FALSE	4.35655	NO	FALSE	FALSE	FALSE
WT / KO	Q16626	-0.340505	0.340505	4.4e-05	4.78e-05	MEA1	Male-enhanced antigen 1	MEA1_HUMAN	4	-21.0235	0.789765	WT	KO	FALSE	4.35655	NO	FALSE	FALSE	FALSE
WT / KO	Q15650	-0.258821	0.258821	4.43e-05	4.81e-05	TRIP4	Activating signal cointegrator 1	TRIP4_HUMAN	16	-16.4229	0.835771	WT	KO	FALSE	4.3536	NO	FALSE	FALSE	FALSE
WT / KO	Q13084	0.225982	0.225982	4.45e-05	4.83e-05	MRPL28	39S ribosomal protein L28. mitochondrial	RM28_HUMAN	13	16.9573	1.16957	WT	KO	FALSE	4.35164	NO	FALSE	FALSE	FALSE
WT / KO	Q04724	-0.318224	0.318224	4.46e-05	4.83e-05	TLE1	Transducin-like enhancer protein 1	TLE1_HUMAN	2	-19.7943	0.802057	WT	KO	FALSE	4.35067	NO	FALSE	FALSE	FALSE
WT / KO	P14649	-0.267476	0.267476	4.47e-05	4.85e-05	MYL6B	Myosin light chain 6B	MYL6B_HUMAN	8	-16.9228	0.830772	WT	KO	FALSE	4.34969	NO	FALSE	FALSE	FALSE
WT / KO	Q9NX63	0.167662	0.167662	4.48e-05	4.85e-05	CHCHD3	MICOS complex subunit MIC19	MIC19_HUMAN	15	12.3236	1.12324	WT	KO	FALSE	4.34872	NO	FALSE	FALSE	FALSE
WT / KO	O15040	-0.645534	0.645534	4.48e-05	4.85e-05	TECPR2	Tectonin beta-propeller repeat-containing protein 2	TCPR2_HUMAN	2	-36.0744	0.639256	WT	KO	FALSE	4.34872	NO	FALSE	FALSE	FALSE
WT / KO	O96017	0.282734	0.282734	4.5e-05	4.87e-05	CHEK2	Serine/threonine-protein kinase Chk2	CHK2_HUMAN	14	21.6498	1.2165	WT	KO	FALSE	4.34679	NO	FALSE	FALSE	FALSE
WT / KO	Q8NFV4	0.506184	0.506184	4.54e-05	4.91e-05	ABHD11	Protein ABHD11	ABHDB_HUMAN	9	42.0288	1.42029	WT	KO	FALSE	4.34294	NO	FALSE	FALSE	FALSE
WT / KO	Q8IUX1	-0.34458	0.34458	4.56e-05	4.92e-05	TMEM126B	Complex I assembly factor TMEM126B. mitochondrial	T126B_HUMAN	2	-21.2463	0.787537	WT	KO	FALSE	4.34104	NO	FALSE	FALSE	FALSE
WT / KO	Q8NEZ5	0.150027	0.150027	4.56e-05	4.92e-05	FBXO22	F-box only protein 22	FBX22_HUMAN	12	10.9591	1.10959	WT	KO	FALSE	4.34104	NO	FALSE	FALSE	FALSE
WT / KO	Q9UKX7	-0.202859	0.202859	4.56e-05	4.92e-05	NUP50	Nuclear pore complex protein Nup50	NUP50_HUMAN	24	-13.1173	0.868827	WT	KO	FALSE	4.34104	NO	FALSE	FALSE	FALSE
WT / KO	O75531	-0.203187	0.203187	4.57e-05	4.93e-05	BANF1	Barrier-to-autointegration factor	BAF_HUMAN	11	-13.137	0.86863	WT	KO	FALSE	4.34008	NO	FALSE	FALSE	FALSE
WT / KO	P06132	0.201011	0.201011	4.57e-05	4.93e-05	UROD	Uroporphyrinogen decarboxylase	DCUP_HUMAN	16	14.9504	1.1495	WT	KO	FALSE	4.34008	NO	FALSE	FALSE	FALSE
WT / KO	Q9UKN8	-0.113654	0.113654	4.58e-05	4.93e-05	GTF3C4	General transcription factor 3C polypeptide 4	TF3C4_HUMAN	42	-7.57556	0.924244	WT	KO	FALSE	4.33913	NO	FALSE	FALSE	FALSE
WT / KO	Q9UQB8	0.127613	0.127613	4.62e-05	4.98e-05	BAIAP2	Brain-specific angiogenesis inhibitor 1-associated protein 2	BAIP2_HUMAN	24	9.24844	1.09248	WT	KO	FALSE	4.33536	NO	FALSE	FALSE	FALSE
WT / KO	Q8TBZ3	-0.290022	0.290022	4.66e-05	5.01e-05	WDR20	WD repeat-containing protein 20	WDR20_HUMAN	2	-18.2111	0.817889	WT	KO	FALSE	4.33161	NO	FALSE	FALSE	FALSE
WT / KO	P61026	-0.225729	0.225729	4.67e-05	5.02e-05	RAB10	Ras-related protein Rab-10	RAB10_HUMAN	12	-14.4837	0.855163	WT	KO	FALSE	4.33068	NO	FALSE	TRUE	FALSE
WT / KO	Q96A73	-0.795613	0.795613	4.67e-05	5.02e-05	KIAA1191	Putative monooxygenase p33MONOX	P33MX_HUMAN	4	-42.3902	0.576098	WT	KO	FALSE	4.33068	DOWN	FALSE	FALSE	FALSE
WT / KO	O75380	-0.218987	0.218987	4.71e-05	5.05e-05	NDUFS6	NADH dehydrogenase [ubiquinone] iron-sulfur protein 6. mitochondrial	NDUS6_HUMAN	7	-14.0831	0.859169	WT	KO	FALSE	4.32698	NO	FALSE	FALSE	FALSE
WT / KO	P46926	-0.242406	0.242406	4.71e-05	5.05e-05	GNPDA1	Glucosamine-6-phosphate isomerase 1	GNPI1_HUMAN	17	-15.4666	0.845334	WT	KO	FALSE	4.32698	NO	FALSE	FALSE	FALSE
WT / KO	P19174	0.153412	0.153412	4.75e-05	5.09e-05	PLCG1	1-phosphatidylinositol 4.5-bisphosphate phosphodiesterase gamma-1	PLCG1_HUMAN	42	11.2196	1.1122	WT	KO	FALSE	4.32331	NO	FALSE	FALSE	FALSE
WT / KO	Q8WVJ2	-0.116581	0.116581	4.75e-05	5.09e-05	NUDCD2	NudC domain-containing protein 2	NUDC2_HUMAN	7	-7.7629	0.922371	WT	KO	FALSE	4.32331	NO	FALSE	FALSE	FALSE
WT / KO	P84098	0.25798	0.25798	4.76e-05	5.1e-05	RPL19	60S ribosomal protein L19	RL19_HUMAN	11	19.5803	1.1958	WT	KO	FALSE	4.32239	NO	FALSE	FALSE	FALSE
WT / KO	O00178	0.227726	0.227726	4.79e-05	5.12e-05	GTPBP1	GTP-binding protein 1	GTPB1_HUMAN	25	17.0988	1.17099	WT	KO	FALSE	4.31966	NO	FALSE	FALSE	FALSE
WT / KO	P33992	-0.195084	0.195084	4.79e-05	5.12e-05	MCM5	DNA replication licensing factor MCM5	MCM5_HUMAN	53	-12.6478	0.873522	WT	KO	FALSE	4.31966	NO	FALSE	FALSE	FALSE
WT / KO	Q96B54	-0.42747	0.42747	4.79e-05	5.12e-05	ZNF428	Zinc finger protein 428	ZN428_HUMAN	4	-25.6435	0.743565	WT	KO	FALSE	4.31966	NO	FALSE	FALSE	FALSE
WT / KO	Q6ZN17	-0.387464	0.387464	4.8e-05	5.13e-05	LIN28B	Protein lin-28 homolog B	LN28B_HUMAN	10	-23.5528	0.764472	WT	KO	FALSE	4.31876	NO	FALSE	FALSE	FALSE
WT / KO	O95785	-0.209324	0.209324	4.84e-05	5.16e-05	WIZ	Protein Wiz	WIZ_HUMAN	25	-13.5057	0.864943	WT	KO	FALSE	4.31515	NO	FALSE	FALSE	FALSE
WT / KO	Q96SI1	0.395167	0.395167	4.84e-05	5.16e-05	KCTD15	BTB/POZ domain-containing protein KCTD15	KCD15_HUMAN	6	31.5095	1.3151	WT	KO	FALSE	4.31515	NO	FALSE	FALSE	FALSE
WT / KO	O14925	-0.192715	0.192715	4.85e-05	5.17e-05	TIMM23	Mitochondrial import inner membrane translocase subunit Tim23	TIM23_HUMAN	8	-12.5043	0.874957	WT	KO	FALSE	4.31426	NO	FALSE	FALSE	FALSE
WT / KO	Q96GX5	0.347531	0.347531	4.86e-05	5.17e-05	MASTL	Serine/threonine-protein kinase greatwall	GWL_HUMAN	10	27.2381	1.27238	WT	KO	FALSE	4.31336	NO	FALSE	FALSE	FALSE
WT / KO	Q9Y450	-0.0591244	0.0591244	4.86e-05	5.18e-05	HBS1L	HBS1-like protein	HBS1L_HUMAN	34	-4.01535	0.959847	WT	KO	FALSE	4.31336	NO	FALSE	FALSE	FALSE
WT / KO	O60664	-0.13984	0.13984	4.87e-05	5.18e-05	PLIN3	Perilipin-3	PLIN3_HUMAN	21	-9.23803	0.90762	WT	KO	FALSE	4.31247	NO	FALSE	FALSE	FALSE
WT / KO	Q15274	-0.169412	0.169412	4.9e-05	5.21e-05	QPRT	Nicotinate-nucleotide pyrophosphorylase [carboxylating]	NADC_HUMAN	9	-11.0795	0.889205	WT	KO	FALSE	4.3098	NO	FALSE	FALSE	FALSE
WT / KO	O14656	-0.280104	0.280104	4.92e-05	5.23e-05	TOR1A	Torsin-1A	TOR1A_HUMAN	10	-17.6469	0.823531	WT	KO	FALSE	4.30803	NO	FALSE	FALSE	FALSE
WT / KO	Q5VWJ9	-0.0964994	0.0964994	4.94e-05	5.24e-05	SNX30	Sorting nexin-30	SNX30_HUMAN	4	-6.47003	0.9353	WT	KO	FALSE	4.30627	NO	FALSE	FALSE	FALSE
WT / KO	Q7L523	-0.285958	0.285958	4.98e-05	5.28e-05	RRAGA	Ras-related GTP-binding protein A	RRAGA_HUMAN	10	-17.9803	0.820197	WT	KO	FALSE	4.30277	NO	FALSE	FALSE	FALSE
WT / KO	P23634	-0.252222	0.252222	4.98e-05	5.29e-05	ATP2B4	Plasma membrane calcium-transporting ATPase 4	AT2B4_HUMAN	29	-16.0398	0.839602	WT	KO	FALSE	4.30277	NO	FALSE	FALSE	FALSE
WT / KO	Q14157	-0.101157	0.101157	5.02e-05	5.33e-05	UBAP2L	Ubiquitin-associated protein 2-like	UBP2L_HUMAN	26	-6.77149	0.932285	WT	KO	FALSE	4.2993	NO	FALSE	FALSE	FALSE
WT / KO	Q9NRR5	-0.118199	0.118199	5.03e-05	5.33e-05	UBQLN4	Ubiquilin-4	UBQL4_HUMAN	17	-7.8663	0.921337	WT	KO	FALSE	4.29843	NO	FALSE	FALSE	FALSE
WT / KO	P28482	-0.149728	0.149728	5.05e-05	5.35e-05	MAPK1	Mitogen-activated protein kinase 1	MK01_HUMAN	25	-9.85799	0.90142	WT	KO	FALSE	4.29671	NO	FALSE	FALSE	FALSE
WT / KO	Q9NP79	-0.111609	0.111609	5.06e-05	5.35e-05	VTA1	Vacuolar protein sorting-associated protein VTA1 homolog	VTA1_HUMAN	11	-7.44451	0.925555	WT	KO	FALSE	4.29585	NO	FALSE	FALSE	FALSE
WT / KO	Q15050	0.190539	0.190539	5.07e-05	5.36e-05	RRS1	Ribosome biogenesis regulatory protein homolog	RRS1_HUMAN	19	14.119	1.14119	WT	KO	FALSE	4.29499	NO	FALSE	FALSE	FALSE
WT / KO	P05026	-0.347886	0.347886	5.08e-05	5.37e-05	ATP1B1	Sodium/potassium-transporting ATPase subunit beta-1	AT1B1_HUMAN	9	-21.4265	0.785735	WT	KO	FALSE	4.29414	NO	TRUE	FALSE	FALSE
WT / KO	O60293	0.530098	0.530098	5.09e-05	5.38e-05	ZFC3H1	Zinc finger C3H1 domain-containing protein	ZC3H1_HUMAN	18	44.4027	1.44403	WT	KO	FALSE	4.29328	NO	FALSE	FALSE	FALSE
WT / KO	Q8N684	-0.158616	0.158616	5.11e-05	5.39e-05	CPSF7	Cleavage and polyadenylation specificity factor subunit 7	CPSF7_HUMAN	15	-10.4116	0.895884	WT	KO	FALSE	4.29158	NO	FALSE	FALSE	FALSE
WT / KO	O75554	-0.445469	0.445469	5.11e-05	5.39e-05	WBP4	WW domain-binding protein 4	WBP4_HUMAN	5	-26.5654	0.734346	WT	KO	FALSE	4.29158	NO	FALSE	FALSE	FALSE
WT / KO	Q4VCS5	-0.373856	0.373856	5.13e-05	5.41e-05	AMOT	Angiomotin	AMOT_HUMAN	45	-22.8283	0.771717	WT	KO	FALSE	4.28988	NO	FALSE	FALSE	FALSE
WT / KO	Q9NQL2	-0.326658	0.326658	5.15e-05	5.42e-05	RRAGD	Ras-related GTP-binding protein D	RRAGD_HUMAN	8	-20.2618	0.797382	WT	KO	FALSE	4.28819	NO	FALSE	FALSE	FALSE
WT / KO	Q5SGD2	0.846113	0.846113	5.16e-05	5.43e-05	PPM1L	Protein phosphatase 1L	PPM1L_HUMAN	10	79.7652	1.79765	WT	KO	FALSE	4.28735	UP	FALSE	FALSE	FALSE
WT / KO	Q5T440	0.137084	0.137084	5.18e-05	5.45e-05	IBA57	Putative transferase CAF17. mitochondrial	CAF17_HUMAN	13	9.96802	1.09968	WT	KO	FALSE	4.28567	NO	FALSE	FALSE	FALSE
WT / KO	O43657	-0.305523	0.305523	5.2e-05	5.47e-05	TSPAN6	Tetraspanin-6	TSN6_HUMAN	7	-19.0851	0.809149	WT	KO	FALSE	4.284	NO	FALSE	FALSE	FALSE
WT / KO	Q12974	0.563919	0.563919	5.2e-05	5.47e-05	PTP4A2	Protein tyrosine phosphatase type IVA 2	TP4A2_HUMAN	9	47.8279	1.47828	WT	KO	FALSE	4.284	NO	FALSE	FALSE	FALSE
WT / KO	O75528	-0.398636	0.398636	5.21e-05	5.47e-05	TADA3	Transcriptional adapter 3	TADA3_HUMAN	10	-24.1425	0.758575	WT	KO	FALSE	4.28316	NO	FALSE	FALSE	FALSE
WT / KO	Q9BZH6	0.301426	0.301426	5.24e-05	5.51e-05	WDR11	WD repeat-containing protein 11	WDR11_HUMAN	30	23.2362	1.23236	WT	KO	FALSE	4.28067	NO	FALSE	FALSE	FALSE
WT / KO	Q9Y4W6	-0.125281	0.125281	5.25e-05	5.51e-05	AFG3L2	AFG3-like protein 2	AFG32_HUMAN	35	-8.31748	0.916825	WT	KO	FALSE	4.27984	NO	FALSE	FALSE	FALSE
WT / KO	O43598	0.487089	0.487089	5.26e-05	5.52e-05	DNPH1	2'-deoxynucleoside 5'-phosphate N-hydrolase 1	DNPH1_HUMAN	11	40.1614	1.40161	WT	KO	FALSE	4.27901	NO	FALSE	FALSE	FALSE
WT / KO	Q14258	0.139536	0.139536	5.27e-05	5.52e-05	TRIM25	E3 ubiquitin/ISG15 ligase TRIM25	TRI25_HUMAN	27	10.1551	1.10155	WT	KO	FALSE	4.27819	NO	FALSE	FALSE	FALSE
WT / KO	Q9GZT9	0.169936	0.169936	5.27e-05	5.52e-05	EGLN1	Egl nine homolog 1	EGLN1_HUMAN	12	12.5009	1.12501	WT	KO	FALSE	4.27819	NO	FALSE	FALSE	FALSE
WT / KO	Q99536	-0.127857	0.127857	5.28e-05	5.53e-05	VAT1	Synaptic vesicle membrane protein VAT-1 homolog	VAT1_HUMAN	18	-8.48101	0.91519	WT	KO	FALSE	4.27737	NO	FALSE	FALSE	FALSE
WT / KO	Q9BQ69	-0.263516	0.263516	5.29e-05	5.53e-05	MACROD1	ADP-ribose glycohydrolase MACROD1	MACD1_HUMAN	7	-16.6945	0.833055	WT	KO	FALSE	4.27654	NO	FALSE	FALSE	FALSE
WT / KO	Q8IVM0	-0.373661	0.373661	5.29e-05	5.53e-05	CCDC50	Coiled-coil domain-containing protein 50	CCD50_HUMAN	9	-22.8179	0.771821	WT	KO	FALSE	4.27654	NO	FALSE	FALSE	FALSE
WT / KO	O75592	0.746167	0.746167	5.31e-05	5.55e-05	MYCBP2	E3 ubiquitin-protein ligase MYCBP2	MYCB2_HUMAN	48	67.733	1.67733	WT	KO	FALSE	4.27491	NO	FALSE	FALSE	FALSE
WT / KO	Q9Y6W5	0.329194	0.329194	5.33e-05	5.56e-05	WASF2	Wiskott-Aldrich syndrome protein family member 2	WASF2_HUMAN	9	25.6312	1.25631	WT	KO	FALSE	4.27327	NO	FALSE	FALSE	FALSE
WT / KO	Q9NSK0	0.268601	0.268601	5.37e-05	5.61e-05	KLC4	Kinesin light chain 4	KLC4_HUMAN	21	20.4639	1.20464	WT	KO	FALSE	4.27003	NO	FALSE	FALSE	FALSE
WT / KO	Q02252	-0.464893	0.464893	5.39e-05	5.62e-05	ALDH6A1	Methylmalonate-semialdehyde dehydrogenase [acylating]. mitochondrial	MMSA_HUMAN	22	-27.5475	0.724525	WT	KO	FALSE	4.26841	NO	FALSE	FALSE	FALSE
WT / KO	Q6YP21	-0.159597	0.159597	5.4e-05	5.63e-05	KYAT3	Kynurenine--oxoglutarate transaminase 3	KAT3_HUMAN	16	-10.4725	0.895275	WT	KO	FALSE	4.26761	NO	FALSE	FALSE	FALSE
WT / KO	O60518	-0.17923	0.17923	5.42e-05	5.64e-05	RANBP6	Ran-binding protein 6	RNBP6_HUMAN	13	-11.6826	0.883174	WT	KO	FALSE	4.266	NO	FALSE	FALSE	FALSE
WT / KO	Q6P4R8	-0.219178	0.219178	5.42e-05	5.64e-05	NFRKB	Nuclear factor related to kappa-B-binding protein	NFRKB_HUMAN	15	-14.0945	0.859055	WT	KO	FALSE	4.266	NO	FALSE	FALSE	FALSE
WT / KO	Q8NFG4	-0.185141	0.185141	5.47e-05	5.69e-05	FLCN	Folliculin	FLCN_HUMAN	8	-12.0437	0.879563	WT	KO	FALSE	4.26201	NO	FALSE	FALSE	FALSE
WT / KO	P50897	0.534171	0.534171	5.5e-05	5.72e-05	PPT1	Palmitoyl-protein thioesterase 1	PPT1_HUMAN	13	44.811	1.44811	WT	KO	FALSE	4.25964	NO	FALSE	FALSE	TRUE
WT / KO	P78345	0.213025	0.213025	5.52e-05	5.74e-05	RPP38	Ribonuclease P protein subunit p38	RPP38_HUMAN	15	15.9116	1.15912	WT	KO	FALSE	4.25806	NO	FALSE	FALSE	FALSE
WT / KO	O43379	0.453915	0.453915	5.53e-05	5.74e-05	WDR62	WD repeat-containing protein 62	WDR62_HUMAN	12	36.9752	1.36975	WT	KO	FALSE	4.25727	NO	FALSE	FALSE	FALSE
WT / KO	Q02878	0.2278	0.2278	5.54e-05	5.75e-05	RPL6	60S ribosomal protein L6	RL6_HUMAN	22	17.1048	1.17105	WT	KO	FALSE	4.25649	NO	FALSE	FALSE	FALSE
WT / KO	P13010	-0.199313	0.199313	5.55e-05	5.76e-05	XRCC5	X-ray repair cross-complementing protein 5	XRCC5_HUMAN	49	-12.9035	0.870965	WT	KO	FALSE	4.25571	NO	FALSE	FALSE	FALSE
WT / KO	Q12849	-0.0990514	0.0990514	5.56e-05	5.76e-05	GRSF1	G-rich sequence factor 1	GRSF1_HUMAN	24	-6.63533	0.933647	WT	KO	FALSE	4.25493	NO	FALSE	FALSE	FALSE
WT / KO	P46939	0.158595	0.158595	5.57e-05	5.77e-05	UTRN	Utrophin	UTRN_HUMAN	92	11.6199	1.1162	WT	KO	FALSE	4.25414	NO	FALSE	FALSE	FALSE
WT / KO	P61803	-0.163575	0.163575	5.6e-05	5.79e-05	DAD1	Dolichyl-diphosphooligosaccharide--protein glycosyltransferase subunit DAD1	DAD1_HUMAN	6	-10.719	0.89281	WT	KO	FALSE	4.25181	NO	FALSE	FALSE	FALSE
WT / KO	Q9BQ70	0.281657	0.281657	5.6e-05	5.79e-05	TCF25	Transcription factor 25	TCF25_HUMAN	19	21.559	1.21559	WT	KO	FALSE	4.25181	NO	FALSE	FALSE	FALSE
WT / KO	Q9BUJ2	-0.0966829	0.0966829	5.59e-05	5.79e-05	HNRNPUL1	Heterogeneous nuclear ribonucleoprotein U-like protein 1	HNRL1_HUMAN	30	-6.48193	0.935181	WT	KO	FALSE	4.25259	NO	FALSE	FALSE	FALSE
WT / KO	Q15293	-0.282224	0.282224	5.63e-05	5.81e-05	RCN1	Reticulocalbin-1	RCN1_HUMAN	17	-17.7677	0.822323	WT	KO	FALSE	4.24949	NO	FALSE	FALSE	FALSE
WT / KO	O94812	-0.566876	0.566876	5.65e-05	5.84e-05	BAIAP3	BAI1-associated protein 3	BAIP3_HUMAN	1	-32.4923	0.675077	WT	KO	FALSE	4.24795	NO	FALSE	FALSE	FALSE
WT / KO	Q9BWG6	0.0693982	0.0693982	5.66e-05	5.84e-05	SCNM1	Sodium channel modifier 1	SCNM1_HUMAN	2	4.92789	1.04928	WT	KO	FALSE	4.24718	NO	FALSE	FALSE	FALSE
WT / KO	Q9NQ50	-0.339108	0.339108	5.69e-05	5.87e-05	MRPL40	39S ribosomal protein L40. mitochondrial	RM40_HUMAN	7	-20.947	0.79053	WT	KO	FALSE	4.24489	NO	FALSE	FALSE	FALSE
WT / KO	P47985	-0.213339	0.213339	5.71e-05	5.89e-05	UQCRFS1	Cytochrome b-c1 complex subunit Rieske. mitochondrial	UCRI_HUMAN	13	-13.7462	0.862538	WT	KO	FALSE	4.24336	NO	FALSE	FALSE	FALSE
WT / KO	Q86Y91	-0.330725	0.330725	5.72e-05	5.89e-05	KIF18B	Kinesin-like protein KIF18B	KI18B_HUMAN	11	-20.4863	0.795137	WT	KO	FALSE	4.2426	NO	FALSE	FALSE	FALSE
WT / KO	Q96T76	0.210731	0.210731	5.79e-05	5.96e-05	MMS19	MMS19 nucleotide excision repair protein homolog	MMS19_HUMAN	35	15.7274	1.15727	WT	KO	FALSE	4.23732	NO	FALSE	FALSE	FALSE
WT / KO	Q8TD30	0.276541	0.276541	5.82e-05	5.99e-05	GPT2	Alanine aminotransferase 2	ALAT2_HUMAN	12	21.1288	1.21129	WT	KO	FALSE	4.23508	NO	FALSE	FALSE	FALSE
WT / KO	Q96MH2	-0.732409	0.732409	5.83e-05	5.99e-05	HEXIM2	Protein HEXIM2	HEXI2_HUMAN	2	-39.8102	0.601898	WT	KO	FALSE	4.23433	NO	FALSE	FALSE	FALSE
WT / KO	Q68CP9	-0.420413	0.420413	5.87e-05	6.03e-05	ARID2	AT-rich interactive domain-containing protein 2	ARID2_HUMAN	17	-25.2789	0.747211	WT	KO	FALSE	4.23136	NO	FALSE	FALSE	FALSE
WT / KO	Q5J8M3	0.207688	0.207688	5.89e-05	6.05e-05	EMC4	ER membrane protein complex subunit 4	EMC4_HUMAN	7	15.4836	1.15484	WT	KO	FALSE	4.22988	NO	FALSE	FALSE	FALSE
WT / KO	Q92614	-0.190968	0.190968	5.9e-05	6.06e-05	MYO18A	Unconventional myosin-XVIIIa	MY18A_HUMAN	24	-12.3982	0.876018	WT	KO	FALSE	4.22915	NO	FALSE	TRUE	FALSE
WT / KO	P49458	-0.20317	0.20317	5.92e-05	6.07e-05	SRP9	Signal recognition particle 9 kDa protein	SRP09_HUMAN	7	-13.136	0.86864	WT	KO	FALSE	4.22768	NO	FALSE	FALSE	FALSE
WT / KO	Q9NUU6	-0.509428	0.509428	5.92e-05	6.07e-05	OTULINL	Inactive ubiquitin thioesterase OTULINL	OTULL_HUMAN	6	-29.7499	0.702501	WT	KO	FALSE	4.22768	NO	FALSE	FALSE	FALSE
WT / KO	Q8N8J7	-0.338161	0.338161	5.94e-05	6.09e-05	FAM241A	Uncharacterized protein FAM241A	F241A_HUMAN	4	-20.8951	0.791049	WT	KO	FALSE	4.22621	NO	FALSE	FALSE	FALSE
WT / KO	P06454	-0.321566	0.321566	5.96e-05	6.1e-05	PTMA	Prothymosin alpha	PTMA_HUMAN	8	-19.9799	0.800201	WT	KO	FALSE	4.22475	NO	FALSE	FALSE	FALSE
WT / KO	P07203	0.386817	0.386817	5.96e-05	6.1e-05	GPX1	Glutathione peroxidase 1	GPX1_HUMAN	10	30.7505	1.30751	WT	KO	FALSE	4.22475	NO	FALSE	FALSE	FALSE
WT / KO	O15372	0.276273	0.276273	5.97e-05	6.1e-05	EIF3H	Eukaryotic translation initiation factor 3 subunit H	EIF3H_HUMAN	24	21.1062	1.21106	WT	KO	FALSE	4.22403	NO	FALSE	FALSE	FALSE
WT / KO	P22681	-0.194054	0.194054	5.97e-05	6.1e-05	CBL	E3 ubiquitin-protein ligase CBL	CBL_HUMAN	19	-12.5854	0.874146	WT	KO	FALSE	4.22403	NO	FALSE	FALSE	FALSE
WT / KO	Q969Q5	-0.33977	0.33977	5.98e-05	6.11e-05	RAB24	Ras-related protein Rab-24	RAB24_HUMAN	9	-20.9833	0.790167	WT	KO	FALSE	4.2233	NO	FALSE	FALSE	FALSE
WT / KO	A6NDG6	-0.209023	0.209023	6e-05	6.13e-05	PGP	Glycerol-3-phosphate phosphatase	PGP_HUMAN	15	-13.4877	0.865123	WT	KO	FALSE	4.22185	NO	FALSE	FALSE	FALSE
WT / KO	Q9Y388	-0.204674	0.204674	6.01e-05	6.13e-05	RBMX2	RNA-binding motif protein. X-linked 2	RBMX2_HUMAN	5	-13.2265	0.867735	WT	KO	FALSE	4.22113	NO	FALSE	FALSE	FALSE
WT / KO	O14737	-0.121449	0.121449	6.03e-05	6.15e-05	PDCD5	Programmed cell death protein 5	PDCD5_HUMAN	11	-8.07361	0.919264	WT	KO	FALSE	4.21968	NO	FALSE	FALSE	FALSE
WT / KO	O00499	-0.395401	0.395401	6.05e-05	6.16e-05	BIN1	Myc box-dependent-interacting protein 1	BIN1_HUMAN	15	-23.9722	0.760278	WT	KO	FALSE	4.21824	NO	FALSE	FALSE	FALSE
WT / KO	Q5SWX8	-0.130431	0.130431	6.07e-05	6.19e-05	ODR4	Protein odr-4 homolog	ODR4_HUMAN	19	-8.64415	0.913559	WT	KO	FALSE	4.21681	NO	FALSE	FALSE	FALSE
WT / KO	P27695	0.234231	0.234231	6.09e-05	6.2e-05	APEX1	DNA-(apurinic or apyrimidinic site) endonuclease	APEX1_HUMAN	22	17.628	1.17628	WT	KO	FALSE	4.21538	NO	FALSE	FALSE	FALSE
WT / KO	Q9BT67	-1.13499	1.13499	6.09e-05	6.2e-05	NDFIP1	NEDD4 family-interacting protein 1	NFIP1_HUMAN	6	-54.4661	0.455339	WT	KO	FALSE	4.21538	DOWN	FALSE	TRUE	FALSE
WT / KO	Q9BVG9	0.40451	0.40451	6.09e-05	6.2e-05	PTDSS2	Phosphatidylserine synthase 2	PTSS2_HUMAN	7	32.364	1.32364	WT	KO	FALSE	4.21538	NO	FALSE	FALSE	FALSE
WT / KO	Q7Z3U7	0.122968	0.122968	6.17e-05	6.27e-05	MON2	Protein MON2 homolog	MON2_HUMAN	27	8.89731	1.08897	WT	KO	FALSE	4.20971	NO	FALSE	FALSE	FALSE
WT / KO	Q9UPY5	0.592416	0.592416	6.17e-05	6.27e-05	SLC7A11	Cystine/glutamate transporter	XCT_HUMAN	2	50.777	1.50777	WT	KO	FALSE	4.20971	NO	FALSE	FALSE	FALSE
WT / KO	Q9Y248	0.127472	0.127472	6.19e-05	6.29e-05	GINS2	DNA replication complex GINS protein PSF2	PSF2_HUMAN	8	9.23778	1.09238	WT	KO	FALSE	4.20831	NO	FALSE	FALSE	FALSE
WT / KO	P55789	-0.166793	0.166793	6.23e-05	6.32e-05	GFER	FAD-linked sulfhydryl oxidase ALR	ALR_HUMAN	6	-10.9179	0.890821	WT	KO	FALSE	4.20551	NO	FALSE	FALSE	FALSE
WT / KO	P20020	-0.125118	0.125118	6.25e-05	6.33e-05	ATP2B1	Plasma membrane calcium-transporting ATPase 1	AT2B1_HUMAN	16	-8.30713	0.916929	WT	KO	FALSE	4.20412	NO	FALSE	FALSE	FALSE
WT / KO	Q8N5A5	-0.317981	0.317981	6.24e-05	6.33e-05	ZGPAT	Zinc finger CCCH-type with G patch domain-containing protein	ZGPAT_HUMAN	13	-19.7808	0.802192	WT	KO	FALSE	4.20482	NO	FALSE	FALSE	FALSE
WT / KO	P25205	-0.184676	0.184676	6.26e-05	6.34e-05	MCM3	DNA replication licensing factor MCM3	MCM3_HUMAN	51	-12.0154	0.879846	WT	KO	FALSE	4.20343	NO	FALSE	FALSE	FALSE
WT / KO	P56134	-0.227778	0.227778	6.28e-05	6.36e-05	ATP5MF	ATP synthase subunit f. mitochondrial	ATPK_HUMAN	3	-14.6051	0.853949	WT	KO	FALSE	4.20204	NO	FALSE	FALSE	FALSE
WT / KO	Q9BXV9	-0.618801	0.618801	6.29e-05	6.36e-05	GON7	EKC/KEOPS complex subunit GON7	GON7_HUMAN	6	-34.8788	0.651212	WT	KO	FALSE	4.20135	NO	FALSE	FALSE	FALSE
WT / KO	Q9H1D9	0.136755	0.136755	6.3e-05	6.37e-05	POLR3F	DNA-directed RNA polymerase III subunit RPC6	RPC6_HUMAN	10	9.94293	1.09943	WT	KO	FALSE	4.20066	NO	FALSE	FALSE	FALSE
WT / KO	P46781	0.222057	0.222057	6.32e-05	6.39e-05	RPS9	40S ribosomal protein S9	RS9_HUMAN	19	16.6396	1.1664	WT	KO	FALSE	4.19928	NO	FALSE	FALSE	FALSE
WT / KO	Q99613	0.186328	0.186328	6.36e-05	6.42e-05	EIF3C	Eukaryotic translation initiation factor 3 subunit C	EIF3C_HUMAN	40	13.7864	1.13786	WT	KO	FALSE	4.19654	NO	FALSE	FALSE	FALSE
WT / KO	Q9BQ52	0.189268	0.189268	6.39e-05	6.45e-05	ELAC2	Zinc phosphodiesterase ELAC protein 2	RNZ2_HUMAN	41	14.0185	1.14019	WT	KO	FALSE	4.1945	NO	FALSE	FALSE	FALSE
WT / KO	Q9BQI0	0.415355	0.415355	6.4e-05	6.45e-05	AIF1L	Allograft inflammatory factor 1-like	AIF1L_HUMAN	7	33.3627	1.33363	WT	KO	FALSE	4.19382	NO	FALSE	FALSE	FALSE
WT / KO	Q06203	0.22676	0.22676	6.43e-05	6.48e-05	PPAT	Amidophosphoribosyltransferase	PUR1_HUMAN	25	17.0204	1.1702	WT	KO	FALSE	4.19179	NO	FALSE	FALSE	FALSE
WT / KO	P56556	-0.0986617	0.0986617	6.44e-05	6.49e-05	NDUFA6	NADH dehydrogenase [ubiquinone] 1 alpha subcomplex subunit 6	NDUA6_HUMAN	8	-6.61011	0.933899	WT	KO	FALSE	4.19111	NO	FALSE	FALSE	FALSE
WT / KO	O95163	0.160242	0.160242	6.45e-05	6.49e-05	ELP1	Elongator complex protein 1	ELP1_HUMAN	45	11.7474	1.11747	WT	KO	FALSE	4.19044	NO	FALSE	FALSE	FALSE
WT / KO	P35080	0.247562	0.247562	6.47e-05	6.51e-05	PFN2	Profilin-2	PROF2_HUMAN	5	18.7199	1.1872	WT	KO	FALSE	4.1891	NO	FALSE	FALSE	FALSE
WT / KO	Q96LR5	0.346234	0.346234	6.48e-05	6.52e-05	UBE2E2	Ubiquitin-conjugating enzyme E2 E2	UB2E2_HUMAN	7	27.1238	1.27124	WT	KO	FALSE	4.18842	NO	FALSE	FALSE	FALSE
WT / KO	Q9Y575	-0.266958	0.266958	6.48e-05	6.52e-05	ASB3	Ankyrin repeat and SOCS box protein 3	ASB3_HUMAN	1	-16.893	0.83107	WT	KO	FALSE	4.18842	NO	FALSE	FALSE	FALSE
WT / KO	Q9NUP1	-0.313465	0.313465	6.52e-05	6.55e-05	BLOC1S4	Biogenesis of lysosome-related organelles complex 1 subunit 4	BL1S4_HUMAN	5	-19.5293	0.804707	WT	KO	FALSE	4.18575	NO	FALSE	FALSE	FALSE
WT / KO	Q02086	-0.247718	0.247718	6.54e-05	6.56e-05	SP2	Transcription factor Sp2	SP2_HUMAN	3	-15.7772	0.842228	WT	KO	FALSE	4.18442	NO	FALSE	FALSE	FALSE
WT / KO	P62269	0.267075	0.267075	6.54e-05	6.56e-05	RPS18	40S ribosomal protein S18	RS18_HUMAN	18	20.3365	1.20337	WT	KO	FALSE	4.18442	NO	FALSE	FALSE	FALSE
WT / KO	O75170	-0.0830599	0.0830599	6.55e-05	6.57e-05	PPP6R2	Serine/threonine-protein phosphatase 6 regulatory subunit 2	PP6R2_HUMAN	9	-5.59468	0.944053	WT	KO	FALSE	4.18376	NO	FALSE	FALSE	FALSE
WT / KO	Q15555	0.561824	0.561824	6.57e-05	6.59e-05	MAPRE2	Microtubule-associated protein RP/EB family member 2	MARE2_HUMAN	14	47.6135	1.47613	WT	KO	FALSE	4.18243	NO	FALSE	FALSE	FALSE
WT / KO	Q96CP2	-0.247026	0.247026	6.6e-05	6.61e-05	FLYWCH2	FLYWCH family member 2	FWCH2_HUMAN	7	-15.7368	0.842632	WT	KO	FALSE	4.18046	NO	FALSE	FALSE	FALSE
WT / KO	P10589	-0.603664	0.603664	6.62e-05	6.63e-05	NR2F1	COUP transcription factor 1	COT1_HUMAN	5	-34.1919	0.658081	WT	KO	FALSE	4.17914	NO	FALSE	FALSE	FALSE
WT / KO	Q07157	-0.142767	0.142767	6.63e-05	6.64e-05	TJP1	Tight junction protein ZO-1	ZO1_HUMAN	51	-9.42197	0.90578	WT	KO	FALSE	4.17849	NO	FALSE	FALSE	FALSE
WT / KO	Q00341	-0.123791	0.123791	6.65e-05	6.65e-05	HDLBP	Vigilin	VIGLN_HUMAN	62	-8.22269	0.917773	WT	KO	FALSE	4.17718	NO	FALSE	FALSE	FALSE
WT / KO	P17480	0.19338	0.19338	6.74e-05	6.73e-05	UBTF	Nucleolar transcription factor 1	UBF1_HUMAN	28	14.3439	1.14344	WT	KO	FALSE	4.17134	NO	FALSE	FALSE	FALSE
WT / KO	Q9C0H2	-0.269182	0.269182	6.74e-05	6.74e-05	TTYH3	Protein tweety homolog 3	TTYH3_HUMAN	7	-17.021	0.82979	WT	KO	FALSE	4.17134	NO	FALSE	FALSE	FALSE
WT / KO	Q93034	-0.184047	0.184047	6.77e-05	6.75e-05	CUL5	Cullin-5	CUL5_HUMAN	34	-11.977	0.88023	WT	KO	FALSE	4.16941	NO	FALSE	FALSE	FALSE
WT / KO	Q9NVI1	0.126454	0.126454	6.77e-05	6.75e-05	FANCI	Fanconi anemia group I protein	FANCI_HUMAN	59	9.16071	1.09161	WT	KO	FALSE	4.16941	NO	FALSE	FALSE	FALSE
WT / KO	P45974	0.277153	0.277153	6.83e-05	6.81e-05	USP5	Ubiquitin carboxyl-terminal hydrolase 5	UBP5_HUMAN	36	21.1802	1.2118	WT	KO	FALSE	4.16558	NO	FALSE	FALSE	FALSE
WT / KO	Q9UQ84	0.275341	0.275341	6.85e-05	6.83e-05	EXO1	Exonuclease 1	EXO1_HUMAN	15	21.028	1.21028	WT	KO	FALSE	4.16431	NO	FALSE	FALSE	FALSE
WT / KO	Q13330	0.115053	0.115053	6.89e-05	6.86e-05	MTA1	Metastasis-associated protein MTA1	MTA1_HUMAN	23	8.30152	1.08302	WT	KO	FALSE	4.16178	NO	FALSE	FALSE	FALSE
WT / KO	Q13347	0.188536	0.188536	6.91e-05	6.88e-05	EIF3I	Eukaryotic translation initiation factor 3 subunit I	EIF3I_HUMAN	21	13.9607	1.13961	WT	KO	FALSE	4.16052	NO	FALSE	FALSE	FALSE
WT / KO	Q9NYL9	-0.174345	0.174345	6.97e-05	6.94e-05	TMOD3	Tropomodulin-3	TMOD3_HUMAN	15	-11.383	0.88617	WT	KO	FALSE	4.15677	NO	FALSE	FALSE	FALSE
WT / KO	P13995	0.207748	0.207748	6.99e-05	6.94e-05	MTHFD2	Bifunctional methylenetetrahydrofolate dehydrogenase/cyclohydrolase. mitochondrial	MTDC_HUMAN	21	15.4884	1.15488	WT	KO	FALSE	4.15552	NO	FALSE	FALSE	FALSE
WT / KO	P46199	-0.238661	0.238661	6.98e-05	6.94e-05	MTIF2	Translation initiation factor IF-2. mitochondrial	IF2M_HUMAN	14	-15.2468	0.847532	WT	KO	FALSE	4.15614	NO	FALSE	FALSE	FALSE
WT / KO	P51648	-0.0943716	0.0943716	7e-05	6.95e-05	ALDH3A2	Aldehyde dehydrogenase family 3 member A2	AL3A2_HUMAN	18	-6.33198	0.93668	WT	KO	FALSE	4.1549	NO	FALSE	FALSE	FALSE
WT / KO	Q8N565	-0.602127	0.602127	7e-05	6.95e-05	MREG	Melanoregulin	MREG_HUMAN	1	-34.1218	0.658782	WT	KO	FALSE	4.1549	NO	FALSE	FALSE	FALSE
WT / KO	O60610	0.14971	0.14971	7.02e-05	6.97e-05	DIAPH1	Protein diaphanous homolog 1	DIAP1_HUMAN	51	10.9347	1.10935	WT	KO	FALSE	4.15366	NO	FALSE	FALSE	FALSE
WT / KO	P46976	-0.180609	0.180609	7.06e-05	7e-05	GYG1	Glycogenin-1	GLYG_HUMAN	11	-11.767	0.88233	WT	KO	FALSE	4.1512	NO	FALSE	FALSE	FALSE
WT / KO	Q9Y3Q8	0.407857	0.407857	7.08e-05	7.01e-05	TSC22D4	TSC22 domain family protein 4	T22D4_HUMAN	5	32.6714	1.32671	WT	KO	FALSE	4.14997	NO	FALSE	FALSE	FALSE
WT / KO	Q96G23	-0.297737	0.297737	7.09e-05	7.02e-05	CERS2	Ceramide synthase 2	CERS2_HUMAN	7	-18.6472	0.813528	WT	KO	FALSE	4.14935	NO	FALSE	FALSE	FALSE
WT / KO	Q8NI37	-0.426862	0.426862	7.1e-05	7.03e-05	PPTC7	Protein phosphatase PTC7 homolog	PPTC7_HUMAN	1	-25.6122	0.743878	WT	KO	FALSE	4.14874	NO	FALSE	FALSE	FALSE
WT / KO	Q9Y289	0.298319	0.298319	7.12e-05	7.05e-05	SLC5A6	Sodium-dependent multivitamin transporter	SC5A6_HUMAN	6	22.9711	1.22971	WT	KO	FALSE	4.14752	NO	FALSE	FALSE	FALSE
WT / KO	P08183	-0.501677	0.501677	7.13e-05	7.05e-05	ABCB1	ATP-dependent translocase ABCB1	MDR1_HUMAN	8	-29.3714	0.706286	WT	KO	FALSE	4.14691	NO	FALSE	FALSE	FALSE
WT / KO	Q9H223	-0.105718	0.105718	7.18e-05	7.09e-05	EHD4	EH domain-containing protein 4	EHD4_HUMAN	18	-7.06579	0.929342	WT	KO	FALSE	4.14388	NO	FALSE	FALSE	FALSE
WT / KO	O43633	-0.140077	0.140077	7.2e-05	7.1e-05	CHMP2A	Charged multivesicular body protein 2a	CHM2A_HUMAN	10	-9.25295	0.90747	WT	KO	FALSE	4.14267	NO	FALSE	FALSE	FALSE
WT / KO	Q8N2K0	-0.0821031	0.0821031	7.2e-05	7.1e-05	ABHD12	Lysophosphatidylserine lipase ABHD12	ABD12_HUMAN	12	-5.53205	0.94468	WT	KO	FALSE	4.14267	NO	FALSE	FALSE	FALSE
WT / KO	Q96EV8	-0.168781	0.168781	7.21e-05	7.1e-05	DTNBP1	Dysbindin	DTBP1_HUMAN	6	-11.0406	0.889594	WT	KO	FALSE	4.14206	NO	FALSE	FALSE	FALSE
WT / KO	Q96IY1	-0.220794	0.220794	7.2e-05	7.1e-05	NSL1	Kinetochore-associated protein NSL1 homolog	NSL1_HUMAN	11	-14.1907	0.858093	WT	KO	FALSE	4.14267	NO	FALSE	FALSE	FALSE
WT / KO	O43252	0.265407	0.265407	7.22e-05	7.11e-05	PAPSS1	Bifunctional 3'-phosphoadenosine 5'-phosphosulfate synthase 1	PAPS1_HUMAN	25	20.1975	1.20198	WT	KO	FALSE	4.14146	NO	FALSE	FALSE	FALSE
WT / KO	O43896	0.185375	0.185375	7.24e-05	7.13e-05	KIF1C	Kinesin-like protein KIF1C	KIF1C_HUMAN	10	13.7112	1.13711	WT	KO	FALSE	4.14026	NO	FALSE	FALSE	FALSE
WT / KO	Q9GZY8	-0.576749	0.576749	7.25e-05	7.13e-05	MFF	Mitochondrial fission factor	MFF_HUMAN	11	-32.9527	0.670473	WT	KO	FALSE	4.13966	NO	FALSE	FALSE	FALSE
WT / KO	Q9ULC3	-0.335731	0.335731	7.31e-05	7.19e-05	RAB23	Ras-related protein Rab-23	RAB23_HUMAN	11	-20.7617	0.792383	WT	KO	FALSE	4.13608	NO	FALSE	FALSE	FALSE
WT / KO	Q9H2J4	0.263844	0.263844	7.32e-05	7.19e-05	PDCL3	Phosducin-like protein 3	PDCL3_HUMAN	13	20.0674	1.20067	WT	KO	FALSE	4.13549	NO	FALSE	FALSE	FALSE
WT / KO	P11171	0.0553853	0.0553853	7.33e-05	7.2e-05	EPB41	Protein 4.1	EPB41_HUMAN	30	3.91366	1.03914	WT	KO	FALSE	4.1349	NO	FALSE	FALSE	FALSE
WT / KO	Q6ZNB6	0.35039	0.35039	7.37e-05	7.23e-05	NFXL1	NF-X1-type zinc finger protein NFXL1	NFXL1_HUMAN	16	27.4905	1.27491	WT	KO	FALSE	4.13253	NO	FALSE	FALSE	FALSE
WT / KO	Q9UFG5	-0.260066	0.260066	7.37e-05	7.23e-05	C19orf25	UPF0449 protein C19orf25	CS025_HUMAN	5	-16.4951	0.835049	WT	KO	FALSE	4.13253	NO	FALSE	FALSE	FALSE
WT / KO	Q709F0	-0.432134	0.432134	7.39e-05	7.24e-05	ACAD11	Acyl-CoA dehydrogenase family member 11	ACD11_HUMAN	22	-25.8835	0.741165	WT	KO	FALSE	4.13136	NO	FALSE	FALSE	FALSE
WT / KO	Q8IYU8	-0.263345	0.263345	7.39e-05	7.24e-05	MICU2	Calcium uptake protein 2. mitochondrial	MICU2_HUMAN	9	-16.6846	0.833154	WT	KO	FALSE	4.13136	NO	FALSE	FALSE	FALSE
WT / KO	Q15257	0.114346	0.114346	7.39e-05	7.24e-05	PTPA	Serine/threonine-protein phosphatase 2A activator	PTPA_HUMAN	10	8.24841	1.08248	WT	KO	FALSE	4.13136	NO	FALSE	FALSE	FALSE
WT / KO	Q9Y4C8	-0.14229	0.14229	7.42e-05	7.26e-05	RBM19	Probable RNA-binding protein 19	RBM19_HUMAN	19	-9.39199	0.90608	WT	KO	FALSE	4.1296	NO	FALSE	FALSE	FALSE
WT / KO	Q12768	0.313258	0.313258	7.44e-05	7.28e-05	WASHC5	WASH complex subunit 5	WASC5_HUMAN	31	24.251	1.24251	WT	KO	FALSE	4.12843	NO	FALSE	FALSE	FALSE
WT / KO	Q5BJH2	-0.170436	0.170436	7.45e-05	7.28e-05	TMEM128	Transmembrane protein 128	TM128_HUMAN	2	-11.1426	0.888574	WT	KO	FALSE	4.12784	NO	FALSE	FALSE	FALSE
WT / KO	O95571	0.240629	0.240629	7.46e-05	7.29e-05	ETHE1	Persulfide dioxygenase ETHE1. mitochondrial	ETHE1_HUMAN	11	18.1507	1.18151	WT	KO	FALSE	4.12726	NO	FALSE	FALSE	FALSE
WT / KO	P61247	0.212337	0.212337	7.47e-05	7.3e-05	RPS3A	40S ribosomal protein S3a	RS3A_HUMAN	25	15.8563	1.15856	WT	KO	FALSE	4.12668	NO	FALSE	FALSE	FALSE
WT / KO	Q9H1K1	-0.174521	0.174521	7.48e-05	7.31e-05	ISCU	Iron-sulfur cluster assembly enzyme ISCU. mitochondrial	ISCU_HUMAN	6	-11.3938	0.886062	WT	KO	FALSE	4.1261	NO	FALSE	FALSE	FALSE
WT / KO	P46777	0.198785	0.198785	7.5e-05	7.32e-05	RPL5	60S ribosomal protein L5	RL5_HUMAN	19	14.7732	1.14773	WT	KO	FALSE	4.12494	NO	FALSE	FALSE	FALSE
WT / KO	Q9H7E9	0.264094	0.264094	7.51e-05	7.32e-05	C8orf33	UPF0488 protein C8orf33	CH033_HUMAN	8	20.0882	1.20088	WT	KO	FALSE	4.12436	NO	FALSE	FALSE	FALSE
WT / KO	Q9UMR5	1.59453	1.59453	7.51e-05	7.32e-05	PPT2	Lysosomal thioesterase PPT2	PPT2_HUMAN	9	201.996	3.01996	WT	KO	FALSE	4.12436	UP	FALSE	FALSE	TRUE
WT / KO	O95757	0.219931	0.219931	7.56e-05	7.36e-05	HSPA4L	Heat shock 70 kDa protein 4L	HS74L_HUMAN	47	16.4678	1.16468	WT	KO	FALSE	4.12148	NO	FALSE	FALSE	FALSE
WT / KO	P05388	0.164505	0.164505	7.56e-05	7.36e-05	RPLP0	60S acidic ribosomal protein P0	RLA0_HUMAN	18	12.0782	1.12078	WT	KO	FALSE	4.12148	NO	FALSE	FALSE	FALSE
WT / KO	P05166	0.262756	0.262756	7.57e-05	7.36e-05	PCCB	Propionyl-CoA carboxylase beta chain. mitochondrial	PCCB_HUMAN	12	19.9769	1.19977	WT	KO	FALSE	4.1209	NO	FALSE	FALSE	FALSE
WT / KO	Q12765	-0.142053	0.142053	7.59e-05	7.38e-05	SCRN1	Secernin-1	SCRN1_HUMAN	16	-9.37716	0.906228	WT	KO	FALSE	4.11976	NO	FALSE	FALSE	FALSE
WT / KO	Q96HW7	-0.228823	0.228823	7.59e-05	7.38e-05	INTS4	Integrator complex subunit 4	INT4_HUMAN	30	-14.6669	0.853331	WT	KO	FALSE	4.11976	NO	FALSE	FALSE	FALSE
WT / KO	O15382	-0.290688	0.290688	7.63e-05	7.41e-05	BCAT2	Branched-chain-amino-acid aminotransferase. mitochondrial	BCAT2_HUMAN	14	-18.2488	0.817512	WT	KO	FALSE	4.11748	NO	FALSE	FALSE	FALSE
WT / KO	Q9Y680	0.403149	0.403149	7.63e-05	7.41e-05	FKBP7	Peptidyl-prolyl cis-trans isomerase FKBP7	FKBP7_HUMAN	5	32.2391	1.32239	WT	KO	FALSE	4.11748	NO	FALSE	FALSE	FALSE
WT / KO	Q9BW91	-0.197306	0.197306	7.68e-05	7.45e-05	NUDT9	ADP-ribose pyrophosphatase. mitochondrial	NUDT9_HUMAN	8	-12.7822	0.872178	WT	KO	FALSE	4.11464	NO	FALSE	FALSE	FALSE
WT / KO	Q8TAA9	-0.352716	0.352716	7.69e-05	7.45e-05	VANGL1	Vang-like protein 1	VANG1_HUMAN	7	-21.6891	0.783109	WT	KO	FALSE	4.11407	NO	FALSE	FALSE	FALSE
WT / KO	Q9NZR1	-0.7616	0.7616	7.7e-05	7.46e-05	TMOD2	Tropomodulin-2	TMOD2_HUMAN	4	-41.0158	0.589842	WT	KO	FALSE	4.11351	DOWN	FALSE	FALSE	FALSE
WT / KO	P34897	-0.127076	0.127076	7.74e-05	7.5e-05	SHMT2	Serine hydroxymethyltransferase. mitochondrial	GLYM_HUMAN	30	-8.43143	0.915686	WT	KO	FALSE	4.11126	NO	FALSE	FALSE	FALSE
WT / KO	Q8IWV7	-0.221213	0.221213	7.74e-05	7.5e-05	UBR1	E3 ubiquitin-protein ligase UBR1	UBR1_HUMAN	22	-14.2156	0.857844	WT	KO	FALSE	4.11126	NO	FALSE	FALSE	FALSE
WT / KO	Q9Y6M7	0.138228	0.138228	7.75e-05	7.5e-05	SLC4A7	Sodium bicarbonate cotransporter 3	S4A7_HUMAN	9	10.0553	1.10055	WT	KO	FALSE	4.1107	NO	FALSE	FALSE	FALSE
WT / KO	P61769	-0.348327	0.348327	7.76e-05	7.5e-05	B2M	Beta-2-microglobulin	B2MG_HUMAN	3	-21.4505	0.785495	WT	KO	FALSE	4.11014	NO	FALSE	TRUE	FALSE
WT / KO	P83731	0.140788	0.140788	7.76e-05	7.5e-05	RPL24	60S ribosomal protein L24	RL24_HUMAN	8	10.2507	1.10251	WT	KO	FALSE	4.11014	NO	FALSE	FALSE	FALSE
WT / KO	P61106	-0.244179	0.244179	7.79e-05	7.52e-05	RAB14	Ras-related protein Rab-14	RAB14_HUMAN	15	-15.5704	0.844296	WT	KO	FALSE	4.10846	NO	FALSE	TRUE	FALSE
WT / KO	Q9UL03	-0.117864	0.117864	7.86e-05	7.59e-05	INTS6	Integrator complex subunit 6	INT6_HUMAN	14	-7.84491	0.921551	WT	KO	FALSE	4.10458	NO	FALSE	FALSE	FALSE
WT / KO	Q8N5L8	0.542517	0.542517	7.89e-05	7.61e-05	RPP25L	Ribonuclease P protein subunit p25-like protein	RP25L_HUMAN	7	45.6511	1.45651	WT	KO	FALSE	4.10292	NO	FALSE	FALSE	FALSE
WT / KO	P62917	0.258801	0.258801	7.93e-05	7.65e-05	RPL8	60S ribosomal protein L8	RL8_HUMAN	17	19.6484	1.19648	WT	KO	FALSE	4.10073	NO	FALSE	FALSE	FALSE
WT / KO	P33981	-0.135507	0.135507	7.97e-05	7.68e-05	TTK	Dual specificity protein kinase TTK	TTK_HUMAN	19	-8.96501	0.91035	WT	KO	FALSE	4.09854	NO	FALSE	FALSE	FALSE
WT / KO	Q3YEC7	-0.244824	0.244824	7.98e-05	7.68e-05	RABL6	Rab-like protein 6	RABL6_HUMAN	17	-15.6081	0.843919	WT	KO	FALSE	4.098	NO	FALSE	FALSE	FALSE
WT / KO	Q9H5V9	0.405937	0.405937	7.97e-05	7.68e-05	STEEP1	STING ER exit protein	STEEP_HUMAN	8	32.4949	1.32495	WT	KO	FALSE	4.09854	NO	FALSE	FALSE	FALSE
WT / KO	Q8IXM2	-0.289203	0.289203	7.99e-05	7.69e-05	BAP18	Chromatin complexes subunit BAP18	BAP18_HUMAN	9	-18.1646	0.818354	WT	KO	FALSE	4.09745	NO	FALSE	FALSE	FALSE
WT / KO	Q99439	-0.405463	0.405463	7.99e-05	7.69e-05	CNN2	Calponin-2	CNN2_HUMAN	9	-24.5006	0.754994	WT	KO	FALSE	4.09745	NO	FALSE	FALSE	FALSE
WT / KO	P49711	-0.365154	0.365154	8.06e-05	7.74e-05	CTCF	Transcriptional repressor CTCF	CTCF_HUMAN	22	-22.3614	0.776386	WT	KO	FALSE	4.09366	NO	FALSE	FALSE	FALSE
WT / KO	Q9HBE1	0.12543	0.12543	8.06e-05	7.74e-05	PATZ1	POZ-. AT hook-. and zinc finger-containing protein 1	PATZ1_HUMAN	13	9.0833	1.09083	WT	KO	FALSE	4.09366	NO	FALSE	FALSE	FALSE
WT / KO	Q9UKM9	-0.156143	0.156143	8.05e-05	7.74e-05	RALY	RNA-binding protein Raly	RALY_HUMAN	13	-10.2579	0.897421	WT	KO	FALSE	4.0942	NO	FALSE	FALSE	FALSE
WT / KO	P52926	-0.765019	0.765019	8.08e-05	7.76e-05	HMGA2	High mobility group protein HMGI-C	HMGA2_HUMAN	6	-41.1554	0.588446	WT	KO	FALSE	4.09259	DOWN	FALSE	FALSE	FALSE
WT / KO	P49366	0.372534	0.372534	8.09e-05	7.76e-05	DHPS	Deoxyhypusine synthase	DHYS_HUMAN	14	29.4625	1.29462	WT	KO	FALSE	4.09205	NO	FALSE	FALSE	FALSE
WT / KO	P36542	-0.133441	0.133441	8.09e-05	7.76e-05	ATP5F1C	ATP synthase subunit gamma. mitochondrial	ATPG_HUMAN	11	-8.83453	0.911655	WT	KO	FALSE	4.09205	NO	FALSE	FALSE	FALSE
WT / KO	O43491	-0.12299	0.12299	8.15e-05	7.78e-05	EPB41L2	Band 4.1-like protein 2	E41L2_HUMAN	53	-8.17175	0.918283	WT	KO	FALSE	4.08884	NO	FALSE	FALSE	FALSE
WT / KO	O43663	-0.295352	0.295352	8.13e-05	7.78e-05	PRC1	Protein regulator of cytokinesis 1	PRC1_HUMAN	27	-18.5127	0.814873	WT	KO	FALSE	4.08991	NO	FALSE	FALSE	FALSE
WT / KO	Q8WUY1	-0.340671	0.340671	8.15e-05	7.78e-05	THEM6	Protein THEM6	THEM6_HUMAN	11	-21.0326	0.789674	WT	KO	FALSE	4.08884	NO	FALSE	FALSE	FALSE
WT / KO	Q9HC56	0.440135	0.440135	8.16e-05	7.78e-05	PCDH9	Protocadherin-9	PCDH9_HUMAN	18	35.6731	1.35673	WT	KO	FALSE	4.08831	NO	FALSE	FALSE	FALSE
WT / KO	Q9HD34	-0.188536	0.188536	8.14e-05	7.78e-05	LYRM4	LYR motif-containing protein 4	LYRM4_HUMAN	2	-12.2504	0.877496	WT	KO	FALSE	4.08938	NO	FALSE	FALSE	FALSE
WT / KO	Q9NXU5	-0.367345	0.367345	8.15e-05	7.78e-05	ARL15	ADP-ribosylation factor-like protein 15	ARL15_HUMAN	6	-22.4792	0.775208	WT	KO	FALSE	4.08884	NO	FALSE	FALSE	FALSE
WT / KO	Q9UDY4	0.473763	0.473763	8.12e-05	7.78e-05	DNAJB4	DnaJ homolog subfamily B member 4	DNJB4_HUMAN	5	38.8727	1.38873	WT	KO	FALSE	4.09044	NO	FALSE	FALSE	FALSE
WT / KO	Q9Y2B0	-0.17458	0.17458	8.12e-05	7.78e-05	CNPY2	Protein canopy homolog 2	CNPY2_HUMAN	12	-11.3975	0.886025	WT	KO	FALSE	4.09044	NO	FALSE	FALSE	FALSE
WT / KO	Q9BZ95	-0.379953	0.379953	8.17e-05	7.78e-05	NSD3	Histone-lysine N-methyltransferase NSD3	NSD3_HUMAN	12	-23.1537	0.768463	WT	KO	FALSE	4.08778	NO	FALSE	FALSE	FALSE
WT / KO	Q9H2P0	-0.164598	0.164598	8.16e-05	7.78e-05	ADNP	Activity-dependent neuroprotector homeobox protein	ADNP_HUMAN	38	-10.7823	0.892177	WT	KO	FALSE	4.08831	NO	FALSE	FALSE	FALSE
WT / KO	Q96SB3	-0.292514	0.292514	8.19e-05	7.79e-05	PPP1R9B	Neurabin-2	NEB2_HUMAN	18	-18.3522	0.816478	WT	KO	FALSE	4.08672	NO	FALSE	FALSE	FALSE
WT / KO	O00213	-0.156184	0.156184	8.21e-05	7.81e-05	APBB1	Amyloid beta precursor protein binding family B member 1	APBB1_HUMAN	10	-10.2604	0.897396	WT	KO	FALSE	4.08566	NO	FALSE	FALSE	FALSE
WT / KO	Q16775	-0.310288	0.310288	8.21e-05	7.81e-05	HAGH	Hydroxyacylglutathione hydrolase. mitochondrial	GLO2_HUMAN	11	-19.3519	0.806481	WT	KO	FALSE	4.08566	NO	FALSE	FALSE	FALSE
WT / KO	Q9UHD1	0.163543	0.163543	8.22e-05	7.81e-05	CHORDC1	Cysteine and histidine-rich domain-containing protein 1	CHRD1_HUMAN	22	12.0034	1.12003	WT	KO	FALSE	4.08513	NO	FALSE	FALSE	FALSE
WT / KO	Q9HBI1	0.378042	0.378042	8.23e-05	7.82e-05	PARVB	Beta-parvin	PARVB_HUMAN	5	29.9577	1.29958	WT	KO	FALSE	4.0846	NO	FALSE	FALSE	FALSE
WT / KO	P26440	-0.148632	0.148632	8.25e-05	7.84e-05	IVD	Isovaleryl-CoA dehydrogenase. mitochondrial	IVD_HUMAN	12	-9.78946	0.902105	WT	KO	FALSE	4.08355	NO	FALSE	FALSE	FALSE
WT / KO	Q8IV38	0.191217	0.191217	8.27e-05	7.85e-05	ANKMY2	Ankyrin repeat and MYND domain-containing protein 2	ANKY2_HUMAN	7	14.1727	1.14173	WT	KO	FALSE	4.08249	NO	FALSE	FALSE	FALSE
WT / KO	P49756	-0.147509	0.147509	8.29e-05	7.87e-05	RBM25	RNA-binding protein 25	RBM25_HUMAN	34	-9.71921	0.902808	WT	KO	FALSE	4.08145	NO	FALSE	FALSE	FALSE
WT / KO	Q9UBI6	-0.238493	0.238493	8.3e-05	7.87e-05	GNG12	Guanine nucleotide-binding protein G(I)/G(S)/G(O) subunit gamma-12	GBG12_HUMAN	4	-15.237	0.84763	WT	KO	FALSE	4.08092	NO	FALSE	FALSE	FALSE
WT / KO	Q8TDX7	-0.232655	0.232655	8.31e-05	7.87e-05	NEK7	Serine/threonine-protein kinase Nek7	NEK7_HUMAN	9	-14.8932	0.851068	WT	KO	FALSE	4.0804	NO	FALSE	FALSE	FALSE
WT / KO	P18846	-0.413333	0.413333	8.33e-05	7.89e-05	ATF1	Cyclic AMP-dependent transcription factor ATF-1	ATF1_HUMAN	4	-24.9113	0.750887	WT	KO	FALSE	4.07935	NO	FALSE	FALSE	FALSE
WT / KO	P56589	-0.181155	0.181155	8.35e-05	7.9e-05	PEX3	Peroxisomal biogenesis factor 3	PEX3_HUMAN	11	-11.8004	0.881996	WT	KO	FALSE	4.07831	NO	FALSE	FALSE	FALSE
WT / KO	O95817	-0.217091	0.217091	8.36e-05	7.91e-05	BAG3	BAG family molecular chaperone regulator 3	BAG3_HUMAN	30	-13.9701	0.860299	WT	KO	FALSE	4.07779	NO	FALSE	FALSE	FALSE
WT / KO	P05165	0.263755	0.263755	8.37e-05	7.91e-05	PCCA	Propionyl-CoA carboxylase alpha chain. mitochondrial	PCCA_HUMAN	16	20.0599	1.2006	WT	KO	FALSE	4.07727	NO	FALSE	FALSE	FALSE
WT / KO	Q4G176	-0.253638	0.253638	8.37e-05	7.91e-05	ACSF3	Malonate--CoA ligase ACSF3. mitochondrial	ACSF3_HUMAN	17	-16.1221	0.838779	WT	KO	FALSE	4.07727	NO	FALSE	FALSE	FALSE
WT / KO	Q9NUP9	-0.267064	0.267064	8.38e-05	7.91e-05	LIN7C	Protein lin-7 homolog C	LIN7C_HUMAN	6	-16.8991	0.831009	WT	KO	FALSE	4.07676	NO	FALSE	FALSE	FALSE
WT / KO	P49789	-0.537552	0.537552	8.39e-05	7.92e-05	FHIT	Bis(5'-adenosyl)-triphosphatase	FHIT_HUMAN	4	-31.1061	0.688939	WT	KO	FALSE	4.07624	NO	FALSE	FALSE	FALSE
WT / KO	Q96CT7	-0.152369	0.152369	8.41e-05	7.93e-05	CCDC124	Coiled-coil domain-containing protein 124	CC124_HUMAN	15	-10.0228	0.899772	WT	KO	FALSE	4.0752	NO	FALSE	FALSE	FALSE
WT / KO	P02786	-0.140447	0.140447	8.42e-05	7.94e-05	TFRC	Transferrin receptor protein 1	TFR1_HUMAN	29	-9.27622	0.907238	WT	KO	FALSE	4.07469	NO	TRUE	FALSE	FALSE
WT / KO	O43592	0.236527	0.236527	8.46e-05	7.97e-05	XPOT	Exportin-T	XPOT_HUMAN	36	17.8153	1.17815	WT	KO	FALSE	4.07263	NO	FALSE	FALSE	FALSE
WT / KO	Q9H857	0.143157	0.143157	8.46e-05	7.97e-05	NT5DC2	5'-nucleotidase domain-containing protein 2	NT5D2_HUMAN	24	10.4319	1.10432	WT	KO	FALSE	4.07263	NO	FALSE	FALSE	FALSE
WT / KO	Q9BUN8	0.413125	0.413125	8.55e-05	8.05e-05	DERL1	Derlin-1	DERL1_HUMAN	6	33.1567	1.33157	WT	KO	FALSE	4.06803	NO	FALSE	FALSE	FALSE
WT / KO	Q9BVV7	-0.232866	0.232866	8.56e-05	8.05e-05	TIMM21	Mitochondrial import inner membrane translocase subunit Tim21	TIM21_HUMAN	4	-14.9057	0.850943	WT	KO	FALSE	4.06753	NO	FALSE	FALSE	FALSE
WT / KO	O75390	-0.174131	0.174131	8.58e-05	8.07e-05	CS	Citrate synthase. mitochondrial	CISY_HUMAN	20	-11.3698	0.886302	WT	KO	FALSE	4.06651	NO	FALSE	FALSE	FALSE
WT / KO	Q14061	-0.443081	0.443081	8.59e-05	8.08e-05	COX17	Cytochrome c oxidase copper chaperone	COX17_HUMAN	4	-26.4438	0.735562	WT	KO	FALSE	4.06601	NO	FALSE	FALSE	FALSE
WT / KO	Q9NR46	-0.0563215	0.0563215	8.61e-05	8.09e-05	SH3GLB2	Endophilin-B2	SHLB2_HUMAN	14	-3.82869	0.961713	WT	KO	FALSE	4.065	NO	FALSE	FALSE	FALSE
WT / KO	O96019	-0.140994	0.140994	8.66e-05	8.12e-05	ACTL6A	Actin-like protein 6A	ACL6A_HUMAN	18	-9.31058	0.906894	WT	KO	FALSE	4.06248	NO	FALSE	FALSE	FALSE
WT / KO	Q92925	-0.125363	0.125363	8.65e-05	8.12e-05	SMARCD2	SWI/SNF-related matrix-associated actin-dependent regulator of chromatin subfamily D member 2	SMRD2_HUMAN	17	-8.32269	0.916773	WT	KO	FALSE	4.06298	NO	FALSE	FALSE	FALSE
WT / KO	Q9Y6J9	-0.198717	0.198717	8.69e-05	8.14e-05	TAF6L	TAF6-like RNA polymerase II p300/CBP-associated factor-associated factor 65 kDa subunit 6L	TAF6L_HUMAN	18	-12.8675	0.871325	WT	KO	FALSE	4.06098	NO	FALSE	FALSE	FALSE
WT / KO	P50213	-0.131026	0.131026	8.73e-05	8.18e-05	IDH3A	Isocitrate dehydrogenase [NAD] subunit alpha. mitochondrial	IDH3A_HUMAN	19	-8.68183	0.913182	WT	KO	FALSE	4.05899	NO	FALSE	FALSE	FALSE
WT / KO	Q12797	0.232432	0.232432	8.73e-05	8.18e-05	ASPH	Aspartyl/asparaginyl beta-hydroxylase	ASPH_HUMAN	20	17.4813	1.17481	WT	KO	FALSE	4.05899	NO	TRUE	FALSE	FALSE
WT / KO	P63241	0.180756	0.180756	8.74e-05	8.18e-05	EIF5A	Eukaryotic translation initiation factor 5A-1	IF5A1_HUMAN	14	13.3478	1.13348	WT	KO	FALSE	4.05849	NO	FALSE	FALSE	FALSE
WT / KO	O00567	-0.0841146	0.0841146	8.75e-05	8.19e-05	NOP56	Nucleolar protein 56	NOP56_HUMAN	34	-5.66367	0.943363	WT	KO	FALSE	4.05799	NO	FALSE	FALSE	FALSE
WT / KO	Q9BVC3	0.30846	0.30846	8.8e-05	8.23e-05	DSCC1	Sister chromatid cohesion protein DCC1	DCC1_HUMAN	12	23.8385	1.23839	WT	KO	FALSE	4.05552	NO	FALSE	FALSE	FALSE
WT / KO	P17858	0.276918	0.276918	8.82e-05	8.24e-05	PFKL	ATP-dependent 6-phosphofructokinase. liver type	PFKAL_HUMAN	31	21.1603	1.2116	WT	KO	FALSE	4.05453	NO	FALSE	FALSE	FALSE
WT / KO	Q9BUI4	0.199564	0.199564	8.81e-05	8.24e-05	POLR3C	DNA-directed RNA polymerase III subunit RPC3	RPC3_HUMAN	19	14.8351	1.14835	WT	KO	FALSE	4.05502	NO	FALSE	FALSE	FALSE
WT / KO	B2RBV5	-0.440547	0.440547	8.85e-05	8.26e-05	NaN	Putative MORF4 family-associated protein 1-like protein UPP	MRUPP_HUMAN	1	-26.3145	0.736855	WT	KO	FALSE	4.05306	NO	FALSE	FALSE	FALSE
WT / KO	Q9Y2I1	0.236704	0.236704	8.92e-05	8.33e-05	NISCH	Nischarin	NISCH_HUMAN	20	17.8298	1.1783	WT	KO	FALSE	4.04964	NO	FALSE	FALSE	FALSE
WT / KO	Q9NR77	-0.16092	0.16092	8.93e-05	8.33e-05	PXMP2	Peroxisomal membrane protein 2	PXMP2_HUMAN	6	-10.5546	0.894454	WT	KO	FALSE	4.04915	NO	FALSE	FALSE	FALSE
WT / KO	Q02040	-0.257825	0.257825	8.97e-05	8.35e-05	AKAP17A	A-kinase anchor protein 17A	AK17A_HUMAN	15	-16.3652	0.836348	WT	KO	FALSE	4.04721	NO	FALSE	FALSE	FALSE
WT / KO	Q9BXK5	-0.296199	0.296199	8.97e-05	8.35e-05	BCL2L13	Bcl-2-like protein 13	B2L13_HUMAN	16	-18.5605	0.814395	WT	KO	FALSE	4.04721	NO	FALSE	FALSE	FALSE
WT / KO	Q9UNY4	-0.141957	0.141957	8.96e-05	8.35e-05	TTF2	Transcription termination factor 2	TTF2_HUMAN	32	-9.3711	0.906289	WT	KO	FALSE	4.04769	NO	FALSE	FALSE	FALSE
WT / KO	Q5TAQ9	-0.129238	0.129238	8.98e-05	8.36e-05	DCAF8	DDB1- and CUL4-associated factor 8	DCAF8_HUMAN	12	-8.56854	0.914315	WT	KO	FALSE	4.04672	NO	FALSE	FALSE	FALSE
WT / KO	P01033	-0.752583	0.752583	9e-05	8.37e-05	TIMP1	Metalloproteinase inhibitor 1	TIMP1_HUMAN	9	-40.646	0.59354	WT	KO	FALSE	4.04576	DOWN	FALSE	FALSE	FALSE
WT / KO	P49006	-0.217286	0.217286	9.01e-05	8.38e-05	MARCKSL1	MARCKS-related protein	MRP_HUMAN	8	-13.9818	0.860182	WT	KO	FALSE	4.04528	NO	FALSE	FALSE	FALSE
WT / KO	Q9ULP9	-0.610137	0.610137	9.02e-05	8.38e-05	TBC1D24	TBC1 domain family member 24	TBC24_HUMAN	17	-34.4866	0.655134	WT	KO	FALSE	4.04479	NO	FALSE	FALSE	FALSE
WT / KO	P06733	0.458999	0.458999	9.04e-05	8.39e-05	ENO1	Alpha-enolase	ENOA_HUMAN	14	37.4588	1.37459	WT	KO	FALSE	4.04383	NO	FALSE	FALSE	FALSE
WT / KO	Q9H098	0.41683	0.41683	9.04e-05	8.39e-05	FAM107B	Protein FAM107B	F107B_HUMAN	6	33.4991	1.33499	WT	KO	FALSE	4.04383	NO	FALSE	FALSE	FALSE
WT / KO	Q8NCD3	-0.378999	0.378999	9.04e-05	8.39e-05	HJURP	Holliday junction recognition protein	HJURP_HUMAN	7	-23.1029	0.768971	WT	KO	FALSE	4.04383	NO	FALSE	FALSE	FALSE
WT / KO	Q96A26	-0.120342	0.120342	9.06e-05	8.4e-05	FAM162A	Protein FAM162A	F162A_HUMAN	8	-8.00308	0.919969	WT	KO	FALSE	4.04287	NO	FALSE	FALSE	FALSE
WT / KO	Q96FC9	0.321673	0.321673	9.08e-05	8.42e-05	DDX11	ATP-dependent DNA helicase DDX11	DDX11_HUMAN	18	24.9779	1.24978	WT	KO	FALSE	4.04191	NO	FALSE	FALSE	FALSE
WT / KO	Q9NSV4	0.318213	0.318213	9.09e-05	8.42e-05	DIAPH3	Protein diaphanous homolog 3	DIAP3_HUMAN	27	24.6785	1.24679	WT	KO	FALSE	4.04144	NO	FALSE	FALSE	FALSE
WT / KO	Q14728	-0.294646	0.294646	9.13e-05	8.45e-05	MFSD10	Major facilitator superfamily domain-containing protein 10	MFS10_HUMAN	8	-18.4728	0.815272	WT	KO	FALSE	4.03953	NO	FALSE	FALSE	FALSE
WT / KO	Q7Z5K2	-0.122984	0.122984	9.13e-05	8.45e-05	WAPL	Wings apart-like protein homolog	WAPL_HUMAN	37	-8.17138	0.918286	WT	KO	FALSE	4.03953	NO	FALSE	FALSE	FALSE
WT / KO	P84103	-0.226806	0.226806	9.19e-05	8.5e-05	SRSF3	Serine/arginine-rich splicing factor 3	SRSF3_HUMAN	8	-14.5475	0.854525	WT	KO	FALSE	4.03668	NO	FALSE	FALSE	FALSE
WT / KO	Q5T0B9	-0.190597	0.190597	9.2e-05	8.51e-05	ZNF362	Zinc finger protein 362	ZN362_HUMAN	9	-12.3757	0.876243	WT	KO	FALSE	4.03621	NO	FALSE	FALSE	FALSE
WT / KO	Q9HCE1	0.236139	0.236139	9.21e-05	8.51e-05	MOV10	Helicase MOV-10	MOV10_HUMAN	43	17.7836	1.17784	WT	KO	FALSE	4.03574	NO	FALSE	FALSE	FALSE
WT / KO	Q96BM9	-0.215973	0.215973	9.29e-05	8.57e-05	ARL8A	ADP-ribosylation factor-like protein 8A	ARL8A_HUMAN	7	-13.9035	0.860965	WT	KO	FALSE	4.03198	NO	FALSE	FALSE	FALSE
WT / KO	Q9NUQ6	0.143604	0.143604	9.33e-05	8.61e-05	SPATS2L	SPATS2-like protein	SPS2L_HUMAN	13	10.4661	1.10466	WT	KO	FALSE	4.03012	NO	FALSE	FALSE	FALSE
WT / KO	P25391	0.0658853	0.0658853	9.35e-05	8.62e-05	LAMA1	Laminin subunit alpha-1	LAMA1_HUMAN	91	4.6727	1.04673	WT	KO	FALSE	4.02919	NO	FALSE	FALSE	FALSE
WT / KO	Q8IZV5	-0.161175	0.161175	9.37e-05	8.64e-05	RDH10	Retinol dehydrogenase 10	RDH10_HUMAN	6	-10.5703	0.894297	WT	KO	FALSE	4.02826	NO	FALSE	FALSE	FALSE
WT / KO	Q9UQ16	-0.35929	0.35929	9.43e-05	8.68e-05	DNM3	Dynamin-3	DYN3_HUMAN	4	-22.0452	0.779548	WT	KO	FALSE	4.02549	NO	FALSE	FALSE	FALSE
WT / KO	Q9UQ80	0.176222	0.176222	9.43e-05	8.68e-05	PA2G4	Proliferation-associated protein 2G4	PA2G4_HUMAN	28	12.9921	1.12992	WT	KO	FALSE	4.02549	NO	FALSE	FALSE	FALSE
WT / KO	P28370	0.138588	0.138588	9.46e-05	8.7e-05	SMARCA1	Probable global transcription activator SNF2L1	SMCA1_HUMAN	37	10.0827	1.10083	WT	KO	FALSE	4.02411	NO	FALSE	FALSE	FALSE
WT / KO	O15078	-0.263343	0.263343	9.49e-05	8.73e-05	CEP290	Centrosomal protein of 290 kDa	CE290_HUMAN	22	-16.6845	0.833155	WT	KO	FALSE	4.02273	NO	FALSE	FALSE	FALSE
WT / KO	O15031	-0.2704	0.2704	9.51e-05	8.74e-05	PLXNB2	Plexin-B2	PLXB2_HUMAN	27	-17.091	0.82909	WT	KO	FALSE	4.02182	NO	FALSE	FALSE	FALSE
WT / KO	Q9P021	-0.140498	0.140498	9.52e-05	8.74e-05	CRIPT	Cysteine-rich PDZ-binding protein	CRIPT_HUMAN	3	-9.27943	0.907206	WT	KO	FALSE	4.02136	NO	FALSE	FALSE	FALSE
WT / KO	P23511	-0.502464	0.502464	9.53e-05	8.75e-05	NFYA	Nuclear transcription factor Y subunit alpha	NFYA_HUMAN	2	-29.41	0.7059	WT	KO	FALSE	4.02091	NO	FALSE	FALSE	FALSE
WT / KO	P08047	-0.316612	0.316612	9.56e-05	8.77e-05	SP1	Transcription factor Sp1	SP1_HUMAN	6	-19.7047	0.802953	WT	KO	FALSE	4.01954	NO	FALSE	FALSE	FALSE
WT / KO	Q9NY33	0.115279	0.115279	9.61e-05	8.81e-05	DPP3	Dipeptidyl peptidase 3	DPP3_HUMAN	30	8.31842	1.08318	WT	KO	FALSE	4.01728	NO	FALSE	FALSE	FALSE
WT / KO	O14683	-0.766325	0.766325	9.69e-05	8.88e-05	TP53I11	Tumor protein p53-inducible protein 11	P5I11_HUMAN	3	-41.2087	0.587913	WT	KO	FALSE	4.01368	DOWN	FALSE	FALSE	FALSE
WT / KO	O43318	-0.142377	0.142377	9.73e-05	8.91e-05	MAP3K7	Mitogen-activated protein kinase kinase kinase 7	M3K7_HUMAN	13	-9.39751	0.906025	WT	KO	FALSE	4.01189	NO	FALSE	FALSE	FALSE
WT / KO	P61225	-0.302262	0.302262	9.75e-05	8.92e-05	RAP2B	Ras-related protein Rap-2b	RAP2B_HUMAN	5	-18.902	0.81098	WT	KO	FALSE	4.011	NO	FALSE	FALSE	FALSE
WT / KO	O60841	0.103297	0.103297	9.77e-05	8.94e-05	EIF5B	Eukaryotic translation initiation factor 5B	IF2P_HUMAN	49	7.42258	1.07423	WT	KO	FALSE	4.01011	NO	FALSE	FALSE	FALSE
WT / KO	Q9UH92	0.550054	0.550054	9.8e-05	8.96e-05	MLX	Max-like protein X	MLX_HUMAN	2	46.4141	1.46414	WT	KO	FALSE	4.00877	NO	FALSE	FALSE	FALSE
WT / KO	Q7L2H7	0.177013	0.177013	9.81e-05	8.96e-05	EIF3M	Eukaryotic translation initiation factor 3 subunit M	EIF3M_HUMAN	20	13.054	1.13054	WT	KO	FALSE	4.00833	NO	FALSE	FALSE	FALSE
WT / KO	Q7Z7H5	-0.0713876	0.0713876	9.84e-05	8.99e-05	TMED4	Transmembrane emp24 domain-containing protein 4	TMED4_HUMAN	8	-4.82779	0.951722	WT	KO	FALSE	4.007	NO	FALSE	FALSE	FALSE
WT / KO	P31483	-0.052802	0.052802	9.87e-05	9.02e-05	TIA1	Nucleolysin TIA-1 isoform p40	TIA1_HUMAN	12	-3.59379	0.964062	WT	KO	FALSE	4.00568	NO	FALSE	FALSE	FALSE
WT / KO	Q15545	-0.235686	0.235686	9.91e-05	9.04e-05	TAF7	Transcription initiation factor TFIID subunit 7	TAF7_HUMAN	11	-15.0719	0.849281	WT	KO	FALSE	4.00393	NO	FALSE	FALSE	FALSE
WT / KO	P04439	-0.189714	0.189714	9.93e-05	9.05e-05	HLA-A	HLA class I histocompatibility antigen. A alpha chain	HLAA_HUMAN	6	-12.322	0.87678	WT	KO	FALSE	4.00305	NO	FALSE	FALSE	FALSE
WT / KO	P98175	-0.174686	0.174686	9.95e-05	9.07e-05	RBM10	RNA-binding protein 10	RBM10_HUMAN	27	-11.404	0.88596	WT	KO	FALSE	4.00218	NO	FALSE	FALSE	FALSE
WT / KO	Q9UJZ1	-0.198436	0.198436	9.95e-05	9.07e-05	STOML2	Stomatin-like protein 2. mitochondrial	STML2_HUMAN	16	-12.8505	0.871495	WT	KO	FALSE	4.00218	NO	FALSE	FALSE	FALSE
WT / KO	Q15477	0.162102	0.162102	0.000101055	9.2e-05	SKIV2L	Helicase SKI2W	SKIV2_HUMAN	34	11.8916	1.11892	WT	KO	FALSE	3.99544	NO	FALSE	FALSE	FALSE
WT / KO	Q4V328	-0.143676	0.143676	0.000101144	9.21e-05	GRIPAP1	GRIP1-associated protein 1	GRAP1_HUMAN	33	-9.479	0.90521	WT	KO	FALSE	3.99506	NO	FALSE	FALSE	FALSE
WT / KO	Q8TB37	-0.364881	0.364881	0.000101259	9.21e-05	NUBPL	Iron-sulfur protein NUBPL	NUBPL_HUMAN	4	-22.3467	0.776533	WT	KO	FALSE	3.99457	NO	FALSE	FALSE	FALSE
WT / KO	P62750	0.137367	0.137367	0.00010139	9.21e-05	RPL23A	60S ribosomal protein L23a	RL23A_HUMAN	11	9.98962	1.0999	WT	KO	FALSE	3.994	NO	FALSE	FALSE	FALSE
WT / KO	Q9BRP8	-0.279729	0.279729	0.000101381	9.21e-05	PYM1	Partner of Y14 and mago	PYM1_HUMAN	10	-17.6254	0.823746	WT	KO	FALSE	3.99404	NO	FALSE	FALSE	FALSE
WT / KO	P78362	0.338627	0.338627	0.000102302	9.29e-05	SRPK2	SRSF protein kinase 2	SRPK2_HUMAN	19	26.4552	1.26455	WT	KO	FALSE	3.99012	NO	FALSE	FALSE	FALSE
WT / KO	Q6PIU2	-0.456731	0.456731	0.000102735	9.33e-05	NCEH1	Neutral cholesterol ester hydrolase 1	NCEH1_HUMAN	9	-27.1365	0.728635	WT	KO	FALSE	3.98828	NO	TRUE	FALSE	FALSE
WT / KO	Q8NDI1	-0.143086	0.143086	0.000103036	9.34e-05	EHBP1	EH domain-binding protein 1	EHBP1_HUMAN	13	-9.44199	0.90558	WT	KO	FALSE	3.98701	NO	FALSE	FALSE	FALSE
WT / KO	Q96RS6	0.743773	0.743773	0.000103015	9.34e-05	NUDCD1	NudC domain-containing protein 1	NUDC1_HUMAN	21	67.4549	1.67455	WT	KO	FALSE	3.9871	NO	FALSE	FALSE	FALSE
WT / KO	O95470	-0.240739	0.240739	0.000103147	9.35e-05	SGPL1	Sphingosine-1-phosphate lyase 1	SGPL1_HUMAN	19	-15.3688	0.846312	WT	KO	FALSE	3.98654	NO	FALSE	FALSE	FALSE
WT / KO	Q9Y3U8	0.156008	0.156008	0.000103401	9.37e-05	RPL36	60S ribosomal protein L36	RL36_HUMAN	6	11.42	1.1142	WT	KO	FALSE	3.98548	NO	FALSE	FALSE	FALSE
WT / KO	Q9BWE0	0.404301	0.404301	0.000103491	9.37e-05	REPIN1	Replication initiator 1	REPI1_HUMAN	12	32.3447	1.32345	WT	KO	FALSE	3.9851	NO	FALSE	FALSE	FALSE
WT / KO	P21333	0.133254	0.133254	0.000103555	9.37e-05	FLNA	Filamin-A	FLNA_HUMAN	127	9.67645	1.09676	WT	KO	FALSE	3.98483	NO	FALSE	FALSE	FALSE
WT / KO	A2RU67	-0.267077	0.267077	0.00010406	9.41e-05	FAM234B	Protein FAM234B	F234B_HUMAN	2	-16.8999	0.831001	WT	KO	FALSE	3.98272	NO	FALSE	FALSE	FALSE
WT / KO	P55210	-0.251894	0.251894	0.000104108	9.41e-05	CASP7	Caspase-7	CASP7_HUMAN	12	-16.0207	0.839793	WT	KO	FALSE	3.98252	NO	FALSE	FALSE	FALSE
WT / KO	Q9H6H4	0.21677	0.21677	0.000104101	9.41e-05	REEP4	Receptor expression-enhancing protein 4	REEP4_HUMAN	7	16.2129	1.16213	WT	KO	FALSE	3.98255	NO	FALSE	FALSE	FALSE
WT / KO	O43826	-0.30094	0.30094	0.000106117	9.58e-05	SLC37A4	Glucose-6-phosphate exchanger SLC37A4	G6PT1_HUMAN	3	-18.8277	0.811723	WT	KO	FALSE	3.97422	NO	FALSE	FALSE	FALSE
WT / KO	Q9Y2X7	0.1495	0.1495	0.000106198	9.58e-05	GIT1	ARF GTPase-activating protein GIT1	GIT1_HUMAN	19	10.9185	1.10918	WT	KO	FALSE	3.97388	NO	FALSE	FALSE	FALSE
WT / KO	Q92466	-0.404467	0.404467	0.000106348	9.59e-05	DDB2	DNA damage-binding protein 2	DDB2_HUMAN	9	-24.4485	0.755515	WT	KO	FALSE	3.97327	NO	FALSE	FALSE	FALSE
WT / KO	Q96BY7	-0.278847	0.278847	0.000106444	9.6e-05	ATG2B	Autophagy-related protein 2 homolog B	ATG2B_HUMAN	13	-17.5751	0.824249	WT	KO	FALSE	3.97288	NO	FALSE	FALSE	FALSE
WT / KO	Q9UBL3	-0.231606	0.231606	0.000107239	9.66e-05	ASH2L	Set1/Ash2 histone methyltransferase complex subunit ASH2	ASH2L_HUMAN	18	-14.8313	0.851687	WT	KO	FALSE	3.96965	NO	FALSE	FALSE	FALSE
WT / KO	Q9NZC9	-0.400232	0.400232	0.000107344	9.67e-05	SMARCAL1	SWI/SNF-related matrix-associated actin-dependent regulator of chromatin subfamily A-like protein 1	SMAL1_HUMAN	14	-24.2263	0.757737	WT	KO	FALSE	3.96922	NO	FALSE	FALSE	FALSE
WT / KO	Q15018	0.229718	0.229718	0.000107536	9.68e-05	ABRAXAS2	BRISC complex subunit Abraxas 2	ABRX2_HUMAN	16	17.2605	1.17261	WT	KO	FALSE	3.96845	NO	FALSE	FALSE	FALSE
WT / KO	Q96FX7	0.267504	0.267504	0.000107628	9.68e-05	TRMT61A	tRNA (adenine(58)-N(1))-methyltransferase catalytic subunit TRMT61A	TRM61_HUMAN	9	20.3723	1.20372	WT	KO	FALSE	3.96807	NO	FALSE	FALSE	FALSE
WT / KO	Q86U86	-0.205803	0.205803	0.000109354	9.83e-05	PBRM1	Protein polybromo-1	PB1_HUMAN	55	-13.2944	0.867056	WT	KO	FALSE	3.96117	NO	FALSE	FALSE	FALSE
WT / KO	O95861	0.195312	0.195312	0.000109594	9.85e-05	BPNT1	3'(2').5'-bisphosphate nucleotidase 1	BPNT1_HUMAN	18	14.4972	1.14497	WT	KO	FALSE	3.96021	NO	FALSE	FALSE	FALSE
WT / KO	Q9HAV0	-0.193855	0.193855	0.000109784	9.86e-05	GNB4	Guanine nucleotide-binding protein subunit beta-4	GBB4_HUMAN	7	-12.5734	0.874266	WT	KO	FALSE	3.95946	NO	FALSE	FALSE	FALSE
WT / KO	Q9UGU5	-0.275031	0.275031	0.000109896	9.87e-05	HMGXB4	HMG domain-containing protein 4	HMGX4_HUMAN	5	-17.3567	0.826433	WT	KO	FALSE	3.95902	NO	FALSE	FALSE	FALSE
WT / KO	Q14571	-0.110475	0.110475	0.000110032	9.87e-05	ITPR2	Inositol 1.4.5-trisphosphate receptor type 2	ITPR2_HUMAN	21	-7.37167	0.926283	WT	KO	FALSE	3.95848	NO	FALSE	FALSE	FALSE
WT / KO	Q9UKY7	-0.150503	0.150503	0.000110186	9.88e-05	CDV3	Protein CDV3 homolog	CDV3_HUMAN	17	-9.90634	0.900937	WT	KO	FALSE	3.95787	NO	FALSE	FALSE	FALSE
WT / KO	Q9P275	-0.0730504	0.0730504	0.000110486	9.9e-05	USP36	Ubiquitin carboxyl-terminal hydrolase 36	UBP36_HUMAN	21	-4.93741	0.950626	WT	KO	FALSE	3.95669	NO	FALSE	FALSE	FALSE
WT / KO	P52701	0.113228	0.113228	0.000110732	9.92e-05	MSH6	DNA mismatch repair protein Msh6	MSH6_HUMAN	60	8.16458	1.08165	WT	KO	FALSE	3.95573	NO	FALSE	FALSE	FALSE
WT / KO	Q8WUK0	-0.34563	0.34563	0.000111617	0.0001	PTPMT1	Phosphatidylglycerophosphatase and protein-tyrosine phosphatase 1	PTPM1_HUMAN	9	-21.3036	0.786964	WT	KO	FALSE	3.95227	NO	FALSE	FALSE	FALSE
WT / KO	P42568	-0.406217	0.406217	0.000111733	0.0001	MLLT3	Protein AF-9	AF9_HUMAN	3	-24.5401	0.754599	WT	KO	FALSE	3.95182	NO	FALSE	FALSE	FALSE
WT / KO	Q71DI3	-0.182504	0.182504	0.000111742	0.0001	H3C15	Histone H3.2	H32_HUMAN	9	-11.8828	0.881172	WT	KO	FALSE	3.95178	NO	FALSE	FALSE	FALSE
WT / KO	P62834	-0.239812	0.239812	0.000112231	0.00010024	RAP1A	Ras-related protein Rap-1A	RAP1A_HUMAN	5	-15.3144	0.846856	WT	KO	FALSE	3.94989	NO	FALSE	FALSE	FALSE
WT / KO	P78344	0.078345	0.078345	0.000112257	0.00010024	EIF4G2	Eukaryotic translation initiation factor 4 gamma 2	IF4G2_HUMAN	47	5.58062	1.05581	WT	KO	FALSE	3.94979	NO	FALSE	FALSE	FALSE
WT / KO	Q9C0B7	0.231025	0.231025	0.000112278	0.00010024	TANGO6	Transport and Golgi organization protein 6 homolog	TNG6_HUMAN	12	17.3668	1.17367	WT	KO	FALSE	3.94971	NO	FALSE	FALSE	FALSE
WT / KO	Q9Y597	0.369837	0.369837	0.000112203	0.00010024	KCTD3	BTB/POZ domain-containing protein KCTD3	KCTD3_HUMAN	11	29.2207	1.29221	WT	KO	FALSE	3.95	NO	FALSE	FALSE	FALSE
WT / KO	O15144	0.126302	0.126302	0.00011257	0.000100423	ARPC2	Actin-related protein 2/3 complex subunit 2	ARPC2_HUMAN	20	9.14923	1.09149	WT	KO	FALSE	3.94858	NO	FALSE	FALSE	FALSE
WT / KO	P40429	0.188882	0.188882	0.000112599	0.000100423	RPL13A	60S ribosomal protein L13a	RL13A_HUMAN	15	13.988	1.13988	WT	KO	FALSE	3.94847	NO	FALSE	FALSE	FALSE
WT / KO	P60983	-0.177425	0.177425	0.000112805	0.000100555	GMFB	Glia maturation factor beta	GMFB_HUMAN	8	-11.572	0.88428	WT	KO	FALSE	3.94767	NO	FALSE	FALSE	FALSE
WT / KO	Q9Y6G5	-0.176521	0.176521	0.00011353	0.000101149	COMMD10	COMM domain-containing protein 10	COMDA_HUMAN	6	-11.5166	0.884834	WT	KO	FALSE	3.94489	NO	FALSE	FALSE	FALSE
WT / KO	P13498	0.401459	0.401459	0.000113805	0.000101342	CYBA	Cytochrome b-245 light chain	CY24A_HUMAN	4	32.0843	1.32084	WT	KO	FALSE	3.94384	NO	FALSE	FALSE	FALSE
WT / KO	O95696	-0.232145	0.232145	0.000114002	0.000101443	BRD1	Bromodomain-containing protein 1	BRD1_HUMAN	13	-14.8632	0.851368	WT	KO	FALSE	3.94309	NO	FALSE	FALSE	FALSE
WT / KO	P04792	0.795806	0.795806	0.000114036	0.000101443	HSPB1	Heat shock protein beta-1	HSPB1_HUMAN	16	73.6047	1.73605	WT	KO	FALSE	3.94296	UP	FALSE	FALSE	FALSE
WT / KO	Q15717	-0.14064	0.14064	0.000114854	0.000102119	ELAVL1	ELAV-like protein 1	ELAV1_HUMAN	15	-9.28834	0.907117	WT	KO	FALSE	3.93985	NO	FALSE	FALSE	FALSE
WT / KO	Q7Z434	-0.285188	0.285188	0.000115067	0.000102255	MAVS	Mitochondrial antiviral-signaling protein	MAVS_HUMAN	15	-17.9366	0.820634	WT	KO	FALSE	3.93905	NO	FALSE	FALSE	FALSE
WT / KO	Q13907	0.423757	0.423757	0.000115457	0.000102497	IDI1	Isopentenyl-diphosphate Delta-isomerase 1	IDI1_HUMAN	11	34.1416	1.34142	WT	KO	FALSE	3.93758	NO	FALSE	FALSE	FALSE
WT / KO	Q969Z3	-0.250252	0.250252	0.000115418	0.000102497	MTARC2	Mitochondrial amidoxime reducing component 2	MARC2_HUMAN	9	-15.925	0.84075	WT	KO	FALSE	3.93773	NO	FALSE	FALSE	FALSE
WT / KO	O14744	0.176508	0.176508	0.000115552	0.000102529	PRMT5	Protein arginine N-methyltransferase 5	ANM5_HUMAN	36	13.0145	1.13015	WT	KO	FALSE	3.93722	NO	FALSE	FALSE	FALSE
WT / KO	P21359	-0.164006	0.164006	0.000116375	0.000103206	NF1	Neurofibromin	NF1_HUMAN	37	-10.7457	0.892543	WT	KO	FALSE	3.93414	NO	FALSE	FALSE	FALSE
WT / KO	Q14118	-0.248661	0.248661	0.00011667	0.000103415	DAG1	Dystroglycan 1	DAG1_HUMAN	24	-15.8323	0.841677	WT	KO	FALSE	3.93304	NO	FALSE	FALSE	FALSE
WT / KO	Q8TEY7	-0.391891	0.391891	0.00011722	0.000103849	USP33	Ubiquitin carboxyl-terminal hydrolase 33	UBP33_HUMAN	9	-23.787	0.76213	WT	KO	FALSE	3.931	NO	FALSE	FALSE	FALSE
WT / KO	Q5T0F9	0.137842	0.137842	0.000117972	0.000104462	CC2D1B	Coiled-coil and C2 domain-containing protein 1B	C2D1B_HUMAN	12	10.0258	1.10026	WT	KO	FALSE	3.92822	NO	FALSE	FALSE	FALSE
WT / KO	Q13033	-0.226689	0.226689	0.00011815	0.00010452	STRN3	Striatin-3	STRN3_HUMAN	16	-14.5406	0.854594	WT	KO	FALSE	3.92757	NO	FALSE	FALSE	FALSE
WT / KO	Q8TAF3	0.174645	0.174645	0.000118158	0.00010452	WDR48	WD repeat-containing protein 48	WDR48_HUMAN	19	12.8687	1.12869	WT	KO	FALSE	3.92754	NO	FALSE	FALSE	FALSE
WT / KO	Q15797	-0.191981	0.191981	0.000118301	0.000104593	SMAD1	Mothers against decapentaplegic homolog 1	SMAD1_HUMAN	6	-12.4597	0.875403	WT	KO	FALSE	3.92701	NO	FALSE	FALSE	FALSE
WT / KO	Q8NBJ4	1.10644	1.10644	0.000118475	0.00010464	GOLM1	Golgi membrane protein 1	GOLM1_HUMAN	25	115.313	2.15313	WT	KO	FALSE	3.92637	UP	TRUE	FALSE	FALSE
WT / KO	Q9UHI6	0.119192	0.119192	0.000118461	0.00010464	DDX20	Probable ATP-dependent RNA helicase DDX20	DDX20_HUMAN	33	8.61266	1.08613	WT	KO	FALSE	3.92642	NO	FALSE	FALSE	FALSE
WT / KO	O75695	-0.357566	0.357566	0.00011878	0.000104856	RP2	Protein XRP2	XRP2_HUMAN	10	-21.952	0.78048	WT	KO	FALSE	3.92526	NO	FALSE	FALSE	FALSE
WT / KO	Q96A19	-0.518817	0.518817	0.000118851	0.000104865	CCDC102A	Coiled-coil domain-containing protein 102A	C102A_HUMAN	4	-30.2056	0.697944	WT	KO	FALSE	3.925	NO	FALSE	FALSE	FALSE
WT / KO	O43504	-0.390292	0.390292	0.000119454	0.000105343	LAMTOR5	Ragulator complex protein LAMTOR5	LTOR5_HUMAN	5	-23.7025	0.762975	WT	KO	FALSE	3.9228	NO	FALSE	FALSE	FALSE
WT / KO	Q9UH62	-0.236514	0.236514	0.000119928	0.000105708	ARMCX3	Armadillo repeat-containing X-linked protein 3	ARMX3_HUMAN	11	-15.1206	0.848794	WT	KO	FALSE	3.92108	NO	FALSE	FALSE	FALSE
WT / KO	P50747	0.485055	0.485055	0.000120137	0.000105838	HLCS	Biotin--protein ligase	BPL1_HUMAN	7	39.9639	1.39964	WT	KO	FALSE	3.92032	NO	FALSE	FALSE	FALSE
WT / KO	Q96I24	-0.140613	0.140613	0.000120355	0.000105976	FUBP3	Far upstream element-binding protein 3	FUBP3_HUMAN	32	-9.28662	0.907134	WT	KO	FALSE	3.91954	NO	FALSE	FALSE	FALSE
WT / KO	O75487	0.223474	0.223474	0.000121746	0.000107142	GPC4	Glypican-4	GPC4_HUMAN	19	16.7541	1.16754	WT	KO	FALSE	3.91455	NO	FALSE	FALSE	FALSE
WT / KO	Q9UHB6	-0.162223	0.162223	0.000121803	0.000107142	LIMA1	LIM domain and actin-binding protein 1	LIMA1_HUMAN	30	-10.6353	0.893647	WT	KO	FALSE	3.91434	NO	FALSE	FALSE	FALSE
WT / KO	Q12905	-0.111307	0.111307	0.000123006	0.000108145	ILF2	Interleukin enhancer-binding factor 2	ILF2_HUMAN	25	-7.42512	0.925749	WT	KO	FALSE	3.91007	NO	FALSE	FALSE	FALSE
WT / KO	O60313	-0.154566	0.154566	0.000123334	0.000108379	OPA1	Dynamin-like 120 kDa protein. mitochondrial	OPA1_HUMAN	38	-10.1598	0.898402	WT	KO	FALSE	3.90892	NO	FALSE	FALSE	FALSE
WT / KO	Q15560	0.634273	0.634273	0.000125311	0.00011006	TCEA2	Transcription elongation factor A protein 2	TCEA2_HUMAN	1	55.2156	1.55216	WT	KO	FALSE	3.90201	NO	FALSE	FALSE	FALSE
WT / KO	Q9NY12	-0.123235	0.123235	0.000125722	0.000110366	GAR1	H/ACA ribonucleoprotein complex subunit 1	GAR1_HUMAN	8	-8.18737	0.918126	WT	KO	FALSE	3.90059	NO	FALSE	FALSE	FALSE
WT / KO	Q86WB0	0.326382	0.326382	0.000125926	0.000110488	ZC3HC1	Nuclear-interacting partner of ALK	NIPA_HUMAN	15	25.3865	1.25386	WT	KO	FALSE	3.89988	NO	FALSE	FALSE	FALSE
WT / KO	P55268	-0.244183	0.244183	0.000126109	0.000110583	LAMB2	Laminin subunit beta-2	LAMB2_HUMAN	51	-15.5706	0.844294	WT	KO	FALSE	3.89925	NO	FALSE	FALSE	FALSE
WT / KO	Q9Y5J7	-0.205094	0.205094	0.000126162	0.000110583	TIMM9	Mitochondrial import inner membrane translocase subunit Tim9	TIM9_HUMAN	6	-13.2518	0.867482	WT	KO	FALSE	3.89907	NO	FALSE	FALSE	FALSE
WT / KO	P20810	-0.291324	0.291324	0.000126346	0.000110688	CAST	Calpastatin	ICAL_HUMAN	23	-18.2848	0.817152	WT	KO	FALSE	3.89844	NO	FALSE	FALSE	FALSE
WT / KO	Q8N3U4	-0.126513	0.126513	0.000126451	0.000110725	STAG2	Cohesin subunit SA-2	STAG2_HUMAN	41	-8.39569	0.916043	WT	KO	FALSE	3.89808	NO	FALSE	FALSE	FALSE
WT / KO	Q6QNY0	-0.258473	0.258473	0.000126693	0.000110881	BLOC1S3	Biogenesis of lysosome-related organelles complex 1 subunit 3	BL1S3_HUMAN	6	-16.4028	0.835972	WT	KO	FALSE	3.89725	NO	FALSE	FALSE	FALSE
WT / KO	P28340	0.218988	0.218988	0.000126807	0.000110892	POLD1	DNA polymerase delta catalytic subunit	DPOD1_HUMAN	55	16.3917	1.16392	WT	KO	FALSE	3.89686	NO	FALSE	FALSE	FALSE
WT / KO	P49406	0.243096	0.243096	0.000126834	0.000110892	MRPL19	39S ribosomal protein L19. mitochondrial	RM19_HUMAN	14	18.353	1.18353	WT	KO	FALSE	3.89676	NO	FALSE	FALSE	FALSE
WT / KO	Q9NQG5	-0.127439	0.127439	0.000127038	0.000111014	RPRD1B	Regulation of nuclear pre-mRNA domain-containing protein 1B	RPR1B_HUMAN	13	-8.45452	0.915455	WT	KO	FALSE	3.89607	NO	FALSE	FALSE	FALSE
WT / KO	Q96TC7	-0.228477	0.228477	0.000127595	0.000111444	RMDN3	Regulator of microtubule dynamics protein 3	RMD3_HUMAN	15	-14.6465	0.853535	WT	KO	FALSE	3.89417	NO	FALSE	FALSE	FALSE
WT / KO	Q96BK5	-0.187906	0.187906	0.000127904	0.000111602	PINX1	PIN2/TERF1-interacting telomerase inhibitor 1	PINX1_HUMAN	7	-12.2121	0.877879	WT	KO	FALSE	3.89312	NO	FALSE	FALSE	FALSE
WT / KO	Q9P0I2	0.228084	0.228084	0.000127849	0.000111602	EMC3	ER membrane protein complex subunit 3	EMC3_HUMAN	12	17.1278	1.17128	WT	KO	FALSE	3.8933	NO	FALSE	FALSE	FALSE
WT / KO	P11274	0.266167	0.266167	0.000128208	0.000111811	BCR	Breakpoint cluster region protein	BCR_HUMAN	24	20.2608	1.20261	WT	KO	FALSE	3.89208	NO	FALSE	FALSE	FALSE
WT / KO	Q09666	-0.163673	0.163673	0.000128506	0.000112014	AHNAK	Neuroblast differentiation-associated protein AHNAK	AHNK_HUMAN	139	-10.7251	0.892749	WT	KO	FALSE	3.89108	NO	FALSE	FALSE	FALSE
WT / KO	Q96FV2	0.322864	0.322864	0.000128596	0.000112036	SCRN2	Secernin-2	SCRN2_HUMAN	10	25.0811	1.25081	WT	KO	FALSE	3.89077	NO	FALSE	FALSE	FALSE
WT / KO	P35611	-0.172106	0.172106	0.000129068	0.000112391	ADD1	Alpha-adducin	ADDA_HUMAN	26	-11.2454	0.887546	WT	KO	FALSE	3.88918	NO	FALSE	FALSE	FALSE
WT / KO	P09668	0.609017	0.609017	0.000129824	0.000112993	CTSH	Pro-cathepsin H	CATH_HUMAN	15	52.522	1.52522	WT	KO	FALSE	3.88665	NO	FALSE	FALSE	TRUE
WT / KO	Q15102	0.148321	0.148321	0.000129978	0.000113069	PAFAH1B3	Platelet-activating factor acetylhydrolase IB subunit alpha1	PA1B3_HUMAN	13	10.8279	1.10828	WT	KO	FALSE	3.88613	NO	FALSE	FALSE	FALSE
WT / KO	P51965	0.32592	0.32592	0.000130211	0.000113216	UBE2E1	Ubiquitin-conjugating enzyme E2 E1	UB2E1_HUMAN	2	25.3463	1.25346	WT	KO	FALSE	3.88535	NO	FALSE	FALSE	FALSE
WT / KO	P61224	-0.193762	0.193762	0.000130449	0.000113272	RAP1B	Ras-related protein Rap-1b	RAP1B_HUMAN	12	-12.5677	0.874323	WT	KO	FALSE	3.88456	NO	FALSE	FALSE	FALSE
WT / KO	Q16595	-0.35264	0.35264	0.000130472	0.000113272	FXN	Frataxin. mitochondrial	FRDA_HUMAN	6	-21.685	0.78315	WT	KO	FALSE	3.88448	NO	FALSE	FALSE	FALSE
WT / KO	Q6P6C2	-0.0608994	0.0608994	0.000130439	0.000113272	ALKBH5	RNA demethylase ALKBH5	ALKB5_HUMAN	19	-4.13337	0.958666	WT	KO	FALSE	3.88459	NO	FALSE	FALSE	FALSE
WT / KO	Q7L2Z9	-0.423077	0.423077	0.000130745	0.000113452	CENPQ	Centromere protein Q	CENPQ_HUMAN	9	-25.4168	0.745832	WT	KO	FALSE	3.88357	NO	FALSE	FALSE	FALSE
WT / KO	P84077	0.210799	0.210799	0.000131068	0.000113676	ARF1	ADP-ribosylation factor 1	ARF1_HUMAN	15	15.7329	1.15733	WT	KO	FALSE	3.8825	NO	FALSE	TRUE	FALSE
WT / KO	O75600	-0.391592	0.391592	0.000131244	0.000113771	GCAT	2-amino-3-ketobutyrate coenzyme A ligase. mitochondrial	KBL_HUMAN	11	-23.7712	0.762288	WT	KO	FALSE	3.88192	NO	FALSE	FALSE	FALSE
WT / KO	Q86X95	-0.442476	0.442476	0.000131342	0.000113799	CIR1	Corepressor interacting with RBPJ 1	CIR1_HUMAN	5	-26.413	0.73587	WT	KO	FALSE	3.8816	NO	FALSE	FALSE	FALSE
WT / KO	O15504	-0.166204	0.166204	0.000131611	0.000113975	NUP42	Nucleoporin NUP42	NUP42_HUMAN	10	-10.8816	0.891184	WT	KO	FALSE	3.88071	NO	FALSE	FALSE	FALSE
WT / KO	A6NK58	-0.652907	0.652907	0.000131897	0.000114099	LIPT2	Putative lipoyltransferase 2. mitochondrial	LIPT2_HUMAN	3	-36.4003	0.635997	WT	KO	FALSE	3.87977	NO	FALSE	FALSE	FALSE
WT / KO	Q15637	-0.262819	0.262819	0.000131983	0.000114099	SF1	Splicing factor 1	SF01_HUMAN	19	-16.6542	0.833458	WT	KO	FALSE	3.87948	NO	FALSE	FALSE	FALSE
WT / KO	Q99943	-0.231048	0.231048	0.000131962	0.000114099	AGPAT1	1-acyl-sn-glycerol-3-phosphate acyltransferase alpha	PLCA_HUMAN	5	-14.7984	0.852016	WT	KO	FALSE	3.87955	NO	FALSE	FALSE	FALSE
WT / KO	Q9H6F5	-0.228907	0.228907	0.000132018	0.000114099	CCDC86	Coiled-coil domain-containing protein 86	CCD86_HUMAN	19	-14.6719	0.853281	WT	KO	FALSE	3.87937	NO	FALSE	FALSE	FALSE
WT / KO	P62273	0.25757	0.25757	0.000132709	0.000114639	RPS29	40S ribosomal protein S29	RS29_HUMAN	4	19.5463	1.19546	WT	KO	FALSE	3.8771	NO	FALSE	FALSE	FALSE
WT / KO	O43264	0.0749318	0.0749318	0.000133202	0.000115008	ZW10	Centromere/kinetochore protein zw10 homolog	ZW10_HUMAN	33	5.33112	1.05331	WT	KO	FALSE	3.87549	NO	FALSE	FALSE	FALSE
WT / KO	Q96RL7	-0.172746	0.172746	0.000133393	0.000115115	VPS13A	Vacuolar protein sorting-associated protein 13A	VP13A_HUMAN	26	-11.2848	0.887152	WT	KO	FALSE	3.87487	NO	FALSE	FALSE	FALSE
WT / KO	Q96D05	-0.260727	0.260727	0.000133653	0.000115283	FAM241B	Protein FAM241B	F241B_HUMAN	1	-16.5333	0.834667	WT	KO	FALSE	3.87402	NO	FALSE	FALSE	FALSE
WT / KO	P30048	-0.198446	0.198446	0.000134785	0.000116201	PRDX3	Thioredoxin-dependent peroxide reductase. mitochondrial	PRDX3_HUMAN	11	-12.8511	0.871489	WT	KO	FALSE	3.87036	NO	FALSE	FALSE	FALSE
WT / KO	Q92621	0.142839	0.142839	0.000134952	0.000116287	NUP205	Nuclear pore complex protein Nup205	NU205_HUMAN	73	10.4076	1.10408	WT	KO	FALSE	3.86982	NO	FALSE	FALSE	FALSE
WT / KO	P43121	-0.363594	0.363594	0.000135525	0.000116723	MCAM	Cell surface glycoprotein MUC18	MUC18_HUMAN	15	-22.2774	0.777226	WT	KO	FALSE	3.86798	NO	FALSE	FALSE	FALSE
WT / KO	Q8WZ42	-0.130927	0.130927	0.000135791	0.000116894	TTN	Titin	TITIN_HUMAN	14	-8.67556	0.913244	WT	KO	FALSE	3.86713	NO	FALSE	FALSE	FALSE
WT / KO	Q99622	0.348473	0.348473	0.000136425	0.000117381	C12orf57	Protein C10	C10_HUMAN	5	27.3213	1.27321	WT	KO	FALSE	3.86511	NO	FALSE	FALSE	FALSE
WT / KO	P17677	0.301244	0.301244	0.00013692	0.000117746	GAP43	Neuromodulin	NEUM_HUMAN	5	23.2206	1.23221	WT	KO	FALSE	3.86353	NO	FALSE	FALSE	FALSE
WT / KO	Q9NZI7	0.215971	0.215971	0.000136985	0.000117746	UBP1	Upstream-binding protein 1	UBIP1_HUMAN	8	16.1485	1.16149	WT	KO	FALSE	3.86333	NO	FALSE	FALSE	FALSE
WT / KO	O15371	0.172658	0.172658	0.000138189	0.000118719	EIF3D	Eukaryotic translation initiation factor 3 subunit D	EIF3D_HUMAN	24	12.7133	1.12713	WT	KO	FALSE	3.85953	NO	FALSE	FALSE	FALSE
WT / KO	Q6WCQ1	-0.126267	0.126267	0.000138255	0.000118719	MPRIP	Myosin phosphatase Rho-interacting protein	MPRIP_HUMAN	36	-8.38006	0.916199	WT	KO	FALSE	3.85932	NO	FALSE	FALSE	FALSE
WT / KO	Q9BT73	0.305007	0.305007	0.000138977	0.000119281	PSMG3	Proteasome assembly chaperone 3	PSMG3_HUMAN	4	23.5425	1.23542	WT	KO	FALSE	3.85706	NO	FALSE	FALSE	FALSE
WT / KO	P78406	-0.0871419	0.0871419	0.000139076	0.000119307	RAE1	mRNA export factor	RAE1L_HUMAN	16	-5.86141	0.941386	WT	KO	FALSE	3.85675	NO	FALSE	FALSE	FALSE
WT / KO	O94901	-0.233644	0.233644	0.000139454	0.000119571	SUN1	SUN domain-containing protein 1	SUN1_HUMAN	19	-14.9516	0.850484	WT	KO	FALSE	3.85557	NO	TRUE	FALSE	FALSE
WT / KO	P31040	-0.109521	0.109521	0.000140033	0.000120008	SDHA	Succinate dehydrogenase [ubiquinone] flavoprotein subunit. mitochondrial	SDHA_HUMAN	32	-7.31046	0.926895	WT	KO	FALSE	3.85377	NO	FALSE	FALSE	FALSE
WT / KO	Q96LT7	-0.526481	0.526481	0.00014015	0.000120049	C9orf72	Guanine nucleotide exchange C9orf72	CI072_HUMAN	3	-30.5754	0.694246	WT	KO	FALSE	3.85341	NO	FALSE	FALSE	FALSE
WT / KO	Q9HD45	0.178726	0.178726	0.000140424	0.000120225	TM9SF3	Transmembrane 9 superfamily member 3	TM9S3_HUMAN	13	13.1884	1.13188	WT	KO	FALSE	3.85256	NO	FALSE	FALSE	FALSE
WT / KO	O75182	-0.430651	0.430651	0.000140895	0.000120569	SIN3B	Paired amphipathic helix protein Sin3b	SIN3B_HUMAN	13	-25.8073	0.741927	WT	KO	FALSE	3.8511	NO	FALSE	FALSE	FALSE
WT / KO	P25325	-0.08223	0.08223	0.000141039	0.000120632	MPST	3-mercaptopyruvate sulfurtransferase	THTM_HUMAN	15	-5.54036	0.944596	WT	KO	FALSE	3.85066	NO	FALSE	FALSE	FALSE
WT / KO	P62258	-0.0885046	0.0885046	0.000142137	0.000121511	YWHAE	14-3-3 protein epsilon	1433E_HUMAN	23	-5.95029	0.940497	WT	KO	FALSE	3.84729	NO	FALSE	FALSE	FALSE
WT / KO	Q66K14	0.0849232	0.0849232	0.0001428	0.000121957	TBC1D9B	TBC1 domain family member 9B	TBC9B_HUMAN	17	6.06313	1.06063	WT	KO	FALSE	3.84527	NO	FALSE	FALSE	FALSE
[truncated: 5,593 more rows]

## Sheet: secretome data
Comparison	Uniprot ID	average log2 ratio	absolute average log2 ratio	p value	q value	gene name	protein description	protein name	# unique total peptide	% change	ratio	condition numerator	condition denominator	contaminant	neg log10 p	signficantly changed	type II membrane protein	lumenal lysosomal protein
WT / KO	Q09328	2.09077	2.09077	5.98e-13	3.66e-10	MGAT5	Alpha-1.6-mannosylglycoprotein 6-beta-N-acetylglucosaminyltransferase A	MGT5A_HUMAN	29	325.976	4.25976	WT	KO	FALSE	12.2233	UP	TRUE	FALSE
WT / KO	Q7Z4H8	-1.876	1.876	4.04e-13	3.66e-10	POGLUT3	Protein O-glucosyltransferase 3	PLGT3_HUMAN	20	-72.7563	0.272437	WT	KO	FALSE	12.3936	DOWN	FALSE	FALSE
WT / KO	Q8IUL8	1.01222	1.01222	1.13e-12	4.61e-10	CILP2	Cartilage intermediate layer protein 2	CILP2_HUMAN	53	101.702	2.01702	WT	KO	FALSE	11.9469	UP	FALSE	FALSE
WT / KO	Q9UQE7	-1.22465	1.22465	2.34e-12	7.17e-10	SMC3	Structural maintenance of chromosomes protein 3	SMC3_HUMAN	66	-57.2099	0.427901	WT	KO	FALSE	11.6308	DOWN	FALSE	FALSE
WT / KO	P13674	-1.30117	1.30117	3.81e-12	9.34e-10	P4HA1	Prolyl 4-hydroxylase subunit alpha-1	P4HA1_HUMAN	19	-59.4203	0.405797	WT	KO	FALSE	11.4191	DOWN	FALSE	FALSE
WT / KO	O43175	0.709939	0.709939	8.11e-12	1.24e-09	PHGDH	D-3-phosphoglycerate dehydrogenase	SERA_HUMAN	28	63.5734	1.63573	WT	KO	FALSE	11.091	NO	FALSE	FALSE
WT / KO	P09622	1.15911	1.15911	7.88e-12	1.24e-09	DLD	Dihydrolipoyl dehydrogenase. mitochondrial	DLDH_HUMAN	15	123.319	2.23319	WT	KO	FALSE	11.1035	UP	FALSE	FALSE
WT / KO	P50395	0.377377	0.377377	7e-12	1.24e-09	GDI2	Rab GDP dissociation inhibitor beta	GDIB_HUMAN	38	29.8978	1.29898	WT	KO	FALSE	11.1549	NO	FALSE	FALSE
WT / KO	P40926	1.05681	1.05681	9.16e-12	1.25e-09	MDH2	Malate dehydrogenase. mitochondrial	MDHM_HUMAN	21	108.032	2.08032	WT	KO	FALSE	11.0381	UP	FALSE	FALSE
WT / KO	P11310	1.522	1.522	1.17e-11	1.44e-09	ACADM	Medium-chain specific acyl-CoA dehydrogenase. mitochondrial	ACADM_HUMAN	17	187.189	2.87189	WT	KO	FALSE	10.9318	UP	FALSE	FALSE
WT / KO	P09486	1.36247	1.36247	3.87e-11	3.66e-09	SPARC	SPARC	SPRC_HUMAN	17	157.126	2.57126	WT	KO	FALSE	10.4123	UP	FALSE	FALSE
WT / KO	P35268	0.710636	0.710636	4.64e-11	3.66e-09	RPL22	60S ribosomal protein L22	RL22_HUMAN	5	63.6526	1.63653	WT	KO	FALSE	10.3335	NO	FALSE	FALSE
WT / KO	P56192	-0.576018	0.576018	3.86e-11	3.66e-09	MARS1	Methionine--tRNA ligase. cytoplasmic	SYMC_HUMAN	45	-32.9187	0.670813	WT	KO	FALSE	10.4134	NO	FALSE	FALSE
WT / KO	Q14683	-1.0999	1.0999	4.1e-11	3.66e-09	SMC1A	Structural maintenance of chromosomes protein 1A	SMC1A_HUMAN	69	-53.345	0.46655	WT	KO	FALSE	10.3872	DOWN	FALSE	FALSE
WT / KO	Q15459	-0.260611	0.260611	4.56e-11	3.66e-09	SF3A1	Splicing factor 3A subunit 1	SF3A1_HUMAN	35	-16.5266	0.834734	WT	KO	FALSE	10.341	NO	FALSE	FALSE
WT / KO	Q92797	-0.760695	0.760695	4.77e-11	3.66e-09	SYMPK	Symplekin	SYMPK_HUMAN	41	-40.9788	0.590212	WT	KO	FALSE	10.3215	DOWN	FALSE	FALSE
WT / KO	P26196	-0.35771	0.35771	5.72e-11	4.13e-09	DDX6	Probable ATP-dependent RNA helicase DDX6	DDX6_HUMAN	25	-21.9598	0.780402	WT	KO	FALSE	10.2426	NO	FALSE	FALSE
WT / KO	P15121	0.532712	0.532712	6.11e-11	4.16e-09	AKR1B1	Aldo-keto reductase family 1 member B1	ALDR_HUMAN	23	44.6646	1.44665	WT	KO	FALSE	10.214	NO	FALSE	FALSE
WT / KO	Q9NYN1	-4.38031	4.38031	6.54e-11	4.22e-09	RASL12	Ras-like protein family member 12	RASLC_HUMAN	1	-95.1983	0.0480169	WT	KO	FALSE	10.1844	DOWN	FALSE	FALSE
WT / KO	Q9UHI6	-1.17613	1.17613	9.1e-11	5.58e-09	DDX20	Probable ATP-dependent RNA helicase DDX20	DDX20_HUMAN	33	-55.7463	0.442537	WT	KO	FALSE	10.041	DOWN	FALSE	FALSE
WT / KO	Q9BWS9	0.832807	0.832807	9.72e-11	5.68e-09	CHID1	Chitinase domain-containing protein 1	CHID1_HUMAN	16	78.1148	1.78115	WT	KO	FALSE	10.0123	UP	FALSE	FALSE
WT / KO	P17931	-1.98461	1.98461	1.26e-10	6.5e-09	LGALS3	Galectin-3	LEG3_HUMAN	4	-74.7319	0.252681	WT	KO	FALSE	9.89963	DOWN	FALSE	FALSE
WT / KO	P50897	-1.09127	1.09127	1.27e-10	6.5e-09	PPT1	Palmitoyl-protein thioesterase 1	PPT1_HUMAN	13	-53.0653	0.469347	WT	KO	FALSE	9.8962	DOWN	FALSE	TRUE
WT / KO	Q96EE4	1.12216	1.12216	1.37e-10	6.7e-09	CCDC126	Coiled-coil domain-containing protein 126	CC126_HUMAN	1	117.672	2.17672	WT	KO	FALSE	9.86328	UP	FALSE	FALSE
WT / KO	P00918	1.01171	1.01171	1.66e-10	7.83e-09	CA2	Carbonic anhydrase 2	CAH2_HUMAN	20	101.63	2.0163	WT	KO	FALSE	9.77989	UP	FALSE	FALSE
WT / KO	P04181	1.58438	1.58438	1.97e-10	8.43e-09	OAT	Ornithine aminotransferase. mitochondrial	OAT_HUMAN	24	199.88	2.9988	WT	KO	FALSE	9.70553	UP	FALSE	FALSE
WT / KO	P10645	1.09625	1.09625	2.06e-10	8.43e-09	CHGA	Chromogranin-A	CMGA_HUMAN	20	113.798	2.13798	WT	KO	FALSE	9.68613	UP	FALSE	FALSE
WT / KO	P27694	-0.52122	0.52122	1.98e-10	8.43e-09	RPA1	Replication protein A 70 kDa DNA-binding subunit	RFA1_HUMAN	38	-30.3218	0.696782	WT	KO	FALSE	9.70333	NO	FALSE	FALSE
WT / KO	Q6UXT8	2.39683	2.39683	2.03e-10	8.43e-09	ALKAL1	ALK and LTK ligand 1	ALKL1_HUMAN	5	426.645	5.26645	WT	KO	FALSE	9.6925	UP	FALSE	FALSE
WT / KO	P29692	-0.369416	0.369416	2.27e-10	8.69e-09	EEF1D	Elongation factor 1-delta	EF1D_HUMAN	19	-22.5904	0.774096	WT	KO	FALSE	9.64397	NO	FALSE	FALSE
WT / KO	Q13867	0.447813	0.447813	2.25e-10	8.69e-09	BLMH	Bleomycin hydrolase	BLMH_HUMAN	22	36.3971	1.36397	WT	KO	FALSE	9.64782	NO	FALSE	FALSE
WT / KO	O60271	-0.547853	0.547853	2.62e-10	9.29e-09	SPAG9	C-Jun-amino-terminal kinase-interacting protein 4	JIP4_HUMAN	59	-31.5963	0.684037	WT	KO	FALSE	9.5817	NO	FALSE	FALSE
WT / KO	P08243	1.36763	1.36763	2.65e-10	9.29e-09	ASNS	Asparagine synthetase [glutamine-hydrolyzing]	ASNS_HUMAN	29	158.047	2.58047	WT	KO	FALSE	9.57675	UP	FALSE	FALSE
WT / KO	Q6P2E9	-0.395505	0.395505	2.65e-10	9.29e-09	EDC4	Enhancer of mRNA-decapping protein 4	EDC4_HUMAN	55	-23.9777	0.760223	WT	KO	FALSE	9.57675	NO	FALSE	FALSE
WT / KO	P15848	-3.58058	3.58058	3.08e-10	1.05e-08	ARSB	Arylsulfatase B	ARSB_HUMAN	17	-91.6413	0.0835869	WT	KO	FALSE	9.51145	DOWN	FALSE	TRUE
WT / KO	Q07021	0.610879	0.610879	3.21e-10	1.06e-08	C1QBP	Complement component 1 Q subcomponent-binding protein. mitochondrial	C1QBP_HUMAN	8	52.719	1.52719	WT	KO	FALSE	9.49349	NO	FALSE	FALSE
WT / KO	O15143	0.649481	0.649481	3.6e-10	1.08e-08	ARPC1B	Actin-related protein 2/3 complex subunit 1B	ARC1B_HUMAN	18	56.8604	1.5686	WT	KO	FALSE	9.4437	NO	FALSE	FALSE
WT / KO	Q8NBJ5	-1.01142	1.01142	3.54e-10	1.08e-08	COLGALT1	Procollagen galactosyltransferase 1	GT251_HUMAN	23	-50.3941	0.496059	WT	KO	FALSE	9.451	DOWN	FALSE	FALSE
WT / KO	Q9NPH2	0.540359	0.540359	3.38e-10	1.08e-08	ISYNA1	Inositol-3-phosphate synthase 1	INO1_HUMAN	17	45.4334	1.45433	WT	KO	FALSE	9.47108	NO	FALSE	FALSE
WT / KO	Q9UHX1	-0.443178	0.443178	3.57e-10	1.08e-08	PUF60	Poly(U)-binding-splicing factor PUF60	PUF60_HUMAN	27	-26.4488	0.735512	WT	KO	FALSE	9.44733	NO	FALSE	FALSE
WT / KO	Q15042	-0.870251	0.870251	3.81e-10	1.11e-08	RAB3GAP1	Rab3 GTPase-activating protein catalytic subunit	RB3GP_HUMAN	40	-45.2948	0.547052	WT	KO	FALSE	9.41908	DOWN	FALSE	FALSE
WT / KO	Q14697	-0.704156	0.704156	4.51e-10	1.29e-08	GANAB	Neutral alpha-glucosidase AB	GANAB_HUMAN	53	-38.6199	0.613801	WT	KO	FALSE	9.34582	NO	FALSE	FALSE
WT / KO	O43747	-0.549363	0.549363	5.28e-10	1.47e-08	AP1G1	AP-1 complex subunit gamma-1	AP1G1_HUMAN	26	-31.6678	0.683322	WT	KO	FALSE	9.27737	NO	FALSE	FALSE
WT / KO	P98172	-0.837895	0.837895	5.4e-10	1.47e-08	EFNB1	Ephrin-B1	EFNB1_HUMAN	9	-44.0541	0.559459	WT	KO	FALSE	9.26761	DOWN	FALSE	FALSE
WT / KO	Q14320	-0.463419	0.463419	5.55e-10	1.48e-08	FAM50A	Protein FAM50A	FA50A_HUMAN	19	-27.4735	0.725265	WT	KO	FALSE	9.25571	NO	FALSE	FALSE
WT / KO	P48643	-0.271584	0.271584	5.75e-10	1.5e-08	CCT5	T-complex protein 1 subunit epsilon	TCPE_HUMAN	40	-17.1591	0.828409	WT	KO	FALSE	9.24033	NO	FALSE	FALSE
WT / KO	P02794	-1.63749	1.63749	6.19e-10	1.58e-08	FTH1	Ferritin heavy chain	FRIH_HUMAN	12	-67.8585	0.321415	WT	KO	FALSE	9.20831	DOWN	FALSE	FALSE
WT / KO	P14314	-0.614535	0.614535	7.1e-10	1.74e-08	PRKCSH	Glucosidase 2 subunit beta	GLU2B_HUMAN	26	-34.686	0.65314	WT	KO	FALSE	9.14874	NO	FALSE	FALSE
WT / KO	Q9Y617	0.618934	0.618934	7.19e-10	1.74e-08	PSAT1	Phosphoserine aminotransferase	SERC_HUMAN	20	53.574	1.53574	WT	KO	FALSE	9.14327	NO	FALSE	FALSE
WT / KO	Q92598	0.369624	0.369624	7.55e-10	1.78e-08	HSPH1	Heat shock protein 105 kDa	HS105_HUMAN	50	29.2016	1.29202	WT	KO	FALSE	9.12205	NO	FALSE	FALSE
WT / KO	Q99798	0.754501	0.754501	7.96e-10	1.84e-08	ACO2	Aconitate hydratase. mitochondrial	ACON_HUMAN	40	68.7048	1.68705	WT	KO	FALSE	9.09909	UP	FALSE	FALSE
WT / KO	O15460	-2.35651	2.35651	9.6e-10	2.15e-08	P4HA2	Prolyl 4-hydroxylase subunit alpha-2	P4HA2_HUMAN	25	-80.4737	0.195263	WT	KO	FALSE	9.01773	DOWN	FALSE	FALSE
WT / KO	Q02083	-3.30021	3.30021	9.66e-10	2.15e-08	NAAA	N-acylethanolamine-hydrolyzing acid amidase	NAAA_HUMAN	6	-89.8483	0.101517	WT	KO	FALSE	9.01502	DOWN	FALSE	TRUE
WT / KO	P00505	0.596188	0.596188	1.04e-09	2.28e-08	GOT2	Aspartate aminotransferase. mitochondrial	AATM_HUMAN	28	51.1717	1.51172	WT	KO	FALSE	8.98297	NO	FALSE	FALSE
WT / KO	Q9Y4K0	1.59982	1.59982	1.09e-09	2.35e-08	LOXL2	Lysyl oxidase homolog 2	LOXL2_HUMAN	20	203.106	3.03106	WT	KO	FALSE	8.96257	UP	FALSE	FALSE
WT / KO	P26572	1.78895	1.78895	1.12e-09	2.38e-08	MGAT1	Alpha-1.3-mannosyl-glycoprotein 2-beta-N-acetylglucosaminyltransferase	MGAT1_HUMAN	15	245.564	3.45564	WT	KO	FALSE	8.95078	UP	TRUE	FALSE
WT / KO	P05198	-0.397631	0.397631	1.38e-09	2.73e-08	EIF2S1	Eukaryotic translation initiation factor 2 subunit 1	IF2A_HUMAN	26	-24.0896	0.759104	WT	KO	FALSE	8.86012	NO	FALSE	FALSE
WT / KO	P23284	0.66325	0.66325	1.43e-09	2.73e-08	PPIB	Peptidyl-prolyl cis-trans isomerase B	PPIB_HUMAN	15	58.3646	1.58365	WT	KO	FALSE	8.84466	NO	FALSE	FALSE
WT / KO	P24347	1.33851	1.33851	1.33e-09	2.73e-08	MMP11	Stromelysin-3	MMP11_HUMAN	13	152.89	2.5289	WT	KO	FALSE	8.87615	UP	FALSE	FALSE
WT / KO	P25391	1.03158	1.03158	1.41e-09	2.73e-08	LAMA1	Laminin subunit alpha-1	LAMA1_HUMAN	91	104.427	2.04427	WT	KO	FALSE	8.85078	UP	FALSE	FALSE
WT / KO	P30084	1.02434	1.02434	1.44e-09	2.73e-08	ECHS1	Enoyl-CoA hydratase. mitochondrial	ECHM_HUMAN	20	103.403	2.03403	WT	KO	FALSE	8.84164	UP	FALSE	FALSE
WT / KO	P42126	0.723155	0.723155	1.35e-09	2.73e-08	ECI1	Enoyl-CoA delta isomerase 1. mitochondrial	ECI1_HUMAN	10	65.0789	1.65079	WT	KO	FALSE	8.86967	NO	FALSE	FALSE
WT / KO	P55058	0.933803	0.933803	1.45e-09	2.73e-08	PLTP	Phospholipid transfer protein	PLTP_HUMAN	19	91.0305	1.9103	WT	KO	FALSE	8.83863	UP	FALSE	FALSE
WT / KO	P52848	1.082	1.082	1.51e-09	2.81e-08	NDST1	Bifunctional heparan sulfate N-deacetylase/N-sulfotransferase 1	NDST1_HUMAN	11	111.697	2.11697	WT	KO	FALSE	8.82102	UP	TRUE	FALSE
WT / KO	P15586	-4.09759	4.09759	1.55e-09	2.84e-08	GNS	N-acetylglucosamine-6-sulfatase	GNS_HUMAN	16	-94.1588	0.0584121	WT	KO	FALSE	8.80967	DOWN	FALSE	TRUE
WT / KO	O75083	-0.377912	0.377912	1.67e-09	3e-08	WDR1	WD repeat-containing protein 1	WDR1_HUMAN	29	-23.045	0.76955	WT	KO	FALSE	8.77728	NO	FALSE	FALSE
WT / KO	Q969H8	-2.02849	2.02849	1.93e-09	3.44e-08	MYDGF	Myeloid-derived growth factor	MYDGF_HUMAN	7	-75.4889	0.245111	WT	KO	FALSE	8.71444	DOWN	FALSE	FALSE
WT / KO	P04062	0.776711	0.776711	1.98e-09	3.46e-08	GBA	Lysosomal acid glucosylceramidase	GLCM_HUMAN	24	71.322	1.71322	WT	KO	FALSE	8.70333	UP	FALSE	TRUE
WT / KO	P05408	-3.11468	3.11468	2.03e-09	3.5e-08	SCG5	Neuroendocrine protein 7B2	7B2_HUMAN	7	-88.4552	0.115448	WT	KO	FALSE	8.6925	DOWN	FALSE	FALSE
WT / KO	Q99714	1.05604	1.05604	2.08e-09	3.54e-08	HSD17B10	3-hydroxyacyl-CoA dehydrogenase type-2	HCD2_HUMAN	16	107.922	2.07922	WT	KO	FALSE	8.68194	UP	FALSE	FALSE
WT / KO	P17655	-0.576089	0.576089	2.3e-09	3.82e-08	CAPN2	Calpain-2 catalytic subunit	CAN2_HUMAN	27	-32.922	0.67078	WT	KO	FALSE	8.63827	NO	FALSE	FALSE
WT / KO	Q9GZX9	1.1959	1.1959	2.31e-09	3.82e-08	TWSG1	Twisted gastrulation protein homolog 1	TWSG1_HUMAN	5	129.088	2.29088	WT	KO	FALSE	8.63639	UP	FALSE	FALSE
WT / KO	Q9Y696	0.443172	0.443172	2.35e-09	3.82e-08	CLIC4	Chloride intracellular channel protein 4	CLIC4_HUMAN	19	35.9591	1.35959	WT	KO	FALSE	8.62893	NO	FALSE	FALSE
WT / KO	P55196	-0.254129	0.254129	2.41e-09	3.84e-08	AFDN	Afadin	AFAD_HUMAN	69	-16.1507	0.838493	WT	KO	FALSE	8.61798	NO	FALSE	FALSE
WT / KO	O60512	2.10124	2.10124	2.58e-09	4.05e-08	B4GALT3	Beta-1.4-galactosyltransferase 3	B4GT3_HUMAN	12	329.079	4.29079	WT	KO	FALSE	8.58838	UP	TRUE	FALSE
WT / KO	P01130	-1.09799	1.09799	2.78e-09	4.17e-08	LDLR	Low-density lipoprotein receptor	LDLR_HUMAN	24	-53.2832	0.467168	WT	KO	FALSE	8.55596	DOWN	FALSE	FALSE
WT / KO	P48745	-2.31943	2.31943	2.82e-09	4.17e-08	CCN3	CCN family member 3	CCN3_HUMAN	13	-79.9653	0.200347	WT	KO	FALSE	8.54975	DOWN	FALSE	FALSE
WT / KO	Q6P2Q9	-0.616784	0.616784	2.75e-09	4.17e-08	PRPF8	Pre-mRNA-processing-splicing factor 8	PRP8_HUMAN	128	-34.7877	0.652123	WT	KO	FALSE	8.56067	NO	FALSE	FALSE
WT / KO	Q8WX92	-0.80952	0.80952	2.81e-09	4.17e-08	NELFB	Negative elongation factor B	NELFB_HUMAN	14	-42.9428	0.570572	WT	KO	FALSE	8.55129	DOWN	FALSE	FALSE
WT / KO	Q01813	0.796958	0.796958	2.91e-09	4.22e-08	PFKP	ATP-dependent 6-phosphofructokinase. platelet type	PFKAP_HUMAN	30	73.7434	1.73743	WT	KO	FALSE	8.53611	UP	FALSE	FALSE
WT / KO	Q14C86	-0.483469	0.483469	2.92e-09	4.22e-08	GAPVD1	GTPase-activating protein and VPS9 domain-containing protein 1	GAPD1_HUMAN	47	-28.4744	0.715256	WT	KO	FALSE	8.53462	NO	FALSE	FALSE
WT / KO	Q9BRF8	0.665365	0.665365	3.03e-09	4.32e-08	CPPED1	Serine/threonine-protein phosphatase CPPED1	CPPED_HUMAN	9	58.5969	1.58597	WT	KO	FALSE	8.51856	NO	FALSE	FALSE
WT / KO	Q99435	0.76303	0.76303	3.17e-09	4.47e-08	NELL2	Protein kinase C-binding protein NELL2	NELL2_HUMAN	31	69.7051	1.69705	WT	KO	FALSE	8.49894	UP	FALSE	FALSE
WT / KO	Q9P0K1	1.65293	1.65293	3.28e-09	4.57e-08	ADAM22	Disintegrin and metalloproteinase domain-containing protein 22	ADA22_HUMAN	4	214.472	3.14472	WT	KO	FALSE	8.48413	UP	FALSE	FALSE
WT / KO	Q7KZ85	-0.63805	0.63805	3.61e-09	4.98e-08	SUPT6H	Transcription elongation factor SPT6	SPT6H_HUMAN	74	-35.7419	0.642581	WT	KO	FALSE	8.44249	NO	FALSE	FALSE
WT / KO	P38646	0.658701	0.658701	3.66e-09	4.98e-08	HSPA9	Stress-70 protein. mitochondrial	GRP75_HUMAN	46	57.8661	1.57866	WT	KO	FALSE	8.43652	NO	FALSE	FALSE
WT / KO	P13497	1.34866	1.34866	3.7e-09	4.99e-08	BMP1	Bone morphogenetic protein 1	BMP1_HUMAN	27	154.676	2.54676	WT	KO	FALSE	8.4318	UP	FALSE	FALSE
WT / KO	Q8TAT6	-0.618428	0.618428	3.76e-09	5.01e-08	NPLOC4	Nuclear protein localization protein 4 homolog	NPL4_HUMAN	27	-34.862	0.65138	WT	KO	FALSE	8.42481	NO	FALSE	FALSE
WT / KO	P30837	0.896221	0.896221	4.28e-09	5.65e-08	ALDH1B1	Aldehyde dehydrogenase X. mitochondrial	AL1B1_HUMAN	23	86.1184	1.86118	WT	KO	FALSE	8.36856	UP	FALSE	FALSE
WT / KO	Q04637	-0.627325	0.627325	4.4e-09	5.74e-08	EIF4G1	Eukaryotic translation initiation factor 4 gamma 1	IF4G1_HUMAN	74	-35.2624	0.647376	WT	KO	FALSE	8.35655	NO	FALSE	FALSE
WT / KO	O75629	-3.23314	3.23314	4.51e-09	5.82e-08	CREG1	Protein CREG1	CREG1_HUMAN	9	-89.3652	0.106348	WT	KO	FALSE	8.34582	DOWN	FALSE	TRUE
WT / KO	Q8NCH0	0.842298	0.842298	4.57e-09	5.84e-08	CHST14	Carbohydrate sulfotransferase 14	CHSTE_HUMAN	15	79.2904	1.7929	WT	KO	FALSE	8.34008	UP	TRUE	FALSE
WT / KO	O75390	0.826364	0.826364	4.81e-09	6.03e-08	CS	Citrate synthase. mitochondrial	CISY_HUMAN	20	77.3211	1.77321	WT	KO	FALSE	8.31785	UP	FALSE	FALSE
WT / KO	P15104	0.581675	0.581675	4.82e-09	6.03e-08	GLUL	Glutamine synthetase	GLNA_HUMAN	13	49.6585	1.49659	WT	KO	FALSE	8.31695	NO	FALSE	FALSE
WT / KO	Q8TC07	-0.851157	0.851157	5.04e-09	6.24e-08	TBC1D15	TBC1 domain family member 15	TBC15_HUMAN	21	-44.566	0.55434	WT	KO	FALSE	8.29757	DOWN	FALSE	FALSE
WT / KO	Q9H9Q4	-0.738793	0.738793	5.49e-09	6.73e-08	NHEJ1	Non-homologous end-joining factor 1	NHEJ1_HUMAN	11	-40.0759	0.599241	WT	KO	FALSE	8.26043	NO	FALSE	FALSE
WT / KO	Q9H6T0	-0.14776	0.14776	5.85e-09	7.1e-08	ESRP2	Epithelial splicing regulatory protein 2	ESRP2_HUMAN	3	-9.73489	0.902651	WT	KO	FALSE	8.23284	NO	FALSE	FALSE
WT / KO	Q14203	-0.45561	0.45561	5.94e-09	7.14e-08	DCTN1	Dynactin subunit 1	DCTN1_HUMAN	62	-27.0798	0.729202	WT	KO	FALSE	8.22621	NO	FALSE	FALSE
WT / KO	O60462	1.48914	1.48914	6.17e-09	7.34e-08	NRP2	Neuropilin-2	NRP2_HUMAN	21	180.721	2.80721	WT	KO	FALSE	8.20971	UP	FALSE	FALSE
WT / KO	Q14393	1.52174	1.52174	6.23e-09	7.34e-08	GAS6	Growth arrest-specific protein 6	GAS6_HUMAN	23	187.137	2.87137	WT	KO	FALSE	8.20551	UP	FALSE	FALSE
WT / KO	Q12792	-0.358272	0.358272	6.36e-09	7.43e-08	TWF1	Twinfilin-1	TWF1_HUMAN	15	-21.9902	0.780098	WT	KO	FALSE	8.19654	NO	FALSE	FALSE
WT / KO	A5YKK6	-0.623619	0.623619	6.88e-09	7.8e-08	CNOT1	CCR4-NOT transcription complex subunit 1	CNOT1_HUMAN	85	-35.0959	0.649041	WT	KO	FALSE	8.16241	NO	FALSE	FALSE
WT / KO	P10619	-3.4974	3.4974	6.95e-09	7.8e-08	CTSA	Lysosomal protective protein	PPGB_HUMAN	15	-91.1452	0.0885481	WT	KO	FALSE	8.15802	DOWN	FALSE	TRUE
WT / KO	P39748	-0.514752	0.514752	6.86e-09	7.8e-08	FEN1	Flap endonuclease 1	FEN1_HUMAN	18	-30.0087	0.699913	WT	KO	FALSE	8.16368	NO	FALSE	FALSE
WT / KO	Q7Z3K3	0.0182186	0.0182186	6.99e-09	7.8e-08	POGZ	Pogo transposable element with ZNF domain	POGZ_HUMAN	31	1.27082	1.01271	WT	KO	FALSE	8.15552	NO	FALSE	FALSE
WT / KO	Q8WVQ1	3.09885	3.09885	7.21e-09	7.96e-08	CANT1	Soluble calcium-activated nucleotidase 1	CANT1_HUMAN	22	756.735	8.56735	WT	KO	FALSE	8.14206	UP	TRUE	FALSE
WT / KO	Q8NBJ7	-2.88702	2.88702	7.4e-09	8.1e-08	SUMF2	Inactive C-alpha-formylglycine-generating enzyme 2	SUMF2_HUMAN	12	-86.4818	0.135182	WT	KO	FALSE	8.13077	DOWN	FALSE	FALSE
WT / KO	P61981	0.496768	0.496768	7.51e-09	8.14e-08	YWHAG	14-3-3 protein gamma	1433G_HUMAN	12	41.1049	1.41105	WT	KO	FALSE	8.12436	NO	FALSE	FALSE
WT / KO	Q9UF33	1.374	1.374	7.58e-09	8.15e-08	EPHA6	Ephrin type-A receptor 6	EPHA6_HUMAN	7	159.189	2.59189	WT	KO	FALSE	8.12033	UP	FALSE	FALSE
WT / KO	O94888	-0.535007	0.535007	7.86e-09	8.35e-08	UBXN7	UBX domain-containing protein 7	UBXN7_HUMAN	14	-30.9844	0.690156	WT	KO	FALSE	8.10458	NO	FALSE	FALSE
WT / KO	P36776	0.809177	0.809177	7.9e-09	8.35e-08	LONP1	Lon protease homolog. mitochondrial	LONM_HUMAN	45	75.2211	1.75221	WT	KO	FALSE	8.10237	UP	FALSE	FALSE
WT / KO	P52594	-0.577142	0.577142	8.13e-09	8.51e-08	AGFG1	Arf-GAP domain and FG repeat-containing protein 1	AGFG1_HUMAN	14	-32.971	0.67029	WT	KO	FALSE	8.08991	NO	FALSE	FALSE
WT / KO	Q9H1Y0	-0.836204	0.836204	8.25e-09	8.57e-08	ATG5	Autophagy protein 5	ATG5_HUMAN	9	-43.9885	0.560115	WT	KO	FALSE	8.08355	DOWN	FALSE	FALSE
WT / KO	P05091	0.953546	0.953546	8.57e-09	8.83e-08	ALDH2	Aldehyde dehydrogenase. mitochondrial	ALDH2_HUMAN	27	93.6626	1.93663	WT	KO	FALSE	8.06702	UP	FALSE	FALSE
WT / KO	P42166	-0.565753	0.565753	8.85e-09	9.04e-08	TMPO	Lamina-associated polypeptide 2. isoform alpha	LAP2A_HUMAN	34	-32.4397	0.675603	WT	KO	FALSE	8.05306	NO	FALSE	FALSE
WT / KO	Q8WVM8	-0.657565	0.657565	9.25e-09	9.37e-08	SCFD1	Sec1 family domain-containing protein 1	SCFD1_HUMAN	29	-36.6053	0.633947	WT	KO	FALSE	8.03386	NO	FALSE	FALSE
WT / KO	O43237	-0.83373	0.83373	9.63e-09	9.52e-08	DYNC1LI2	Cytoplasmic dynein 1 light intermediate chain 2	DC1L2_HUMAN	17	-43.8923	0.561077	WT	KO	FALSE	8.01637	DOWN	FALSE	FALSE
WT / KO	P23246	-0.586671	0.586671	9.55e-09	9.52e-08	SFPQ	Splicing factor. proline- and glutamine-rich	SFPQ_HUMAN	38	-33.4122	0.665878	WT	KO	FALSE	8.02	NO	FALSE	FALSE
WT / KO	Q6YHK3	-0.602499	0.602499	9.48e-09	9.52e-08	CD109	CD109 antigen	CD109_HUMAN	37	-34.1388	0.658612	WT	KO	FALSE	8.02319	NO	FALSE	FALSE
WT / KO	O95400	-0.245486	0.245486	9.78e-09	9.58e-08	CD2BP2	CD2 antigen cytoplasmic tail-binding protein 2	CD2B2_HUMAN	13	-15.6468	0.843532	WT	KO	FALSE	8.00966	NO	FALSE	FALSE
WT / KO	Q5VU97	1.25657	1.25657	9.85e-09	9.58e-08	CACHD1	VWFA and cache domain-containing protein 1	CAHD1_HUMAN	28	138.928	2.38928	WT	KO	FALSE	8.00656	UP	FALSE	FALSE
WT / KO	O60231	-0.206273	0.206273	1.01e-08	9.73e-08	DHX16	Pre-mRNA-splicing factor ATP-dependent RNA helicase DHX16	DHX16_HUMAN	33	-13.3227	0.866773	WT	KO	FALSE	7.99568	NO	FALSE	FALSE
WT / KO	P05387	0.348708	0.348708	1.02e-08	9.74e-08	RPLP2	60S acidic ribosomal protein P2	RLA2_HUMAN	10	27.342	1.27342	WT	KO	FALSE	7.9914	NO	FALSE	FALSE
WT / KO	Q15654	0.603668	0.603668	1.02e-08	9.74e-08	TRIP6	Thyroid receptor-interacting protein 6	TRIP6_HUMAN	14	51.9575	1.51957	WT	KO	FALSE	7.9914	NO	FALSE	FALSE
WT / KO	Q96CX2	0.932592	0.932592	1.03e-08	9.76e-08	KCTD12	BTB/POZ domain-containing protein KCTD12	KCD12_HUMAN	17	90.8702	1.9087	WT	KO	FALSE	7.98716	UP	FALSE	FALSE
WT / KO	Q9BXW7	0.881495	0.881495	1.06e-08	9.93e-08	HDHD5	Haloacid dehalogenase-like hydrolase domain-containing 5	HDHD5_HUMAN	19	84.2283	1.84228	WT	KO	FALSE	7.97469	UP	FALSE	FALSE
WT / KO	O14773	-2.92983	2.92983	1.08e-08	9.98e-08	TPP1	Tripeptidyl-peptidase 1	TPP1_HUMAN	22	-86.877	0.13123	WT	KO	FALSE	7.96658	DOWN	FALSE	TRUE
WT / KO	Q9H3G5	-2.10534	2.10534	1.08e-08	9.98e-08	CPVL	Probable serine carboxypeptidase CPVL	CPVL_HUMAN	18	-76.7604	0.232396	WT	KO	FALSE	7.96658	DOWN	FALSE	FALSE
WT / KO	P06733	0.525016	0.525016	1.12e-08	1.03e-07	ENO1	Alpha-enolase	ENOA_HUMAN	14	43.895	1.43895	WT	KO	FALSE	7.95078	NO	FALSE	FALSE
WT / KO	O43854	1.34683	1.34683	1.14e-08	1.03e-07	EDIL3	EGF-like repeat and discoidin I-like domain-containing protein 3	EDIL3_HUMAN	18	154.353	2.54353	WT	KO	FALSE	7.9431	UP	FALSE	FALSE
WT / KO	P61916	-2.05739	2.05739	1.18e-08	1.06e-07	NPC2	NPC intracellular cholesterol transporter 2	NPC2_HUMAN	9	-75.9749	0.240251	WT	KO	FALSE	7.92812	DOWN	FALSE	TRUE
WT / KO	P42765	0.714528	0.714528	1.2e-08	1.07e-07	ACAA2	3-ketoacyl-CoA thiolase. mitochondrial	THIM_HUMAN	21	64.0946	1.64095	WT	KO	FALSE	7.92082	NO	FALSE	FALSE
WT / KO	P02649	1.046	1.046	1.22e-08	1.08e-07	APOE	Apolipoprotein E	APOE_HUMAN	18	106.48	2.0648	WT	KO	FALSE	7.91364	UP	FALSE	FALSE
WT / KO	P43490	0.36332	0.36332	1.25e-08	1.09e-07	NAMPT	Nicotinamide phosphoribosyltransferase	NAMPT_HUMAN	28	28.6382	1.28638	WT	KO	FALSE	7.90309	NO	FALSE	FALSE
WT / KO	Q7LGC8	1.79421	1.79421	1.25e-08	1.09e-07	CHST3	Carbohydrate sulfotransferase 3	CHST3_HUMAN	8	246.826	3.46826	WT	KO	FALSE	7.90309	UP	TRUE	FALSE
WT / KO	Q92530	-0.454349	0.454349	1.25e-08	1.09e-07	PSMF1	Proteasome inhibitor PI31 subunit	PSMF1_HUMAN	10	-27.0161	0.729839	WT	KO	FALSE	7.90309	NO	FALSE	FALSE
WT / KO	P53634	-1.30713	1.30713	1.28e-08	1.1e-07	CTSC	Dipeptidyl peptidase 1	CATC_HUMAN	24	-59.5875	0.404125	WT	KO	FALSE	7.89279	DOWN	FALSE	TRUE
WT / KO	Q8WZ82	-0.276189	0.276189	1.28e-08	1.1e-07	OVCA2	Esterase OVCA2	OVCA2_HUMAN	9	-17.423	0.82577	WT	KO	FALSE	7.89279	NO	FALSE	FALSE
WT / KO	O43795	0.629591	0.629591	1.29e-08	1.1e-07	MYO1B	Unconventional myosin-Ib	MYO1B_HUMAN	34	54.7126	1.54713	WT	KO	FALSE	7.88941	NO	FALSE	FALSE
WT / KO	O00410	0.457513	0.457513	1.32e-08	1.12e-07	IPO5	Importin-5	IPO5_HUMAN	58	37.3172	1.37317	WT	KO	FALSE	7.87943	NO	FALSE	FALSE
WT / KO	Q9NTX5	-0.165816	0.165816	1.37e-08	1.15e-07	ECHDC1	Ethylmalonyl-CoA decarboxylase	ECHD1_HUMAN	14	-10.8576	0.891424	WT	KO	FALSE	7.86328	NO	FALSE	FALSE
WT / KO	P32969	0.549588	0.549588	1.42e-08	1.18e-07	RPL9	60S ribosomal protein L9	RL9_HUMAN	16	46.3667	1.46367	WT	KO	FALSE	7.84771	NO	FALSE	FALSE
WT / KO	P52732	-0.873355	0.873355	1.41e-08	1.18e-07	KIF11	Kinesin-like protein KIF11	KIF11_HUMAN	52	-45.4124	0.545876	WT	KO	FALSE	7.85078	DOWN	FALSE	FALSE
WT / KO	Q9HCB6	0.937097	0.937097	1.43e-08	1.18e-07	SPON1	Spondin-1	SPON1_HUMAN	23	91.4672	1.91467	WT	KO	FALSE	7.84466	UP	FALSE	FALSE
WT / KO	Q9NP79	-0.306316	0.306316	1.44e-08	1.18e-07	VTA1	Vacuolar protein sorting-associated protein VTA1 homolog	VTA1_HUMAN	11	-19.1296	0.808704	WT	KO	FALSE	7.84164	NO	FALSE	FALSE
WT / KO	O94766	1.30094	1.30094	1.52e-08	1.22e-07	B3GAT3	Galactosylgalactosylxylosylprotein 3-beta-glucuronosyltransferase 3	B3GA3_HUMAN	17	146.39	2.4639	WT	KO	FALSE	7.81816	UP	TRUE	FALSE
WT / KO	P34897	0.732762	0.732762	1.51e-08	1.22e-07	SHMT2	Serine hydroxymethyltransferase. mitochondrial	GLYM_HUMAN	30	66.1817	1.66182	WT	KO	FALSE	7.82102	NO	FALSE	FALSE
WT / KO	Q16658	0.826059	0.826059	1.5e-08	1.22e-07	FSCN1	Fascin	FSCN1_HUMAN	26	77.2836	1.77284	WT	KO	FALSE	7.82391	UP	FALSE	FALSE
WT / KO	P50579	-0.262228	0.262228	1.61e-08	1.28e-07	METAP2	Methionine aminopeptidase 2	MAP2_HUMAN	24	-16.6201	0.833799	WT	KO	FALSE	7.79317	NO	FALSE	FALSE
WT / KO	Q16637	-1.25406	1.25406	1.63e-08	1.29e-07	SMN1	Survival motor neuron protein	SMN_HUMAN	11	-58.0734	0.419266	WT	KO	FALSE	7.78781	DOWN	FALSE	FALSE
WT / KO	P22102	0.370928	0.370928	1.7e-08	1.32e-07	GART	Trifunctional purine biosynthetic protein adenosine-3	PUR2_HUMAN	49	29.3184	1.29318	WT	KO	FALSE	7.76955	NO	FALSE	FALSE
WT / KO	Q5JRX3	0.973508	0.973508	1.71e-08	1.32e-07	PITRM1	Presequence protease. mitochondrial	PREP_HUMAN	42	96.361	1.96361	WT	KO	FALSE	7.767	UP	FALSE	FALSE
WT / KO	Q9H0C8	-0.781439	0.781439	1.69e-08	1.32e-07	ILKAP	Integrin-linked kinase-associated serine/threonine phosphatase 2C	ILKAP_HUMAN	17	-41.8214	0.581786	WT	KO	FALSE	7.77211	DOWN	FALSE	FALSE
WT / KO	Q96NS5	-2.05371	2.05371	1.72e-08	1.33e-07	ASB16	Ankyrin repeat and SOCS box protein 16	ASB16_HUMAN	1	-75.9135	0.240865	WT	KO	FALSE	7.76447	DOWN	FALSE	FALSE
WT / KO	P43243	-0.610625	0.610625	1.76e-08	1.34e-07	MATR3	Matrin-3	MATR3_HUMAN	47	-34.5087	0.654913	WT	KO	FALSE	7.75449	NO	FALSE	FALSE
WT / KO	Q9UNW1	-0.705112	0.705112	1.75e-08	1.34e-07	MINPP1	Multiple inositol polyphosphate phosphatase 1	MINP1_HUMAN	27	-38.6605	0.613395	WT	KO	FALSE	7.75696	NO	FALSE	FALSE
WT / KO	O00115	-2.27411	2.27411	1.85e-08	1.39e-07	DNASE2	Deoxyribonuclease-2-alpha	DNS2A_HUMAN	7	-79.326	0.20674	WT	KO	FALSE	7.73283	DOWN	FALSE	TRUE
WT / KO	P00367	0.762371	0.762371	1.87e-08	1.39e-07	GLUD1	Glutamate dehydrogenase 1. mitochondrial	DHE3_HUMAN	29	69.6276	1.69628	WT	KO	FALSE	7.72816	UP	FALSE	FALSE
WT / KO	P07339	-2.48807	2.48807	1.87e-08	1.39e-07	CTSD	Cathepsin D	CATD_HUMAN	16	-82.1755	0.178245	WT	KO	FALSE	7.72816	DOWN	FALSE	TRUE
WT / KO	Q92620	-0.350911	0.350911	1.86e-08	1.39e-07	DHX38	Pre-mRNA-splicing factor ATP-dependent RNA helicase PRP16	PRP16_HUMAN	44	-21.5911	0.784089	WT	KO	FALSE	7.73049	NO	FALSE	FALSE
WT / KO	Q15382	1.03019	1.03019	1.9e-08	1.39e-07	RHEB	GTP-binding protein Rheb	RHEB_HUMAN	11	104.229	2.04229	WT	KO	FALSE	7.72125	UP	FALSE	FALSE
WT / KO	Q92484	-2.93276	2.93276	1.89e-08	1.39e-07	SMPDL3A	Acid sphingomyelinase-like phosphodiesterase 3a	ASM3A_HUMAN	15	-86.9036	0.130964	WT	KO	FALSE	7.72354	DOWN	FALSE	TRUE
WT / KO	O15400	-0.966602	0.966602	1.92e-08	1.4e-07	STX7	Syntaxin-7	STX7_HUMAN	11	-48.829	0.51171	WT	KO	FALSE	7.7167	DOWN	FALSE	FALSE
WT / KO	P47972	2.14902	2.14902	2.05e-08	1.48e-07	NPTX2	Neuronal pentraxin-2	NPTX2_HUMAN	17	343.525	4.43525	WT	KO	FALSE	7.68825	UP	FALSE	FALSE
WT / KO	Q15435	-0.354233	0.354233	2.05e-08	1.48e-07	PPP1R7	Protein phosphatase 1 regulatory subunit 7	PP1R7_HUMAN	19	-21.7715	0.782285	WT	KO	FALSE	7.68825	NO	FALSE	FALSE
WT / KO	O00560	1.10905	1.10905	2.07e-08	1.48e-07	SDCBP	Syntenin-1	SDCB1_HUMAN	11	115.703	2.15703	WT	KO	FALSE	7.68403	UP	FALSE	FALSE
WT / KO	Q9NQT4	-0.356139	0.356139	2.07e-08	1.48e-07	EXOSC5	Exosome complex component RRP46	EXOS5_HUMAN	11	-21.8747	0.781253	WT	KO	FALSE	7.68403	NO	FALSE	FALSE
WT / KO	P15289	-3.32033	3.32033	2.09e-08	1.48e-07	ARSA	Arylsulfatase A	ARSA_HUMAN	13	-89.9889	0.100111	WT	KO	FALSE	7.67985	DOWN	FALSE	TRUE
WT / KO	Q86UP2	-0.978786	0.978786	2.11e-08	1.48e-07	KTN1	Kinectin	KTN1_HUMAN	88	-49.2593	0.507407	WT	KO	FALSE	7.67572	DOWN	TRUE	FALSE
WT / KO	Q92743	1.01516	1.01516	2.1e-08	1.48e-07	HTRA1	Serine protease HTRA1	HTRA1_HUMAN	18	102.113	2.02113	WT	KO	FALSE	7.67778	UP	FALSE	FALSE
WT / KO	P28799	-1.63519	1.63519	2.21e-08	1.54e-07	GRN	Progranulin	GRN_HUMAN	27	-67.8072	0.321928	WT	KO	FALSE	7.65561	DOWN	FALSE	TRUE
WT / KO	P53992	-0.353856	0.353856	2.23e-08	1.55e-07	SEC24C	Protein transport protein Sec24C	SC24C_HUMAN	29	-21.751	0.78249	WT	KO	FALSE	7.6517	NO	FALSE	FALSE
WT / KO	Q08257	0.708301	0.708301	2.28e-08	1.57e-07	CRYZ	Quinone oxidoreductase	QOR_HUMAN	15	63.3879	1.63388	WT	KO	FALSE	7.64207	NO	FALSE	FALSE
WT / KO	P51610	-0.466134	0.466134	2.35e-08	1.61e-07	HCFC1	Host cell factor 1	HCFC1_HUMAN	56	-27.6098	0.723902	WT	KO	FALSE	7.62893	NO	FALSE	FALSE
WT / KO	P21741	2.10704	2.10704	2.42e-08	1.63e-07	MDK	Midkine	MK_HUMAN	10	330.807	4.30807	WT	KO	FALSE	7.61618	UP	FALSE	FALSE
WT / KO	P28482	-0.285006	0.285006	2.43e-08	1.63e-07	MAPK1	Mitogen-activated protein kinase 1	MK01_HUMAN	25	-17.9262	0.820738	WT	KO	FALSE	7.61439	NO	FALSE	FALSE
WT / KO	P54819	0.520445	0.520445	2.42e-08	1.63e-07	AK2	Adenylate kinase 2. mitochondrial	KAD2_HUMAN	20	43.4397	1.4344	WT	KO	FALSE	7.61618	NO	FALSE	FALSE
WT / KO	P98164	2.24691	2.24691	2.42e-08	1.63e-07	LRP2	Low-density lipoprotein receptor-related protein 2	LRP2_HUMAN	25	374.666	4.74666	WT	KO	FALSE	7.61618	UP	FALSE	FALSE
WT / KO	Q9P0S2	1.19966	1.19966	2.47e-08	1.65e-07	COX16	Cytochrome c oxidase assembly protein COX16 homolog. mitochondrial	COX16_HUMAN	5	129.686	2.29686	WT	KO	FALSE	7.6073	UP	FALSE	FALSE
WT / KO	O75717	-0.488167	0.488167	2.52e-08	1.66e-07	WDHD1	WD repeat and HMG-box DNA-binding protein 1	WDHD1_HUMAN	41	-28.707	0.71293	WT	KO	FALSE	7.5986	NO	FALSE	FALSE
WT / KO	Q93009	-0.37944	0.37944	2.52e-08	1.66e-07	USP7	Ubiquitin carboxyl-terminal hydrolase 7	UBP7_HUMAN	61	-23.1264	0.768736	WT	KO	FALSE	7.5986	NO	FALSE	FALSE
WT / KO	Q9Y2B1	-1.51164	1.51164	2.59e-08	1.7e-07	RXYLT1	Ribitol-5-phosphate xylosyltransferase 1	RXLT1_HUMAN	7	-64.9286	0.350714	WT	KO	FALSE	7.5867	DOWN	TRUE	FALSE
WT / KO	Q96N03	2.57114	2.57114	2.65e-08	1.73e-07	VSTM2L	V-set and transmembrane domain-containing protein 2-like protein	VTM2L_HUMAN	4	494.281	5.94281	WT	KO	FALSE	7.57675	UP	FALSE	FALSE
WT / KO	Q9UJW0	-0.242768	0.242768	2.67e-08	1.73e-07	DCTN4	Dynactin subunit 4	DCTN4_HUMAN	17	-15.4878	0.845122	WT	KO	FALSE	7.57349	NO	FALSE	FALSE
WT / KO	Q8NHP8	-3.31571	3.31571	2.71e-08	1.75e-07	PLBD2	Putative phospholipase B-like 2	PLBL2_HUMAN	20	-89.9568	0.100432	WT	KO	FALSE	7.56703	DOWN	FALSE	TRUE
WT / KO	Q9NRA1	0.833282	0.833282	2.74e-08	1.76e-07	PDGFC	Platelet-derived growth factor C	PDGFC_HUMAN	11	78.1734	1.78173	WT	KO	FALSE	7.56225	UP	FALSE	FALSE
WT / KO	P55265	-0.426474	0.426474	2.94e-08	1.88e-07	ADAR	Double-stranded RNA-specific adenosine deaminase	DSRAD_HUMAN	52	-25.5922	0.744078	WT	KO	FALSE	7.53165	NO	FALSE	FALSE
WT / KO	Q8NCC3	-1.60721	1.60721	2.99e-08	1.9e-07	PLA2G15	Phospholipase A2 group XV	PAG15_HUMAN	12	-67.1767	0.328233	WT	KO	FALSE	7.52433	DOWN	FALSE	TRUE
WT / KO	Q10472	0.971641	0.971641	3.07e-08	1.94e-07	GALNT1	Polypeptide N-acetylgalactosaminyltransferase 1	GALT1_HUMAN	22	96.1069	1.96107	WT	KO	FALSE	7.51286	UP	TRUE	FALSE
WT / KO	P30048	0.3301	0.3301	3.1e-08	1.95e-07	PRDX3	Thioredoxin-dependent peroxide reductase. mitochondrial	PRDX3_HUMAN	11	25.71	1.2571	WT	KO	FALSE	7.50864	NO	FALSE	FALSE
WT / KO	Q93034	-0.413734	0.413734	3.14e-08	1.97e-07	CUL5	Cullin-5	CUL5_HUMAN	34	-24.9322	0.750678	WT	KO	FALSE	7.50307	NO	FALSE	FALSE
WT / KO	Q8N6Y1	1.44417	1.44417	3.32e-08	2.06e-07	PCDH20	Protocadherin-20	PCD20_HUMAN	13	172.105	2.72105	WT	KO	FALSE	7.47886	UP	FALSE	FALSE
WT / KO	Q9C0B0	-1.19595	1.19595	3.34e-08	2.07e-07	UNK	RING finger protein unkempt homolog	UNK_HUMAN	8	-56.35	0.4365	WT	KO	FALSE	7.47625	DOWN	FALSE	FALSE
WT / KO	O75063	2.78159	2.78159	3.48e-08	2.15e-07	FAM20B	Glycosaminoglycan xylosylkinase	XYLK_HUMAN	14	587.609	6.87609	WT	KO	FALSE	7.45842	UP	TRUE	FALSE
WT / KO	P13010	-0.500631	0.500631	3.52e-08	2.15e-07	XRCC5	X-ray repair cross-complementing protein 5	XRCC5_HUMAN	49	-29.3202	0.706798	WT	KO	FALSE	7.45346	NO	FALSE	FALSE
WT / KO	Q5MNZ6	-0.248396	0.248396	3.51e-08	2.15e-07	WDR45B	WD repeat domain phosphoinositide-interacting protein 3	WIPI3_HUMAN	9	-15.8168	0.841832	WT	KO	FALSE	7.45469	NO	FALSE	FALSE
WT / KO	Q14738	-0.384445	0.384445	3.59e-08	2.18e-07	PPP2R5D	Serine/threonine-protein phosphatase 2A 56 kDa regulatory subunit delta isoform	2A5D_HUMAN	15	-23.3926	0.766074	WT	KO	FALSE	7.44491	NO	FALSE	FALSE
WT / KO	P24821	1.36601	1.36601	3.68e-08	2.23e-07	TNC	Tenascin	TENA_HUMAN	61	157.756	2.57756	WT	KO	FALSE	7.43415	UP	FALSE	FALSE
WT / KO	P42704	0.802011	0.802011	3.75e-08	2.25e-07	LRPPRC	Leucine-rich PPR motif-containing protein. mitochondrial	LPPRC_HUMAN	91	74.353	1.74353	WT	KO	FALSE	7.42597	UP	FALSE	FALSE
WT / KO	P38919	-0.173623	0.173623	3.89e-08	2.33e-07	EIF4A3	Eukaryotic initiation factor 4A-III	IF4A3_HUMAN	22	-11.3387	0.886613	WT	KO	FALSE	7.41005	NO	FALSE	FALSE
WT / KO	Q96QK1	-0.248566	0.248566	3.92e-08	2.33e-07	VPS35	Vacuolar protein sorting-associated protein 35	VPS35_HUMAN	40	-15.8268	0.841732	WT	KO	FALSE	7.40671	NO	FALSE	FALSE
WT / KO	Q9Y295	-0.433706	0.433706	3.98e-08	2.36e-07	DRG1	Developmentally-regulated GTP-binding protein 1	DRG1_HUMAN	20	-25.9642	0.740358	WT	KO	FALSE	7.40012	NO	FALSE	FALSE
WT / KO	P35520	0.518746	0.518746	4e-08	2.36e-07	CBS	Cystathionine beta-synthase	CBS_HUMAN	28	43.2709	1.43271	WT	KO	FALSE	7.39794	NO	FALSE	FALSE
WT / KO	Q8TDX7	-0.23515	0.23515	4.13e-08	2.42e-07	NEK7	Serine/threonine-protein kinase Nek7	NEK7_HUMAN	9	-15.0403	0.849597	WT	KO	FALSE	7.38405	NO	FALSE	FALSE
WT / KO	P13612	1.07127	1.07127	4.16e-08	2.43e-07	ITGA4	Integrin alpha-4	ITA4_HUMAN	13	110.128	2.10128	WT	KO	FALSE	7.38091	UP	FALSE	FALSE
WT / KO	Q9UNF1	-0.466335	0.466335	4.22e-08	2.45e-07	MAGED2	Melanoma-associated antigen D2	MAGD2_HUMAN	28	-27.6199	0.723801	WT	KO	FALSE	7.37469	NO	FALSE	FALSE
WT / KO	P54826	-0.552795	0.552795	4.29e-08	2.48e-07	GAS1	Growth arrest-specific protein 1	GAS1_HUMAN	11	-31.8302	0.681698	WT	KO	FALSE	7.36754	NO	FALSE	FALSE
WT / KO	O15162	1.42894	1.42894	4.4e-08	2.53e-07	PLSCR1	Phospholipid scramblase 1	PLS1_HUMAN	4	169.249	2.69249	WT	KO	FALSE	7.35655	UP	TRUE	FALSE
WT / KO	O43660	-0.599779	0.599779	4.43e-08	2.53e-07	PLRG1	Pleiotropic regulator 1	PLRG1_HUMAN	30	-34.0145	0.659855	WT	KO	FALSE	7.3536	NO	FALSE	FALSE
WT / KO	P43686	-0.31503	0.31503	4.45e-08	2.53e-07	PSMC4	26S proteasome regulatory subunit 6B	PRS6B_HUMAN	35	-19.6166	0.803834	WT	KO	FALSE	7.35164	NO	FALSE	FALSE
WT / KO	Q9UN86	-0.398437	0.398437	4.41e-08	2.53e-07	G3BP2	Ras GTPase-activating protein-binding protein 2	G3BP2_HUMAN	20	-24.132	0.75868	WT	KO	FALSE	7.35556	NO	FALSE	FALSE
WT / KO	Q9BXX0	1.4476	1.4476	4.58e-08	2.59e-07	EMILIN2	EMILIN-2	EMIL2_HUMAN	32	172.754	2.72754	WT	KO	FALSE	7.33913	UP	FALSE	FALSE
WT / KO	P22413	1.13704	1.13704	4.76e-08	2.67e-07	ENPP1	Ectonucleotide pyrophosphatase/phosphodiesterase family member 1	ENPP1_HUMAN	25	119.93	2.1993	WT	KO	FALSE	7.32239	UP	TRUE	FALSE
WT / KO	Q16394	0.934427	0.934427	4.78e-08	2.67e-07	EXT1	Exostosin-1	EXT1_HUMAN	24	91.1132	1.91113	WT	KO	FALSE	7.32057	UP	TRUE	FALSE
WT / KO	O60568	0.8781	0.8781	5e-08	2.78e-07	PLOD3	Multifunctional procollagen lysine hydroxylase and glycosyltransferase LH3	PLOD3_HUMAN	33	83.7954	1.83795	WT	KO	FALSE	7.30103	UP	FALSE	FALSE
WT / KO	Q96L58	-0.680245	0.680245	5.01e-08	2.78e-07	B3GALT6	Beta-1.3-galactosyltransferase 6	B3GT6_HUMAN	13	-37.5941	0.624059	WT	KO	FALSE	7.30016	NO	TRUE	FALSE
WT / KO	Q9NY97	3.18259	3.18259	5.06e-08	2.79e-07	B3GNT2	N-acetyllactosaminide beta-1.3-N-acetylglucosaminyltransferase 2	B3GN2_HUMAN	13	807.937	9.07937	WT	KO	FALSE	7.29585	UP	TRUE	FALSE
WT / KO	P63010	-0.299315	0.299315	5.27e-08	2.89e-07	AP2B1	AP-2 complex subunit beta	AP2B1_HUMAN	44	-18.7362	0.812638	WT	KO	FALSE	7.27819	NO	FALSE	FALSE
WT / KO	P13667	0.668226	0.668226	5.32e-08	2.9e-07	PDIA4	Protein disulfide-isomerase A4	PDIA4_HUMAN	42	58.9117	1.58912	WT	KO	FALSE	7.27409	NO	FALSE	FALSE
WT / KO	P07711	-2.21096	2.21096	5.35e-08	2.9e-07	CTSL	Procathepsin L	CATL1_HUMAN	12	-78.401	0.21599	WT	KO	FALSE	7.27165	DOWN	FALSE	TRUE
WT / KO	P31939	-0.139802	0.139802	5.42e-08	2.93e-07	ATIC	Bifunctional purine biosynthesis protein ATIC	PUR9_HUMAN	38	-9.23563	0.907644	WT	KO	FALSE	7.266	NO	FALSE	FALSE
WT / KO	Q96JB5	-0.819095	0.819095	5.64e-08	3.03e-07	CDK5RAP3	CDK5 regulatory subunit-associated protein 3	CK5P3_HUMAN	19	-43.3203	0.566797	WT	KO	FALSE	7.24872	DOWN	FALSE	FALSE
WT / KO	Q08431	1.2209	1.2209	5.68e-08	3.04e-07	MFGE8	Lactadherin	MFGM_HUMAN	20	133.092	2.33092	WT	KO	FALSE	7.24565	UP	FALSE	FALSE
WT / KO	Q12906	-0.484265	0.484265	6.11e-08	3.26e-07	ILF3	Interleukin enhancer-binding factor 3	ILF3_HUMAN	51	-28.5139	0.714861	WT	KO	FALSE	7.21396	NO	FALSE	FALSE
WT / KO	O00391	0.864562	0.864562	6.17e-08	3.26e-07	QSOX1	Sulfhydryl oxidase 1	QSOX1_HUMAN	45	82.0787	1.82079	WT	KO	FALSE	7.20971	UP	FALSE	FALSE
WT / KO	Q9UHI8	0.790898	0.790898	6.22e-08	3.27e-07	ADAMTS1	A disintegrin and metalloproteinase with thrombospondin motifs 1	ATS1_HUMAN	38	73.0151	1.73015	WT	KO	FALSE	7.20621	UP	FALSE	FALSE
WT / KO	Q01780	-0.76785	0.76785	6.37e-08	3.34e-07	EXOSC10	Exosome component 10	EXOSX_HUMAN	48	-41.2708	0.587292	WT	KO	FALSE	7.19586	DOWN	FALSE	FALSE
WT / KO	P52758	0.755483	0.755483	6.41e-08	3.34e-07	RIDA	2-iminobutanoate/2-iminopropanoate deaminase	RIDA_HUMAN	5	68.8197	1.6882	WT	KO	FALSE	7.19314	UP	FALSE	FALSE
WT / KO	P12956	-0.446353	0.446353	6.45e-08	3.35e-07	XRCC6	X-ray repair cross-complementing protein 6	XRCC6_HUMAN	47	-26.6104	0.733896	WT	KO	FALSE	7.19044	NO	FALSE	FALSE
WT / KO	Q12931	0.612766	0.612766	6.53e-08	3.38e-07	TRAP1	Heat shock protein 75 kDa. mitochondrial	TRAP1_HUMAN	38	52.9188	1.52919	WT	KO	FALSE	7.18509	NO	FALSE	FALSE
WT / KO	Q00535	0.612339	0.612339	6.59e-08	3.4e-07	CDK5	Cyclin-dependent-like kinase 5	CDK5_HUMAN	15	52.8735	1.52874	WT	KO	FALSE	7.18111	NO	FALSE	FALSE
WT / KO	O60610	-0.554971	0.554971	6.77e-08	3.47e-07	DIAPH1	Protein diaphanous homolog 1	DIAP1_HUMAN	51	-31.9329	0.680671	WT	KO	FALSE	7.16941	NO	FALSE	FALSE
WT / KO	P30825	1.33051	1.33051	6.84e-08	3.5e-07	SLC7A1	High affinity cationic amino acid transporter 1	SL7A1_HUMAN	8	151.492	2.51492	WT	KO	FALSE	7.16494	UP	FALSE	FALSE
WT / KO	Q68E01	-0.388735	0.388735	6.88e-08	3.5e-07	INTS3	Integrator complex subunit 3	INT3_HUMAN	31	-23.6201	0.763799	WT	KO	FALSE	7.16241	NO	FALSE	FALSE
WT / KO	P08195	0.878561	0.878561	7.15e-08	3.62e-07	SLC3A2	4F2 cell-surface antigen heavy chain	4F2_HUMAN	30	83.854	1.83854	WT	KO	FALSE	7.14569	UP	TRUE	FALSE
WT / KO	P52272	-0.716818	0.716818	7.42e-08	3.73e-07	HNRNPM	Heterogeneous nuclear ribonucleoprotein M	HNRPM_HUMAN	58	-39.1562	0.608438	WT	KO	FALSE	7.1296	NO	FALSE	FALSE
WT / KO	Q8NDH2	0.865401	0.865401	7.42e-08	3.73e-07	CCDC168	Coiled-coil domain-containing protein 168	CC168_HUMAN	1	82.1846	1.82185	WT	KO	FALSE	7.1296	UP	FALSE	FALSE
WT / KO	Q13510	-3.0602	3.0602	7.56e-08	3.78e-07	ASAH1	Acid ceramidase	ASAH1_HUMAN	21	-88.0108	0.119892	WT	KO	FALSE	7.12148	DOWN	FALSE	TRUE
WT / KO	Q6ZRP7	-0.871968	0.871968	7.63e-08	3.8e-07	QSOX2	Sulfhydryl oxidase 2	QSOX2_HUMAN	25	-45.3599	0.546401	WT	KO	FALSE	7.11748	DOWN	FALSE	FALSE
WT / KO	O00429	-0.495496	0.495496	7.82e-08	3.86e-07	DNM1L	Dynamin-1-like protein	DNM1L_HUMAN	43	-29.0682	0.709318	WT	KO	FALSE	7.10679	NO	FALSE	FALSE
WT / KO	Q9UNN8	0.939282	0.939282	7.8e-08	3.86e-07	PROCR	Endothelial protein C receptor	EPCR_HUMAN	4	91.7574	1.91757	WT	KO	FALSE	7.10791	UP	FALSE	FALSE
WT / KO	P06881	2.46972	2.46972	7.92e-08	3.9e-07	CALCA	Calcitonin gene-related peptide 1	CALCA_HUMAN	3	453.937	5.53937	WT	KO	FALSE	7.10127	UP	FALSE	FALSE
WT / KO	Q15599	1.10723	1.10723	7.98e-08	3.91e-07	SLC9A3R2	Na(+)/H(+) exchange regulatory cofactor NHE-RF2	NHRF2_HUMAN	12	115.431	2.15431	WT	KO	FALSE	7.098	UP	FALSE	FALSE
WT / KO	P50570	-0.406171	0.406171	8.24e-08	4.02e-07	DNM2	Dynamin-2	DYN2_HUMAN	46	-24.5376	0.754624	WT	KO	FALSE	7.08407	NO	FALSE	FALSE
WT / KO	P16220	-0.44914	0.44914	8.54e-08	4.11e-07	CREB1	Cyclic AMP-responsive element-binding protein 1	CREB1_HUMAN	5	-26.7521	0.732479	WT	KO	FALSE	7.06854	NO	FALSE	FALSE
WT / KO	P29218	0.411919	0.411919	8.58e-08	4.11e-07	IMPA1	Inositol monophosphatase 1	IMPA1_HUMAN	14	33.0454	1.33045	WT	KO	FALSE	7.06651	NO	FALSE	FALSE
WT / KO	Q15758	1.87386	1.87386	8.52e-08	4.11e-07	SLC1A5	Neutral amino acid transporter B(0)	AAAT_HUMAN	14	266.513	3.66513	WT	KO	FALSE	7.06956	UP	FALSE	FALSE
WT / KO	Q93063	0.857879	0.857879	8.53e-08	4.11e-07	EXT2	Exostosin-2	EXT2_HUMAN	23	81.2371	1.81237	WT	KO	FALSE	7.06905	UP	TRUE	FALSE
WT / KO	Q96EU7	1.75562	1.75562	8.51e-08	4.11e-07	C1GALT1C1	C1GALT1-specific chaperone 1	C1GLC_HUMAN	14	237.672	3.37672	WT	KO	FALSE	7.07007	UP	TRUE	FALSE
WT / KO	Q7Z7H5	1.17616	1.17616	8.75e-08	4.17e-07	TMED4	Transmembrane emp24 domain-containing protein 4	TMED4_HUMAN	8	125.974	2.25974	WT	KO	FALSE	7.05799	UP	FALSE	FALSE
WT / KO	P48723	-1.54449	1.54449	9.11e-08	4.31e-07	HSPA13	Heat shock 70 kDa protein 13	HSP13_HUMAN	22	-65.7183	0.342817	WT	KO	FALSE	7.04048	DOWN	FALSE	FALSE
WT / KO	P80303	0.816371	0.816371	9.1e-08	4.31e-07	NUCB2	Nucleobindin-2	NUCB2_HUMAN	29	76.097	1.76097	WT	KO	FALSE	7.04096	UP	FALSE	FALSE
WT / KO	Q5JSZ5	-0.858061	0.858061	9.18e-08	4.31e-07	PRRC2B	Protein PRRC2B	PRC2B_HUMAN	37	-44.8307	0.551693	WT	KO	FALSE	7.03716	DOWN	FALSE	FALSE
WT / KO	Q9NVI1	-0.397076	0.397076	9.17e-08	4.31e-07	FANCI	Fanconi anemia group I protein	FANCI_HUMAN	59	-24.0604	0.759396	WT	KO	FALSE	7.03763	NO	FALSE	FALSE
WT / KO	O14786	1.84243	1.84243	9.43e-08	4.41e-07	NRP1	Neuropilin-1	NRP1_HUMAN	24	258.614	3.58614	WT	KO	FALSE	7.02549	UP	FALSE	FALSE
WT / KO	P53396	0.258649	0.258649	9.48e-08	4.42e-07	ACLY	ATP-citrate synthase	ACLY_HUMAN	62	19.6358	1.19636	WT	KO	FALSE	7.02319	NO	FALSE	FALSE
WT / KO	P36551	0.438321	0.438321	9.52e-08	4.42e-07	CPOX	Oxygen-dependent coproporphyrinogen-III oxidase. mitochondrial	HEM6_HUMAN	22	35.5027	1.35503	WT	KO	FALSE	7.02136	NO	FALSE	FALSE
WT / KO	P07602	-2.17666	2.17666	9.71e-08	4.47e-07	PSAP	Prosaposin	SAP_HUMAN	36	-77.8813	0.221187	WT	KO	FALSE	7.01278	DOWN	FALSE	TRUE
WT / KO	P50991	-0.282025	0.282025	9.7e-08	4.47e-07	CCT4	T-complex protein 1 subunit delta	TCPD_HUMAN	41	-17.7564	0.822436	WT	KO	FALSE	7.01323	NO	FALSE	FALSE
WT / KO	O00629	-0.464348	0.464348	1.01e-07	4.64e-07	KPNA4	Importin subunit alpha-3	IMA3_HUMAN	10	-27.5201	0.724799	WT	KO	FALSE	6.99568	NO	FALSE	FALSE
WT / KO	Q96BH1	-0.916095	0.916095	1.02e-07	4.67e-07	RNF25	E3 ubiquitin-protein ligase RNF25	RNF25_HUMAN	11	-47.0059	0.529941	WT	KO	FALSE	6.9914	DOWN	FALSE	FALSE
WT / KO	P06396	0.819603	0.819603	1.04e-07	4.72e-07	GSN	Gelsolin	GELS_HUMAN	12	76.4921	1.76492	WT	KO	FALSE	6.98297	UP	FALSE	FALSE
WT / KO	P43251	0.777278	0.777278	1.05e-07	4.77e-07	BTD	Biotinidase	BTD_HUMAN	13	71.3894	1.71389	WT	KO	FALSE	6.97881	UP	FALSE	FALSE
WT / KO	Q12996	-0.568301	0.568301	1.05e-07	4.77e-07	CSTF3	Cleavage stimulation factor subunit 3	CSTF3_HUMAN	32	-32.5589	0.674411	WT	KO	FALSE	6.97881	NO	FALSE	FALSE
WT / KO	Q9UMS4	-0.656302	0.656302	1.07e-07	4.84e-07	PRPF19	Pre-mRNA-processing factor 19	PRP19_HUMAN	20	-36.5497	0.634503	WT	KO	FALSE	6.97062	NO	FALSE	FALSE
WT / KO	P16278	-2.83108	2.83108	1.09e-07	4.88e-07	GLB1	Beta-galactosidase	BGAL_HUMAN	21	-85.9473	0.140527	WT	KO	FALSE	6.96257	DOWN	FALSE	TRUE
WT / KO	O95782	-0.187445	0.187445	1.11e-07	4.96e-07	AP2A1	AP-2 complex subunit alpha-1	AP2A1_HUMAN	40	-12.1841	0.878159	WT	KO	FALSE	6.95468	NO	FALSE	FALSE
WT / KO	O00754	-3.50848	3.50848	1.12e-07	4.97e-07	MAN2B1	Lysosomal alpha-mannosidase	MA2B1_HUMAN	42	-91.213	0.0878702	WT	KO	FALSE	6.95078	DOWN	FALSE	TRUE
WT / KO	Q13492	-0.363107	0.363107	1.16e-07	5.16e-07	PICALM	Phosphatidylinositol-binding clathrin assembly protein	PICAL_HUMAN	21	-22.2512	0.777488	WT	KO	FALSE	6.93554	NO	FALSE	FALSE
WT / KO	Q15818	2.52237	2.52237	1.19e-07	5.28e-07	NPTX1	Neuronal pentraxin-1	NPTX1_HUMAN	19	474.525	5.74525	WT	KO	FALSE	6.92445	UP	FALSE	FALSE
WT / KO	Q8N163	-0.512918	0.512918	1.22e-07	5.37e-07	CCAR2	Cell cycle and apoptosis regulator protein 2	CCAR2_HUMAN	39	-29.9197	0.700803	WT	KO	FALSE	6.91364	NO	FALSE	FALSE
WT / KO	Q8WXD2	1.12884	1.12884	1.24e-07	5.41e-07	SCG3	Secretogranin-3	SCG3_HUMAN	11	118.682	2.18682	WT	KO	FALSE	6.90658	UP	FALSE	FALSE
WT / KO	Q9HB40	-2.47282	2.47282	1.24e-07	5.41e-07	SCPEP1	Retinoid-inducible serine carboxypeptidase	RISC_HUMAN	16	-81.9861	0.180139	WT	KO	FALSE	6.90658	DOWN	FALSE	TRUE
WT / KO	P15291	1.22166	1.22166	1.28e-07	5.55e-07	B4GALT1	Beta-1.4-galactosyltransferase 1	B4GT1_HUMAN	11	133.215	2.33215	WT	KO	FALSE	6.89279	UP	TRUE	FALSE
WT / KO	Q8IWZ3	-0.575171	0.575171	1.27e-07	5.55e-07	ANKHD1	Ankyrin repeat and KH domain-containing protein 1	ANKH1_HUMAN	48	-32.8793	0.671207	WT	KO	FALSE	6.8962	NO	FALSE	FALSE
WT / KO	Q9BWU0	-0.341333	0.341333	1.28e-07	5.55e-07	SLC4A1AP	Kanadaptin	NADAP_HUMAN	28	-21.0688	0.789312	WT	KO	FALSE	6.89279	NO	FALSE	FALSE
WT / KO	Q9NRW7	-0.34642	0.34642	1.29e-07	5.55e-07	VPS45	Vacuolar protein sorting-associated protein 45	VPS45_HUMAN	25	-21.3466	0.786534	WT	KO	FALSE	6.88941	NO	FALSE	FALSE
WT / KO	Q15075	-0.432009	0.432009	1.29e-07	5.56e-07	EEA1	Early endosome antigen 1	EEA1_HUMAN	62	-25.8771	0.741229	WT	KO	FALSE	6.88941	NO	FALSE	FALSE
WT / KO	Q9UKZ9	0.955807	0.955807	1.3e-07	5.59e-07	PCOLCE2	Procollagen C-endopeptidase enhancer 2	PCOC2_HUMAN	19	93.9665	1.93966	WT	KO	FALSE	6.88606	UP	FALSE	FALSE
WT / KO	O60245	-0.636604	0.636604	1.32e-07	5.6e-07	PCDH7	Protocadherin-7	PCDH7_HUMAN	15	-35.6775	0.643225	WT	KO	FALSE	6.87943	NO	FALSE	FALSE
WT / KO	Q14839	-0.767156	0.767156	1.32e-07	5.6e-07	CHD4	Chromodomain-helicase-DNA-binding protein 4	CHD4_HUMAN	98	-41.2425	0.587575	WT	KO	FALSE	6.87943	DOWN	FALSE	FALSE
WT / KO	Q9ULX6	-0.367596	0.367596	1.31e-07	5.6e-07	AKAP8L	A-kinase anchor protein 8-like	AKP8L_HUMAN	20	-22.4927	0.775073	WT	KO	FALSE	6.88273	NO	FALSE	FALSE
WT / KO	P50990	-0.156088	0.156088	1.34e-07	5.66e-07	CCT8	T-complex protein 1 subunit theta	TCPQ_HUMAN	43	-10.2545	0.897455	WT	KO	FALSE	6.8729	NO	FALSE	FALSE
WT / KO	Q15024	-0.245011	0.245011	1.35e-07	5.69e-07	EXOSC7	Exosome complex component RRP42	EXOS7_HUMAN	18	-15.6191	0.843809	WT	KO	FALSE	6.86967	NO	FALSE	FALSE
WT / KO	P78539	2.05499	2.05499	1.35e-07	5.69e-07	SRPX	Sushi repeat-containing protein SRPX	SRPX_HUMAN	19	315.54	4.1554	WT	KO	FALSE	6.86967	UP	FALSE	FALSE
WT / KO	Q9NXS2	-1.68454	1.68454	1.37e-07	5.73e-07	QPCTL	Glutaminyl-peptide cyclotransferase-like protein	QPCTL_HUMAN	10	-68.8898	0.311102	WT	KO	FALSE	6.86328	DOWN	FALSE	FALSE
WT / KO	Q9H2U1	-0.384253	0.384253	1.38e-07	5.75e-07	DHX36	ATP-dependent DNA/RNA helicase DHX36	DHX36_HUMAN	41	-23.3824	0.766176	WT	KO	FALSE	6.86012	NO	FALSE	FALSE
WT / KO	P04818	0.499789	0.499789	1.42e-07	5.89e-07	TYMS	Thymidylate synthase	TYSY_HUMAN	14	41.4007	1.41401	WT	KO	FALSE	6.84771	NO	FALSE	FALSE
WT / KO	Q99538	-1.98325	1.98325	1.42e-07	5.89e-07	LGMN	Legumain	LGMN_HUMAN	19	-74.708	0.25292	WT	KO	FALSE	6.84771	DOWN	FALSE	TRUE
WT / KO	P20933	-1.32558	1.32558	1.45e-07	5.96e-07	AGA	N(4)-(beta-N-acetylglucosaminyl)-L-asparaginase	ASPG_HUMAN	10	-60.1011	0.398989	WT	KO	FALSE	6.83863	DOWN	FALSE	TRUE
WT / KO	Q96BP3	-0.158968	0.158968	1.45e-07	5.96e-07	PPWD1	Peptidylprolyl isomerase domain and WD repeat-containing protein 1	PPWD1_HUMAN	31	-10.4334	0.895666	WT	KO	FALSE	6.83863	NO	FALSE	FALSE
WT / KO	Q9BQT9	0.860819	0.860819	1.5e-07	6.14e-07	CLSTN3	Calsyntenin-3	CSTN3_HUMAN	37	81.6069	1.81607	WT	KO	FALSE	6.82391	UP	FALSE	FALSE
WT / KO	O75475	-0.483252	0.483252	1.51e-07	6.15e-07	PSIP1	PC4 and SFRS1-interacting protein	PSIP1_HUMAN	29	-28.4637	0.715363	WT	KO	FALSE	6.82102	NO	FALSE	FALSE
WT / KO	P47755	0.423357	0.423357	1.52e-07	6.21e-07	CAPZA2	F-actin-capping protein subunit alpha-2	CAZA2_HUMAN	13	34.1045	1.34104	WT	KO	FALSE	6.81816	NO	FALSE	FALSE
WT / KO	Q14563	2.14878	2.14878	1.53e-07	6.22e-07	SEMA3A	Semaphorin-3A	SEM3A_HUMAN	10	343.453	4.43453	WT	KO	FALSE	6.81531	UP	FALSE	FALSE
WT / KO	P34949	-0.283082	0.283082	1.55e-07	6.24e-07	MPI	Mannose-6-phosphate isomerase	MPI_HUMAN	16	-17.8167	0.821833	WT	KO	FALSE	6.80967	NO	FALSE	FALSE
WT / KO	Q92820	0.787123	0.787123	1.54e-07	6.24e-07	GGH	Gamma-glutamyl hydrolase	GGH_HUMAN	13	72.563	1.72563	WT	KO	FALSE	6.81248	UP	FALSE	TRUE
WT / KO	Q9Y6A5	-0.858634	0.858634	1.55e-07	6.24e-07	TACC3	Transforming acidic coiled-coil-containing protein 3	TACC3_HUMAN	34	-44.8526	0.551474	WT	KO	FALSE	6.80967	DOWN	FALSE	FALSE
WT / KO	P08253	1.35616	1.35616	1.57e-07	6.28e-07	MMP2	72 kDa type IV collagenase	MMP2_HUMAN	34	156.003	2.56003	WT	KO	FALSE	6.8041	UP	FALSE	FALSE
WT / KO	Q15276	-0.466009	0.466009	1.58e-07	6.31e-07	RABEP1	Rab GTPase-binding effector protein 1	RABE1_HUMAN	30	-27.6035	0.723965	WT	KO	FALSE	6.80134	NO	FALSE	FALSE
WT / KO	P08123	1.7559	1.7559	1.59e-07	6.32e-07	COL1A2	Collagen alpha-2(I) chain	CO1A2_HUMAN	3	237.738	3.37738	WT	KO	FALSE	6.7986	UP	FALSE	FALSE
WT / KO	P02790	0.554993	0.554993	1.62e-07	6.39e-07	HPX	Hemopexin	HEMO_HUMAN	28	46.9161	1.46916	WT	KO	FALSE	6.79048	NO	FALSE	FALSE
WT / KO	P12109	1.36629	1.36629	1.61e-07	6.39e-07	COL6A1	Collagen alpha-1(VI) chain	CO6A1_HUMAN	40	157.806	2.57806	WT	KO	FALSE	6.79317	UP	FALSE	FALSE
WT / KO	O60832	-0.413461	0.413461	1.68e-07	6.61e-07	DKC1	H/ACA ribonucleoprotein complex subunit DKC1	DKC1_HUMAN	30	-24.918	0.75082	WT	KO	FALSE	6.77469	NO	FALSE	FALSE
WT / KO	P23193	0.373217	0.373217	1.7e-07	6.63e-07	TCEA1	Transcription elongation factor A protein 1	TCEA1_HUMAN	19	29.5238	1.29524	WT	KO	FALSE	6.76955	NO	FALSE	FALSE
WT / KO	P31483	-0.358583	0.358583	1.7e-07	6.63e-07	TIA1	Nucleolysin TIA-1 isoform p40	TIA1_HUMAN	12	-22.007	0.77993	WT	KO	FALSE	6.76955	NO	FALSE	FALSE
WT / KO	Q14974	-0.180394	0.180394	1.7e-07	6.63e-07	KPNB1	Importin subunit beta-1	IMB1_HUMAN	43	-11.7538	0.882462	WT	KO	FALSE	6.76955	NO	FALSE	FALSE
WT / KO	Q9UMR5	-2.96321	2.96321	1.69e-07	6.63e-07	PPT2	Lysosomal thioesterase PPT2	PPT2_HUMAN	9	-87.1771	0.128229	WT	KO	FALSE	6.77211	DOWN	FALSE	TRUE
WT / KO	P10809	0.975192	0.975192	1.72e-07	6.66e-07	HSPD1	60 kDa heat shock protein. mitochondrial	CH60_HUMAN	54	96.5903	1.9659	WT	KO	FALSE	6.76447	UP	FALSE	FALSE
WT / KO	Q04837	1.05065	1.05065	1.75e-07	6.76e-07	SSBP1	Single-stranded DNA-binding protein. mitochondrial	SSBP_HUMAN	7	107.147	2.07147	WT	KO	FALSE	6.75696	UP	FALSE	FALSE
WT / KO	O00469	-2.23765	2.23765	1.77e-07	6.82e-07	PLOD2	Procollagen-lysine.2-oxoglutarate 5-dioxygenase 2	PLOD2_HUMAN	35	-78.7968	0.212032	WT	KO	FALSE	6.75203	DOWN	FALSE	FALSE
WT / KO	P07942	1.67968	1.67968	1.77e-07	6.82e-07	LAMB1	Laminin subunit beta-1	LAMB1_HUMAN	62	220.357	3.20357	WT	KO	FALSE	6.75203	UP	FALSE	FALSE
WT / KO	Q9H9S5	-1.50038	1.50038	1.79e-07	6.87e-07	FKRP	Fukutin-related protein	FKRP_HUMAN	15	-64.6539	0.353461	WT	KO	FALSE	6.74715	DOWN	TRUE	FALSE
WT / KO	Q8WYA6	-0.717805	0.717805	1.82e-07	6.96e-07	CTNNBL1	Beta-catenin-like protein 1	CTBL1_HUMAN	29	-39.1978	0.608022	WT	KO	FALSE	6.73993	NO	FALSE	FALSE
WT / KO	Q02818	1.42021	1.42021	1.83e-07	6.97e-07	NUCB1	Nucleobindin-1	NUCB1_HUMAN	32	167.625	2.67625	WT	KO	FALSE	6.73755	UP	FALSE	FALSE
WT / KO	O94776	-0.907967	0.907967	1.84e-07	6.97e-07	MTA2	Metastasis-associated protein MTA2	MTA2_HUMAN	32	-46.7065	0.532935	WT	KO	FALSE	6.73518	DOWN	FALSE	FALSE
WT / KO	P22307	0.45832	0.45832	1.84e-07	6.97e-07	SCP2	Sterol carrier protein 2	SCP2_HUMAN	22	37.3941	1.37394	WT	KO	FALSE	6.73518	NO	FALSE	FALSE
WT / KO	P07858	-1.86384	1.86384	1.89e-07	7.07e-07	CTSB	Cathepsin B	CATB_HUMAN	17	-72.5256	0.274744	WT	KO	FALSE	6.72354	DOWN	FALSE	TRUE
WT / KO	Q00341	-0.810502	0.810502	1.89e-07	7.07e-07	HDLBP	Vigilin	VIGLN_HUMAN	62	-42.9817	0.570183	WT	KO	FALSE	6.72354	DOWN	FALSE	FALSE
WT / KO	Q32P28	0.800595	0.800595	1.89e-07	7.07e-07	P3H1	Prolyl 3-hydroxylase 1	P3H1_HUMAN	23	74.1819	1.74182	WT	KO	FALSE	6.72354	UP	FALSE	FALSE
WT / KO	Q99941	1.62879	1.62879	1.89e-07	7.07e-07	ATF6B	Cyclic AMP-dependent transcription factor ATF-6 beta	ATF6B_HUMAN	11	209.254	3.09254	WT	KO	FALSE	6.72354	UP	TRUE	FALSE
WT / KO	O75503	-1.04057	1.04057	1.99e-07	7.42e-07	CLN5	Ceroid-lipofuscinosis neuronal protein 5	CLN5_HUMAN	12	-51.3863	0.486137	WT	KO	FALSE	6.70115	DOWN	TRUE	TRUE
WT / KO	Q86XX4	0.94009	0.94009	2.04e-07	7.56e-07	FRAS1	Extracellular matrix organizing protein FRAS1	FRAS1_HUMAN	69	91.8648	1.91865	WT	KO	FALSE	6.69037	UP	FALSE	FALSE
WT / KO	Q4V328	-0.522286	0.522286	2.05e-07	7.57e-07	GRIPAP1	GRIP1-associated protein 1	GRAP1_HUMAN	33	-30.3732	0.696268	WT	KO	FALSE	6.68825	NO	FALSE	FALSE
WT / KO	Q96EK5	-0.367718	0.367718	2.06e-07	7.57e-07	KIFBP	KIF-binding protein	KBP_HUMAN	30	-22.4993	0.775007	WT	KO	FALSE	6.68613	NO	FALSE	FALSE
WT / KO	O75718	0.707325	0.707325	2.09e-07	7.64e-07	CRTAP	Cartilage-associated protein	CRTAP_HUMAN	19	63.2774	1.63277	WT	KO	FALSE	6.67985	NO	FALSE	FALSE
WT / KO	P02654	1.40155	1.40155	2.11e-07	7.68e-07	APOC1	Apolipoprotein C-I	APOC1_HUMAN	4	164.185	2.64185	WT	KO	FALSE	6.67572	UP	FALSE	FALSE
WT / KO	Q8TD19	-0.457841	0.457841	2.11e-07	7.68e-07	NEK9	Serine/threonine-protein kinase Nek9	NEK9_HUMAN	29	-27.1925	0.728075	WT	KO	FALSE	6.67572	NO	FALSE	FALSE
WT / KO	Q9UM22	-3.2341	3.2341	2.16e-07	7.82e-07	EPDR1	Mammalian ependymin-related protein 1	EPDR1_HUMAN	9	-89.3723	0.106277	WT	KO	FALSE	6.66555	DOWN	FALSE	TRUE
WT / KO	Q9H013	1.03169	1.03169	2.17e-07	7.86e-07	ADAM19	Disintegrin and metalloproteinase domain-containing protein 19	ADA19_HUMAN	6	104.442	2.04442	WT	KO	FALSE	6.66354	UP	FALSE	FALSE
WT / KO	P51649	0.881491	0.881491	2.22e-07	8e-07	ALDH5A1	Succinate-semialdehyde dehydrogenase. mitochondrial	SSDH_HUMAN	20	84.2278	1.84228	WT	KO	FALSE	6.65365	UP	FALSE	FALSE
WT / KO	P07686	-2.45919	2.45919	2.25e-07	8.09e-07	HEXB	Beta-hexosaminidase subunit beta	HEXB_HUMAN	25	-81.8151	0.181849	WT	KO	FALSE	6.64782	DOWN	FALSE	TRUE
WT / KO	Q9Y450	-0.344512	0.344512	2.26e-07	8.11e-07	HBS1L	HBS1-like protein	HBS1L_HUMAN	34	-21.2426	0.787574	WT	KO	FALSE	6.64589	NO	FALSE	FALSE
WT / KO	Q14574	1.70015	1.70015	2.31e-07	8.25e-07	DSC3	Desmocollin-3	DSC3_HUMAN	18	224.934	3.24934	WT	KO	FALSE	6.63639	UP	FALSE	FALSE
WT / KO	P35813	-0.547502	0.547502	2.36e-07	8.41e-07	PPM1A	Protein phosphatase 1A	PPM1A_HUMAN	12	-31.5796	0.684204	WT	KO	FALSE	6.62709	NO	FALSE	FALSE
WT / KO	A4D1S0	1.52876	1.52876	2.4e-07	8.51e-07	KLRG2	Killer cell lectin-like receptor subfamily G member 2	KLRG2_HUMAN	7	188.538	2.88538	WT	KO	FALSE	6.61979	UP	FALSE	FALSE
WT / KO	Q99519	-3.01165	3.01165	2.4e-07	8.51e-07	NEU1	Sialidase-1	NEUR1_HUMAN	12	-87.6005	0.123995	WT	KO	FALSE	6.61979	DOWN	FALSE	TRUE
WT / KO	Q9H2M9	-0.763138	0.763138	2.44e-07	8.61e-07	RAB3GAP2	Rab3 GTPase-activating protein non-catalytic subunit	RBGPR_HUMAN	42	-41.0787	0.589213	WT	KO	FALSE	6.61261	DOWN	FALSE	FALSE
WT / KO	P00390	0.271666	0.271666	2.48e-07	8.73e-07	GSR	Glutathione reductase. mitochondrial	GSHR_HUMAN	19	20.7201	1.2072	WT	KO	FALSE	6.60555	NO	FALSE	FALSE
WT / KO	Q16881	0.323646	0.323646	2.49e-07	8.76e-07	TXNRD1	Thioredoxin reductase 1. cytoplasmic	TRXR1_HUMAN	25	25.149	1.25149	WT	KO	FALSE	6.6038	NO	FALSE	FALSE
WT / KO	P52747	-2.68534	2.68534	2.53e-07	8.83e-07	ZNF143	Zinc finger protein 143	ZN143_HUMAN	8	-84.4535	0.155465	WT	KO	FALSE	6.59688	DOWN	FALSE	FALSE
WT / KO	Q8IWU5	1.93523	1.93523	2.53e-07	8.83e-07	SULF2	Extracellular sulfatase Sulf-2	SULF2_HUMAN	13	282.439	3.82439	WT	KO	FALSE	6.59688	UP	FALSE	FALSE
WT / KO	P01137	2.00101	2.00101	2.58e-07	8.99e-07	TGFB1	Transforming growth factor beta-1 proprotein	TGFB1_HUMAN	17	300.279	4.00279	WT	KO	FALSE	6.58838	UP	FALSE	FALSE
WT / KO	Q8NES3	1.23163	1.23163	2.59e-07	8.99e-07	LFNG	Beta-1.3-N-acetylglucosaminyltransferase lunatic fringe	LFNG_HUMAN	9	134.832	2.34832	WT	KO	FALSE	6.5867	UP	TRUE	FALSE
WT / KO	P41091	-0.262227	0.262227	2.59e-07	8.99e-07	EIF2S3	Eukaryotic translation initiation factor 2 subunit 3	IF2G_HUMAN	28	-16.62	0.8338	WT	KO	FALSE	6.5867	NO	FALSE	FALSE
WT / KO	P10092	2.41783	2.41783	2.63e-07	9.1e-07	CALCB	Calcitonin gene-related peptide 2	CALCB_HUMAN	5	434.366	5.34366	WT	KO	FALSE	6.58004	UP	FALSE	FALSE
WT / KO	Q13620	-0.33754	0.33754	2.65e-07	9.14e-07	CUL4B	Cullin-4B	CUL4B_HUMAN	52	-20.8611	0.791389	WT	KO	FALSE	6.57675	NO	FALSE	FALSE
WT / KO	O60888	0.986971	0.986971	2.79e-07	9.48e-07	CUTA	Protein CutA	CUTA_HUMAN	7	98.2019	1.98202	WT	KO	FALSE	6.5544	UP	FALSE	FALSE
WT / KO	P20042	-0.464806	0.464806	2.8e-07	9.48e-07	EIF2S2	Eukaryotic translation initiation factor 2 subunit 2	IF2B_HUMAN	25	-27.5431	0.724569	WT	KO	FALSE	6.55284	NO	FALSE	FALSE
WT / KO	P25685	-0.577561	0.577561	2.79e-07	9.48e-07	DNAJB1	DnaJ homolog subfamily B member 1	DNJB1_HUMAN	18	-32.9904	0.670096	WT	KO	FALSE	6.5544	NO	FALSE	FALSE
WT / KO	Q14126	1.06854	1.06854	2.77e-07	9.48e-07	DSG2	Desmoglein-2	DSG2_HUMAN	43	109.731	2.09731	WT	KO	FALSE	6.55752	UP	FALSE	FALSE
WT / KO	Q9UFN0	0.467373	0.467373	2.76e-07	9.48e-07	NIPSNAP3A	Protein NipSnap homolog 3A	NPS3A_HUMAN	13	38.2589	1.38259	WT	KO	FALSE	6.55909	NO	FALSE	FALSE
WT / KO	Q9UMF0	2.39317	2.39317	2.8e-07	9.48e-07	ICAM5	Intercellular adhesion molecule 5	ICAM5_HUMAN	12	425.312	5.25312	WT	KO	FALSE	6.55284	UP	FALSE	FALSE
WT / KO	P51948	-1.01106	1.01106	2.85e-07	9.6e-07	MNAT1	CDK-activating kinase assembly factor MAT1	MAT1_HUMAN	10	-50.3818	0.496182	WT	KO	FALSE	6.54516	DOWN	FALSE	FALSE
WT / KO	Q9NQX3	-0.402834	0.402834	2.91e-07	9.79e-07	GPHN	Gephyrin	GEPH_HUMAN	31	-24.3629	0.756371	WT	KO	FALSE	6.53611	NO	FALSE	FALSE
WT / KO	P36507	-0.566342	0.566342	2.94e-07	9.82e-07	MAP2K2	Dual specificity mitogen-activated protein kinase kinase 2	MP2K2_HUMAN	17	-32.4673	0.675327	WT	KO	FALSE	6.53165	NO	FALSE	FALSE
WT / KO	P51693	0.961897	0.961897	2.93e-07	9.82e-07	APLP1	Amyloid beta precursor like protein 1	APLP1_HUMAN	14	94.787	1.94787	WT	KO	FALSE	6.53313	UP	FALSE	FALSE
WT / KO	O94973	-0.271486	0.271486	3.03e-07	1e-06	AP2A2	AP-2 complex subunit alpha-2	AP2A2_HUMAN	31	-17.1534	0.828466	WT	KO	FALSE	6.51856	NO	FALSE	FALSE
WT / KO	O95025	1.64393	1.64393	3.01e-07	1e-06	SEMA3D	Semaphorin-3D	SEM3D_HUMAN	17	212.517	3.12517	WT	KO	FALSE	6.52143	UP	FALSE	FALSE
WT / KO	P50995	-0.571267	0.571267	3.02e-07	1e-06	ANXA11	Annexin A11	ANX11_HUMAN	21	-32.6975	0.673025	WT	KO	FALSE	6.51999	NO	FALSE	FALSE
WT / KO	Q9ULV4	-0.249517	0.249517	3.02e-07	1e-06	CORO1C	Coronin-1C	COR1C_HUMAN	24	-15.8822	0.841178	WT	KO	FALSE	6.51999	NO	FALSE	FALSE
WT / KO	Q6IQ49	-0.512658	0.512658	3.05e-07	1e-06	SDE2	Replication stress response regulator SDE2	SDE2_HUMAN	10	-29.907	0.70093	WT	KO	FALSE	6.5157	NO	FALSE	FALSE
WT / KO	P48509	1.43374	1.43374	3.05e-07	1e-06	CD151	CD151 antigen	CD151_HUMAN	5	170.146	2.70146	WT	KO	FALSE	6.5157	UP	FALSE	FALSE
WT / KO	O00548	1.12233	1.12233	3.1e-07	1.01e-06	DLL1	Delta-like protein 1	DLL1_HUMAN	7	117.698	2.17698	WT	KO	FALSE	6.50864	UP	FALSE	FALSE
WT / KO	Q9H4F8	1.41416	1.41416	3.1e-07	1.01e-06	SMOC1	SPARC-related modular calcium-binding protein 1	SMOC1_HUMAN	24	166.505	2.66505	WT	KO	FALSE	6.50864	UP	FALSE	FALSE
WT / KO	Q9Y2Q3	1.27687	1.27687	3.13e-07	1.02e-06	GSTK1	Glutathione S-transferase kappa 1	GSTK1_HUMAN	14	142.312	2.42312	WT	KO	FALSE	6.50446	UP	FALSE	FALSE
WT / KO	Q8IX12	-0.63014	0.63014	3.2e-07	1.04e-06	CCAR1	Cell division cycle and apoptosis regulator protein 1	CCAR1_HUMAN	38	-35.3886	0.646114	WT	KO	FALSE	6.49485	NO	FALSE	FALSE
WT / KO	Q13442	0.490955	0.490955	3.22e-07	1.04e-06	PDAP1	28 kDa heat- and acid-stable phosphoprotein	HAP28_HUMAN	11	40.5374	1.40537	WT	KO	FALSE	6.49214	NO	FALSE	FALSE
WT / KO	Q92922	-0.420697	0.420697	3.22e-07	1.04e-06	SMARCC1	SWI/SNF complex subunit SMARCC1	SMRC1_HUMAN	47	-25.2937	0.747063	WT	KO	FALSE	6.49214	NO	FALSE	FALSE
WT / KO	Q8IZ52	1.09801	1.09801	3.32e-07	1.07e-06	CHPF	Chondroitin sulfate synthase 2	CHSS2_HUMAN	17	114.06	2.1406	WT	KO	FALSE	6.47886	UP	TRUE	FALSE
WT / KO	Q13444	1.78815	1.78815	3.37e-07	1.08e-06	ADAM15	Disintegrin and metalloproteinase domain-containing protein 15	ADA15_HUMAN	14	245.372	3.45372	WT	KO	FALSE	6.47237	UP	FALSE	FALSE
WT / KO	P07948	1.1079	1.1079	3.45e-07	1.1e-06	LYN	Tyrosine-protein kinase Lyn	LYN_HUMAN	16	115.532	2.15532	WT	KO	FALSE	6.46218	UP	FALSE	FALSE
WT / KO	P18850	0.942858	0.942858	3.45e-07	1.1e-06	ATF6	Cyclic AMP-dependent transcription factor ATF-6 alpha	ATF6A_HUMAN	7	92.2333	1.92233	WT	KO	FALSE	6.46218	UP	TRUE	FALSE
WT / KO	Q9UII2	0.854759	0.854759	3.47e-07	1.11e-06	ATP5IF1	ATPase inhibitor. mitochondrial	ATIF1_HUMAN	4	80.8457	1.80846	WT	KO	FALSE	6.45967	UP	FALSE	FALSE
WT / KO	P49792	-0.554155	0.554155	3.55e-07	1.13e-06	RANBP2	E3 SUMO-protein ligase RanBP2	RBP2_HUMAN	115	-31.8944	0.681056	WT	KO	FALSE	6.44977	NO	FALSE	FALSE
WT / KO	Q14694	-0.502015	0.502015	3.55e-07	1.13e-06	USP10	Ubiquitin carboxyl-terminal hydrolase 10	UBP10_HUMAN	30	-29.388	0.70612	WT	KO	FALSE	6.44977	NO	FALSE	FALSE
WT / KO	O75533	-0.352001	0.352001	3.61e-07	1.14e-06	SF3B1	Splicing factor 3B subunit 1	SF3B1_HUMAN	69	-21.6503	0.783497	WT	KO	FALSE	6.44249	NO	FALSE	FALSE
WT / KO	P52597	-0.586582	0.586582	3.61e-07	1.14e-06	HNRNPF	Heterogeneous nuclear ribonucleoprotein F	HNRPF_HUMAN	19	-33.4081	0.665919	WT	KO	FALSE	6.44249	NO	FALSE	FALSE
WT / KO	Q14624	0.53467	0.53467	3.64e-07	1.15e-06	ITIH4	Inter-alpha-trypsin inhibitor heavy chain H4	ITIH4_HUMAN	13	44.861	1.44861	WT	KO	FALSE	6.4389	NO	FALSE	FALSE
WT / KO	Q9P258	0.397266	0.397266	3.64e-07	1.15e-06	RCC2	Protein RCC2	RCC2_HUMAN	26	31.701	1.31701	WT	KO	FALSE	6.4389	NO	FALSE	FALSE
WT / KO	Q9NPH3	1.01071	1.01071	3.65e-07	1.15e-06	IL1RAP	Interleukin-1 receptor accessory protein	IL1AP_HUMAN	10	101.49	2.0149	WT	KO	FALSE	6.43771	UP	FALSE	FALSE
WT / KO	Q14194	0.590024	0.590024	3.67e-07	1.15e-06	CRMP1	Dihydropyrimidinase-related protein 1	DPYL1_HUMAN	24	50.5271	1.50527	WT	KO	FALSE	6.43533	NO	FALSE	FALSE
WT / KO	P05067	0.895386	0.895386	3.7e-07	1.15e-06	APP	Amyloid-beta precursor protein	A4_HUMAN	31	86.0108	1.86011	WT	KO	FALSE	6.4318	UP	FALSE	FALSE
WT / KO	P52209	0.501877	0.501877	3.69e-07	1.15e-06	PGD	6-phosphogluconate dehydrogenase. decarboxylating	6PGD_HUMAN	30	41.6054	1.41605	WT	KO	FALSE	6.43297	NO	FALSE	FALSE
WT / KO	P26599	-0.570138	0.570138	3.73e-07	1.16e-06	PTBP1	Polypyrimidine tract-binding protein 1	PTBP1_HUMAN	21	-32.6448	0.673552	WT	KO	FALSE	6.42829	NO	FALSE	FALSE
WT / KO	Q13045	-0.55906	0.55906	3.74e-07	1.16e-06	FLII	Protein flightless-1 homolog	FLII_HUMAN	37	-32.1256	0.678744	WT	KO	FALSE	6.42713	NO	FALSE	FALSE
WT / KO	Q92538	-0.815253	0.815253	3.74e-07	1.16e-06	GBF1	Golgi-specific brefeldin A-resistance guanine nucleotide exchange factor 1	GBF1_HUMAN	52	-43.1691	0.568309	WT	KO	FALSE	6.42713	DOWN	FALSE	FALSE
WT / KO	P24752	0.819361	0.819361	3.98e-07	1.23e-06	ACAT1	Acetyl-CoA acetyltransferase. mitochondrial	THIL_HUMAN	23	76.4624	1.76462	WT	KO	FALSE	6.40012	UP	FALSE	FALSE
WT / KO	Q9UMX5	-1.54167	1.54167	4.01e-07	1.23e-06	NENF	Neudesin	NENF_HUMAN	10	-65.6512	0.343488	WT	KO	FALSE	6.39686	DOWN	FALSE	FALSE
WT / KO	Q8TB73	3.12872	3.12872	4.06e-07	1.24e-06	NDNF	Protein NDNF	NDNF_HUMAN	25	774.66	8.7466	WT	KO	FALSE	6.39147	UP	FALSE	FALSE
WT / KO	Q9BYB4	-0.238773	0.238773	4.08e-07	1.25e-06	GNB1L	Guanine nucleotide-binding protein subunit beta-like protein 1	GNB1L_HUMAN	13	-15.2534	0.847466	WT	KO	FALSE	6.38934	NO	FALSE	FALSE
WT / KO	O00203	-0.564916	0.564916	4.1e-07	1.25e-06	AP3B1	AP-3 complex subunit beta-1	AP3B1_HUMAN	39	-32.4005	0.675995	WT	KO	FALSE	6.38722	NO	FALSE	FALSE
WT / KO	O95390	0.830126	0.830126	4.22e-07	1.28e-06	GDF11	Growth/differentiation factor 11	GDF11_HUMAN	13	77.7841	1.77784	WT	KO	FALSE	6.37469	UP	FALSE	FALSE
WT / KO	P52798	1.44056	1.44056	4.23e-07	1.28e-06	EFNA4	Ephrin-A4	EFNA4_HUMAN	1	171.427	2.71427	WT	KO	FALSE	6.37366	UP	FALSE	FALSE
WT / KO	Q9UJH8	1.06718	1.06718	4.22e-07	1.28e-06	METRN	Meteorin	METRN_HUMAN	5	109.534	2.09534	WT	KO	FALSE	6.37469	UP	FALSE	FALSE
WT / KO	O75643	-0.512183	0.512183	4.25e-07	1.28e-06	SNRNP200	U5 small nuclear ribonucleoprotein 200 kDa helicase	U520_HUMAN	120	-29.8839	0.701161	WT	KO	FALSE	6.37161	NO	FALSE	FALSE
WT / KO	P08559	0.861418	0.861418	4.25e-07	1.28e-06	PDHA1	Pyruvate dehydrogenase E1 component subunit alpha. somatic form. mitochondrial	ODPA_HUMAN	24	81.6823	1.81682	WT	KO	FALSE	6.37161	UP	FALSE	FALSE
WT / KO	P16035	0.787221	0.787221	4.26e-07	1.28e-06	TIMP2	Metalloproteinase inhibitor 2	TIMP2_HUMAN	10	72.5747	1.72575	WT	KO	FALSE	6.37059	UP	FALSE	FALSE
WT / KO	P62913	0.358828	0.358828	4.31e-07	1.29e-06	RPL11	60S ribosomal protein L11	RL11_HUMAN	15	28.2383	1.28238	WT	KO	FALSE	6.36552	NO	FALSE	FALSE
WT / KO	Q13685	-0.412281	0.412281	4.35e-07	1.3e-06	AAMP	Angio-associated migratory cell protein	AAMP_HUMAN	15	-24.8566	0.751434	WT	KO	FALSE	6.36151	NO	FALSE	FALSE
WT / KO	Q9Y3P9	-0.733527	0.733527	4.36e-07	1.3e-06	RABGAP1	Rab GTPase-activating protein 1	RBGP1_HUMAN	27	-39.8568	0.601432	WT	KO	FALSE	6.36051	NO	FALSE	FALSE
WT / KO	Q6P1J9	-0.515092	0.515092	4.39e-07	1.31e-06	CDC73	Parafibromin	CDC73_HUMAN	35	-30.0252	0.699748	WT	KO	FALSE	6.35754	NO	FALSE	FALSE
WT / KO	P11047	0.686937	0.686937	4.47e-07	1.32e-06	LAMC1	Laminin subunit gamma-1	LAMC1_HUMAN	67	60.9862	1.60986	WT	KO	FALSE	6.34969	NO	FALSE	FALSE
WT / KO	P36955	1.55337	1.55337	4.46e-07	1.32e-06	SERPINF1	Pigment epithelium-derived factor	PEDF_HUMAN	23	193.501	2.93501	WT	KO	FALSE	6.35067	UP	FALSE	FALSE
WT / KO	Q14703	0.758815	0.758815	4.46e-07	1.32e-06	MBTPS1	Membrane-bound transcription factor site-1 protease	MBTP1_HUMAN	30	69.21	1.6921	WT	KO	FALSE	6.35067	UP	FALSE	FALSE
WT / KO	Q99615	-0.602571	0.602571	4.49e-07	1.32e-06	DNAJC7	DnaJ homolog subfamily C member 7	DNJC7_HUMAN	36	-34.1421	0.658579	WT	KO	FALSE	6.34775	NO	FALSE	FALSE
WT / KO	P02458	1.9871	1.9871	4.53e-07	1.33e-06	COL2A1	Collagen alpha-1(II) chain	CO2A1_HUMAN	32	296.438	3.96438	WT	KO	FALSE	6.3439	UP	FALSE	FALSE
WT / KO	O14974	-0.495314	0.495314	4.56e-07	1.34e-06	PPP1R12A	Protein phosphatase 1 regulatory subunit 12A	MYPT1_HUMAN	31	-29.0593	0.709407	WT	KO	FALSE	6.34104	NO	FALSE	FALSE
WT / KO	P02787	0.537622	0.537622	4.59e-07	1.34e-06	TF	Serotransferrin	TRFE_HUMAN	98	45.1578	1.45158	WT	KO	FALSE	6.33819	NO	FALSE	FALSE
WT / KO	Q9NSE4	0.783481	0.783481	4.66e-07	1.36e-06	IARS2	Isoleucine--tRNA ligase. mitochondrial	SYIM_HUMAN	36	72.1279	1.72128	WT	KO	FALSE	6.33161	UP	FALSE	FALSE
WT / KO	Q13617	0.296731	0.296731	4.74e-07	1.38e-06	CUL2	Cullin-2	CUL2_HUMAN	33	22.8358	1.22836	WT	KO	FALSE	6.32422	NO	FALSE	FALSE
WT / KO	Q05519	-0.487699	0.487699	4.76e-07	1.38e-06	SRSF11	Serine/arginine-rich splicing factor 11	SRS11_HUMAN	11	-28.6839	0.713161	WT	KO	FALSE	6.32239	NO	FALSE	FALSE
WT / KO	P13591	1.1346	1.1346	4.89e-07	1.42e-06	NCAM1	Neural cell adhesion molecule 1	NCAM1_HUMAN	21	119.557	2.19557	WT	KO	FALSE	6.31069	UP	FALSE	FALSE
WT / KO	P46379	-0.628026	0.628026	4.94e-07	1.43e-06	BAG6	Large proline-rich protein BAG6	BAG6_HUMAN	30	-35.2939	0.647061	WT	KO	FALSE	6.30627	NO	FALSE	FALSE
WT / KO	P52294	-0.35954	0.35954	4.98e-07	1.44e-06	KPNA1	Importin subunit alpha-5	IMA5_HUMAN	19	-22.0587	0.779413	WT	KO	FALSE	6.30277	NO	FALSE	FALSE
[truncated: 5,196 more rows]

## Sheet: lysosomal enzymes
gene name	lysosomal enzyme
Acp2	TRUE
Acp5	TRUE
Aga	TRUE
Arsa	TRUE
Arsb	TRUE
Arsg	TRUE
Asah1	TRUE
Cln5	TRUE
Creg1	TRUE
[truncated: 58 more rows]

## Sheet: cathepsin peptides
Uniprot ID	gene name	protein description	peptide sequence	peptide position	media_KO_A.raw.PEP.Quantity	media_KO_B.raw.PEP.Quantity	media_KO_C.raw.PEP.Quantity	media_KO_D.raw.PEP.Quantity	media_WT_A.raw.PEP.Quantity	media_WT_B.raw.PEP.Quantity	media_WT_C.raw.PEP.Quantity	media_WT_D.raw.PEP.Quantity	media_KO_A.raw.PEP.MS2Quantity	media_KO_B.raw.PEP.MS2Quantity	media_KO_C.raw.PEP.MS2Quantity	media_KO_D.raw.PEP.MS2Quantity	media_WT_A.raw.PEP.MS2Quantity	media_WT_B.raw.PEP.MS2Quantity	media_WT_C.raw.PEP.MS2Quantity	media_WT_D.raw.PEP.MS2Quantity
[truncated: 28 more rows]
