# Supplementary material for: GOLPH3 and GOLPH3L maintain Golgi localization of LYSET and a functional mannose 6-phosphate transport pathway
Source: EMBO J. 2024 Nov 25;43(24):6264–90. doi: 10.1038/s44318-024-00305-z (PMC11649813; doi:10.1038/s44318-024-00305-z)
Supplement: Supplementary file 4 — Source data Fig. 1 [file 44318_2024_305_MOESM4_ESM.zip]

Archive with 43 entries (35 files):
- Figure 1/
- Figure 1/.DS_Store
- __MACOSX/
- __MACOSX/Figure 1/
- __MACOSX/Figure 1/._.DS_Store
- Figure 1/1F/
- Figure 1/1F/source data B4GALT1 time series 20230525_150829-06_Ch_Chemi.tif
- Figure 1/1F/source data B4GALT5 time series 20230525_150016-20_Ch_Chemi.tif
- Figure 1/1F/source data Calnexin for B4GALT5 20240229_142800-05_Ch_Chemi.tif
- Figure 1/1F/source data MGAT5 time series 20230525_151647-05_Ch_Chemi.tif
- Figure 1/1F/source data Calnexin for MGAT5, B4GALT1, GALNT2  20240327_164058-01_Ch_Chemi.tif
- Figure 1/1F/source data GALNT2 time series 20230530_132850-01_Ch_Chemi.tif
- Figure 1/1G/
- Figure 1/1G/source data CLN5 time series 20230629_150354-06_Ch_Chemi.tif
- Figure 1/1G/source data CTS D time series 20230705_144158-18_Ch_Chemi.tif
- Figure 1/1B/
- Figure 1/1B/source data B4GALT5 1E10 time series 20230414_142523-06_Ch_Chemi.tif
- Figure 1/1B/source data GALNT2 time series 20230426_132009-02_Ch_Chemi.tif
- Figure 1/1B/source data Calnexin for LYSET 8s 20230414_145554_Ch_Chemi.tif
- Figure 1/1B/source Data B4GALT5 6D4 time series 20230414_141731-06_Ch_Chemi.tif
- Figure 1/1B/source data Calnexin for B4GALT5 (1E10), GALNT2 20240227_162812-02_Ch_Chemi.tif
- Figure 1/1B/source data MGAT5 time series 20230418_114414-05_Ch_Chemi.tif
- Figure 1/1B/source data LYSET time series 20230414_144511-03_Ch_Chemi.tif
- Figure 1/1B/source data B4GAT1 time series 20230426_124259-05_Ch_Chemi.tif
- Figure 1/1B/source data B4GALT1 time series 20230516_115719-04_Ch_Chemi.tif
- Figure 1/1B/source data Calnexin for B4GALT5 (6D4), MGAT5, B4GAT1 20240227_161507-01_Ch_Chemi.tif
- Figure 1/1B/source data Calnexin for B4GALT1 20240227_162354-01_Ch_Chemi.tif
- Figure 1/1E/
- Figure 1/1E/source data SPPL3 time series 20230601_125458-06_Ch_Chemi.tif
- Figure 1/1E/source data Calnexin time series 20230530_124938-12_Ch_Chemi.tif
- Figure 1/1E/source data LYSET time series 20230530_123645-09_Ch_Chemi.tif
- Figure 1/1C/
- Figure 1/1C/source data MGAT5 time series 20230817_131850-03_Ch_Chemi.tif
- Figure 1/1C/source data Calnexin for LYSET time series 20230807_152722-01_Ch_Chemi.tif
- Figure 1/1C/source data B4GALT5 (1E10) time series 20230816_140058-20_Ch_Chemi.tif
- Figure 1/1C/source data Calnexin for GALNT2, EXTL3 20240229_140920-02_Ch_Chemi.tif
- Figure 1/1C/source data LYSET time series 20230807_153236-01_Ch_Chemi.tif
- Figure 1/1C/source data B4GALT5 (6D4) time series 20230815_141554-05_Ch_Chemi.tif
- Figure 1/1C/source data B4GALT1 time series 20230816_135538-02_Ch_Chemi.tif
- Figure 1/1C/source data EXTL3 time series 20230817_115604-20_Ch_Chemi.tif
- Figure 1/1C/source data Calnexin for B4GALT5 (6D4), B4GALT1 20240229_140351-02_Ch_Chemi.tif
- Figure 1/1C/source data Calnexin for B4GALT5 (1E10), MGAT5 20240229_144921-03_Ch_Chemi.tif
- Figure 1/1C/source data GALNT2 time series 20230816_141322-01_Ch_Chemi.tif
