# Supplementary material for: GOLPH3 and GOLPH3L maintain Golgi localization of LYSET and a functional mannose 6-phosphate transport pathway
Source: EMBO J. 2024 Nov 25;43(24):6264–90. doi: 10.1038/s44318-024-00305-z (PMC11649813; doi:10.1038/s44318-024-00305-z)
Supplement: Supplementary file 5 — Source data Fig. 2 [file 44318_2024_305_MOESM5_ESM.zip]

Archive with 48 entries (38 files):
- Figure 2/
- Figure 2/.DS_Store
- __MACOSX/
- __MACOSX/Figure 2/
- __MACOSX/Figure 2/._.DS_Store
- Figure 2/2G/
- Figure 2/2G/source data RFP supernatant time series 20240906_134251-42_Ch_Chemi.tif
- Figure 2/2G/source data B4GALT1 supernatant time series 20240912_115106-22_Ch_Chemi.tif
- Figure 2/2G/source data LYSET time series 20240906_105949-15_Ch_Chemi.tif
- Figure 2/2G/source data B4GALT5 supernatant time series 20240908_123112-14_Ch_Chemi.tif
- Figure 2/2G/source data RFP mCherry cell lysates time series 20240830 20240830_114743-07_Ch_Chemi.tif
- Figure 2/2G/source data B4GALT1 cell lysates time series 20240902_132305-06_Ch_Chemi.tif
- Figure 2/2G/source data Calnexin time series 20240912_110843-02_Ch_Chemi.tif
- Figure 2/2A/
- Figure 2/2A/source data LYSET time series 20230629_151744-10_Ch_Chemi.tif
- Figure 2/2A/source data Calnexin for LYSET time series 20230629_152809-01_Ch_Chemi.tif
- Figure 2/2A/source data GNPTAB time series 20230807_153730-20_Ch_Chemi.tif
- Figure 2/2A/souroce data CTS L time series 20230705_145043-18_Ch_Chemi.tif
- Figure 2/2A/source data B4GALT5 time series 20230629_145105-06_Ch_Chemi.tif
- Figure 2/2A/source data Calnexin for GNPTAB 20240229_143600-03_Ch_Chemi.tif
- Figure 2/2F/
- Figure 2/2F/source data V5 (M6P eluate).tif
- Figure 2/2F/source data V5 (medium).tif
- Figure 2/2F/source data myc.tif
- Figure 2/2F/source data actin.tif
- Figure 2/2F/source data V5 (cell lysates).tif
- Figure 2/2C/
- Figure 2/2C/source data CTSL 20240110_172217-17_Ch_Chemi.tif
- Figure 2/2C/source data B4GALT5 6D4 (LYSET KO) 20240110_152919-14_Ch_Chemi.tif
- Figure 2/2C/source data 09.1 B4GALT5 IE10 atto time series 20231221_152857-24_Ch_Chemi.tif
- Figure 2/2D/
- Figure 2/2D/source data B4GALT5 long exp. time series 20240201_143925-20_Ch_Chemi.tif
- Figure 2/2D/source data CTSL weak time series 20240202_132458-21_Ch_Chemi.tif
- Figure 2/2D/source data B4GALT5 6D4 short exp. time series 20240201_143925-03_Ch_Chemi.tif
- Figure 2/2E/
- Figure 2/2E/source data SPPL3 long exp. time series 20240223_123357-40_Ch_Chemi.tif
- Figure 2/2E/source data 12.1 CTSL strong time series 20240208_161009-07_Ch_Chemi.tif
- Figure 2/2E/source data SPPL3 short exp. 20240223_123357-02_Ch_Chemi.tif
- Figure 2/2E/source data 12.2 B4GALT1 strong time series 20240209_122704-29_Ch_Chemi.tif
- Figure 2/2E/source data B4GALT5 IE10 atto time series 20240206_151100-30_Ch_Chemi.tif
- Figure 2/2E/source data Calnexin time series 20240227_153027-03_Ch_Chemi.tif
- Figure 2/2B/
- Figure 2/2B/source data B4GALT5 6D4 serie 20231004_142650-25_Ch_Chemi.tif
- Figure 2/2B/source data Calnexin for GNPTAB 20240929_171824-02_Ch_Chemi.tif
- Figure 2/2B/source data LYSET serie 20231004_132031-05_Ch_Chemi.tif
- Figure 2/2B/source data GNPTAB serie 20231004_133434-23_Ch_Chemi.tif
- Figure 2/2B/source data Calnexin for LYSET 20240929_172307-03_Ch_Chemi.tif
- Figure 2/2B/source data 231123_170.3 CTSL time series 20231123_125335-04_Ch_Chemi.tif
