# Supplementary material for: GOLPH3 and GOLPH3L maintain Golgi localization of LYSET and a functional mannose 6-phosphate transport pathway
Source: EMBO J. 2024 Nov 25;43(24):6264–90. doi: 10.1038/s44318-024-00305-z (PMC11649813; doi:10.1038/s44318-024-00305-z)
Supplement: Supplementary file 6 — Source data Fig. 3 [file 44318_2024_305_MOESM6_ESM.zip]

Archive with 100 entries (88 files):
- Figure 3/
- Figure 3/3E/
- Figure 3/3E/source data GOLPH3 20240113_122321-02_Ch_Chemi.tif
- Figure 3/3E/source data Calnexin for GOLPH3 20240113_123906-06_Ch_Chemi.tif
- Figure 3/3E/source data Calnexin for LYSET 20230920_150930_Ch_Chemi.tif
- Figure 3/3E/source data LYSET time series 20230920_151911-04_Ch_Chemi.tif
- Figure 3/3B/
- Figure 3/3B/source data GOLPH3 time series 1x1 20230531_125050-01_Ch_Chemi.tif
- Figure 3/3B/source data Calnexin for LYSET time series 20230531_125659-04_Ch_Chemi.tif
- Figure 3/3B/source data LYSET short exp. time series 20230531_124027-04_Ch_Chemi.tif
- Figure 3/3B/source data LYSET long exp. time series 20230531_124027-20_Ch_Chemi.tif
- Figure 3/3B/source data B4GALT5 time series 20230530_132032-15_Ch_Chemi.tif
- Figure 3/3B/source data Calnexin for GOLPH3, GOLPH3(L) time series 20230531_130237-03_Ch_Chemi.tif
- Figure 3/3B/source data GOLPH3(L) 20231202_161951-10_Ch_Chemi.tif
- Figure 3/3C/
- Figure 3/3C/source data Calnexin for GRASP55 time series 20231009_173845-02_Ch_Chemi.tif
- Figure 3/3C/source data Calnexin for COG3, GOLGA3 20240323_172528-05_Ch_Chemi.tif
- Figure 3/3C/source data GPP130 weak ECL time series 20230818_135119-01_Ch_Chemi.tif
- Figure 3/3C/source data Calnexin for GNPTAB 20240322_161957-06_Ch_Chemi.tif
- Figure 3/3C/source data TM9SF4 time series 20230901_121102-04_Ch_Chemi.tif
- Figure 3/3C/source data Calnexin for GOLPH3, GM130 20240323_141703-11_Ch_Chemi.tif
- Figure 3/3C/source data LYSET time series 20230818_131401-04_Ch_Chemi.tif
- Figure 3/3C/source data Calnexin for LYSET, GS27 20240322_162603-06_Ch_Chemi.tif
- Figure 3/3C/source data Calnexin for TM9SF2 20240320_124358-08_Ch_Chemi.tif
- Figure 3/3C/source data GRASP55 time series 20231005_171720-01_Ch_Chemi.tif
- Figure 3/3C/sourced data GS27 time series 20230901_114928-02_Ch_Chemi.tif
- Figure 3/3C/source data G3 (PTG) time series 20231006_144650-01_Ch_Chemi.tif
- Figure 3/3C/source data Calnexin for GRASP65 20240323_140545-08_Ch_Chemi.tif
- Figure 3/3C/source data GNPTAB time series 20230919_161806-20_Ch_Chemi.tif
- Figure 3/3C/source data GM130 2.0 time series 20231011_170224-02_Ch_Chemi.tif
- Figure 3/3C/source data Calnexin for GPP130, TM9SF4 20240322_163943-03_Ch_Chemi.tif
- Figure 3/3C/source data GRASP65 time series 20231005_173718-06_Ch_Chemi.tif
- Figure 3/3C/source data TM9SF2 time series 20230818_132251-01_Ch_Chemi.tif
- Figure 3/3C/source data GOLGA3 time series 20231009_174315-14_Ch_Chemi.tif
- Figure 3/3C/source data COG3 time series 20231005_170943-01_Ch_Chemi.tif
- Figure 3/.DS_Store
- __MACOSX/
- __MACOSX/Figure 3/
- __MACOSX/Figure 3/._.DS_Store
- Figure 3/3H/
- Figure 3/3H/WT_GM_PT_ctrl_2_(PT594_C=0)_Airyscan Processing.tif
- __MACOSX/Figure 3/3H/
- __MACOSX/Figure 3/3H/._WT_GM_PT_ctrl_2_(PT594_C=0)_Airyscan Processing.tif
- Figure 3/3H/WT_GM_PT_ctrl_3_(merge)_Airyscan Processing.tif
- __MACOSX/Figure 3/3H/._WT_GM_PT_ctrl_3_(merge)_Airyscan Processing.tif
- Figure 3/3H/GOLPH_KO_GM_PT_ctrl_2_(GM130_488_C=1)_Airyscan Processing.tif
- __MACOSX/Figure 3/3H/._GOLPH_KO_GM_PT_ctrl_2_(GM130_488_C=1)_Airyscan Processing.tif
- Figure 3/3H/GOLPH_KO_GM_PT_ctrl_1_(GM130_488_C=1)_Airyscan Processing.tif
- __MACOSX/Figure 3/3H/._GOLPH_KO_GM_PT_ctrl_1_(GM130_488_C=1)_Airyscan Processing.tif
- Figure 3/3H/WT_GM_PT_ctrl_3_(PT594_C=0)_Airyscan Processing.tif
- __MACOSX/Figure 3/3H/._WT_GM_PT_ctrl_3_(PT594_C=0)_Airyscan Processing.tif
- Figure 3/3H/GOLPH_KO_GM_PT_ctrl_1_(PT594_C=0)_Airyscan Processing.tif
- __MACOSX/Figure 3/3H/._GOLPH_KO_GM_PT_ctrl_1_(PT594_C=0)_Airyscan Processing.tif
- Figure 3/3H/GOLPH_KO_GM_PT_ctrl_1_(Hoechst_C=2)_Airyscan Processing.tif
- __MACOSX/Figure 3/3H/._GOLPH_KO_GM_PT_ctrl_1_(Hoechst_C=2)_Airyscan Processing.tif
- Figure 3/3H/GOLPH_KO_GM_PT_ctrl_2_(merge)_Airyscan Processing.tif
- __MACOSX/Figure 3/3H/._GOLPH_KO_GM_PT_ctrl_2_(merge)_Airyscan Processing.tif
- Figure 3/3H/GOLPH_KO_GM_PT_ctrl_2_(Hoechst_C=2)_Airyscan Processing.tif
- __MACOSX/Figure 3/3H/._GOLPH_KO_GM_PT_ctrl_2_(Hoechst_C=2)_Airyscan Processing.tif
- Figure 3/3H/GOLPH_KO_GM_PT_ctrl_2_(PT594_C=0)_Airyscan Processing.tif
- __MACOSX/Figure 3/3H/._GOLPH_KO_GM_PT_ctrl_2_(PT594_C=0)_Airyscan Processing.tif
- Figure 3/3H/GOLPH_KO_GM_PT_ctrl_1_(merge)_Airyscan Processing.tif
- __MACOSX/Figure 3/3H/._GOLPH_KO_GM_PT_ctrl_1_(merge)_Airyscan Processing.tif
- Figure 3/3H/WT_GM_PT_ctrl_2_(GM130_488_C=1)_Airyscan Processing.tif
- __MACOSX/Figure 3/3H/._WT_GM_PT_ctrl_2_(GM130_488_C=1)_Airyscan Processing.tif
- Figure 3/3H/WT_GM_PT_ctrl_3_(GM130_488_C=1)_Airyscan Processing.tif
- __MACOSX/Figure 3/3H/._WT_GM_PT_ctrl_3_(GM130_488_C=1)_Airyscan Processing.tif
- Figure 3/3H/WT_GM_PT_ctrl_2_(merge)_Airyscan Processing.tif
- __MACOSX/Figure 3/3H/._WT_GM_PT_ctrl_2_(merge)_Airyscan Processing.tif
- Figure 3/3H/WT_GM_PT_ctrl_2_(Hoechst_C=2)_Airyscan Processing.tif
- __MACOSX/Figure 3/3H/._WT_GM_PT_ctrl_2_(Hoechst_C=2)_Airyscan Processing.tif
- Figure 3/3H/WT_GM_PT_ctrl_3_(Hoechst_C=2)_Airyscan Processing.tif
- __MACOSX/Figure 3/3H/._WT_GM_PT_ctrl_3_(Hoechst_C=2)_Airyscan Processing.tif
- Figure 3/3F/
- Figure 3/3F/source data LYSET.tif
- Figure 3/3F/Tubulin for MAN1B1-01.tif
- __MACOSX/Figure 3/3F/
- __MACOSX/Figure 3/3F/._Tubulin for MAN1B1-01.tif
- Figure 3/3F/source data Calnexin for LYSET.tif
- Figure 3/3F/source data MAN1B1.tif
- Figure 3/3F/source data Calnexin for GOLPH3.tif
- Figure 3/3F/source data GOLPH3.tif
- Figure 3/3G/
- Figure 3/3G/WT_ctrl_LYSET_GM_3_(GM130_594_C=0))_Airyscan Processing.tiff
- __MACOSX/Figure 3/3G/
- __MACOSX/Figure 3/3G/._WT_ctrl_LYSET_GM_3_(GM130_594_C=0))_Airyscan Processing.tiff
- Figure 3/3G/WT_ctrl_LYSET_GM_3_(Hoechst_C=2)_Airyscan Processing.tiff
- __MACOSX/Figure 3/3G/._WT_ctrl_LYSET_GM_3_(Hoechst_C=2)_Airyscan Processing.tiff
- Figure 3/3G/GOLPH_KO_ctrl_LYSET_GM_3_(LYSET488_C=1))_Airyscan Processing.tiff
- __MACOSX/Figure 3/3G/._GOLPH_KO_ctrl_LYSET_GM_3_(LYSET488_C=1))_Airyscan Processing.tiff
- Figure 3/3G/GOLPH_KO_ctrl_LYSET_GM_3_(GM130_594_C=0))_Airyscan Processing.tiff
- __MACOSX/Figure 3/3G/._GOLPH_KO_ctrl_LYSET_GM_3_(GM130_594_C=0))_Airyscan Processing.tiff
- Figure 3/3G/GOLPH_KO_ctrl_LYSET_GM_3_(merge)_Airyscan Processing.tiff
- __MACOSX/Figure 3/3G/._GOLPH_KO_ctrl_LYSET_GM_3_(merge)_Airyscan Processing.tiff
- Figure 3/3G/WT_ctrl_LYSET_GM_3_(merge)_Airyscan Processing.tiff
- __MACOSX/Figure 3/3G/._WT_ctrl_LYSET_GM_3_(merge)_Airyscan Processing.tiff
- Figure 3/3G/GOLPH_KO_ctrl_LYSET_GM_3_(Hoechst_C=2)_Airyscan Processing.tiff
- __MACOSX/Figure 3/3G/._GOLPH_KO_ctrl_LYSET_GM_3_(Hoechst_C=2)_Airyscan Processing.tiff
- Figure 3/3G/WT_ctrl_LYSET_GM_3_(LYSET488_C=1))_Airyscan Processing.tiff
- __MACOSX/Figure 3/3G/._WT_ctrl_LYSET_GM_3_(LYSET488_C=1))_Airyscan Processing.tiff
