# Supplementary material for: GOLPH3 and GOLPH3L maintain Golgi localization of LYSET and a functional mannose 6-phosphate transport pathway
Source: EMBO J. 2024 Nov 25;43(24):6264–90. doi: 10.1038/s44318-024-00305-z (PMC11649813; doi:10.1038/s44318-024-00305-z)
Supplement: Supplementary file 7 — Source data Fig. 4 [file 44318_2024_305_MOESM7_ESM.zip]

Archive with 32 entries (25 files):
- Figure 4/
- Figure 4/.DS_Store
- __MACOSX/
- __MACOSX/Figure 4/
- __MACOSX/Figure 4/._.DS_Store
- Figure 4/4E/
- Figure 4/4E/source data Calnexin for CTSC.tif
- Figure 4/4E/source data CTSB.tif
- Figure 4/4E/source data CTSC.tif
- Figure 4/4E/source data Calnexin for HEX B, GLA.tif
- Figure 4/4E/source data Hex B.tif
- Figure 4/4E/source data Calnexin for CTS L, CTS B.tif
- Figure 4/4E/source data Calnexin for GOLPH3.tif
- Figure 4/4E/source data GLA.tif
- Figure 4/4E/source data GOLPH3.tif
- Figure 4/4E/source data CTSL.tif
- Figure 4/4B/
- Figure 4/4B/source data HEX B 20240828_145017-01_Ch_Chemi.tif
- Figure 4/4B/source data CTSC 20240904_140544-03_Ch_Chemi.tif
- Figure 4/4B/source data CTSB 20240904_135754-12_Ch_Chemi.tif
- Figure 4/4B/source data Calnexin for CTS C, GOLPH3 20240906_140342-02_Ch_Chemi.tif
- Figure 4/4B/source data Calnexin for HEX B, CTS B, CTS L 20240906_141010-02_Ch_Chemi.tif
- Figure 4/4B/source data CTSL 20240905_142309-02_Ch_Chemi.tif
- Figure 4/4B/source data GOLPH3 20240905_141726-03_Ch_Chemi.tif
- Figure 4/4A/
- Figure 4/4A/source data CLN5 (HEK).tif
- Figure 4/4A/source data myc (HAP1).tif
- __MACOSX/Figure 4/4A/
- __MACOSX/Figure 4/4A/._source data myc (HAP1).tif
- Figure 4/4A/source data myc (HEK).tif
- Figure 4/4A/source data CTS L.tif
- Figure 4/4A/source data CLN5 (HAP).tif
