# Supplementary material for: GOLPH3 and GOLPH3L maintain Golgi localization of LYSET and a functional mannose 6-phosphate transport pathway
Source: EMBO J. 2024 Nov 25;43(24):6264–90. doi: 10.1038/s44318-024-00305-z (PMC11649813; doi:10.1038/s44318-024-00305-z)
Supplement: Supplementary file 8 — Source data Fig. 5 [file 44318_2024_305_MOESM8_ESM.zip]

Archive with 170 entries (150 files):
- Figure 5/
- Figure 5/5G/
- Figure 5/5G/GOLPH KO_PI_LYSET_LAMP_6_(Hoechst_C=2)Airyscan Processing.tiff
- __MACOSX/
- __MACOSX/Figure 5/
- __MACOSX/Figure 5/5G/
- __MACOSX/Figure 5/5G/._GOLPH KO_PI_LYSET_LAMP_6_(Hoechst_C=2)Airyscan Processing.tiff
- Figure 5/5G/WT_PI_LYSET_LAMP_3_(merge)_Airyscan Processing.tiff
- __MACOSX/Figure 5/5G/._WT_PI_LYSET_LAMP_3_(merge)_Airyscan Processing.tiff
- Figure 5/5G/WT_PI_LAMP_PT_1_(merge)_Airyscan Processing.tif
- __MACOSX/Figure 5/5G/._WT_PI_LAMP_PT_1_(merge)_Airyscan Processing.tif
- Figure 5/5G/GOLPH_KO_ctrl_LAMP_PT_2_(PT594_C=0)_Airyscan Processing.tif
- __MACOSX/Figure 5/5G/._GOLPH_KO_ctrl_LAMP_PT_2_(PT594_C=0)_Airyscan Processing.tif
- Figure 5/5G/GOLPH KO_PI_LYSET_LAMP_6_(LAMP594_C=0)_Airyscan Processing.tiff
- __MACOSX/Figure 5/5G/._GOLPH KO_PI_LYSET_LAMP_6_(LAMP594_C=0)_Airyscan Processing.tiff
- Figure 5/5G/WT_ctrl_LAMP_PT_2_(Hoechst_C=2)_Airyscan Processing.tif
- __MACOSX/Figure 5/5G/._WT_ctrl_LAMP_PT_2_(Hoechst_C=2)_Airyscan Processing.tif
- Figure 5/5G/WT_PI_LYSET_LAMP_3_(LYSET_C=1)_Airyscan Processing.tiff
- __MACOSX/Figure 5/5G/._WT_PI_LYSET_LAMP_3_(LYSET_C=1)_Airyscan Processing.tiff
- Figure 5/5G/GOLPH_KO_PI_LAMP_PT_3_(Hoechst_C=2)_Airyscan Processing.tif
- __MACOSX/Figure 5/5G/._GOLPH_KO_PI_LAMP_PT_3_(Hoechst_C=2)_Airyscan Processing.tif
- Figure 5/5G/WT_ctrl_LYSET_LAMP_2_(LYSET488_C=1)_Airyscan Processing.tiff
- __MACOSX/Figure 5/5G/._WT_ctrl_LYSET_LAMP_2_(LYSET488_C=1)_Airyscan Processing.tiff
- Figure 5/5G/GOLPH_KO_PI_LAMP_PT_3_(LAMP2_488_C=1)_Airyscan Processing.tif
- __MACOSX/Figure 5/5G/._GOLPH_KO_PI_LAMP_PT_3_(LAMP2_488_C=1)_Airyscan Processing.tif
- Figure 5/5G/WT_ctrl_LAMP_PT_2_(merge)_Airyscan Processing.tif
- __MACOSX/Figure 5/5G/._WT_ctrl_LAMP_PT_2_(merge)_Airyscan Processing.tif
- Figure 5/5G/WT_PI_LYSET_LAMP_3_(Hoechst_C=2)_Airyscan Processing.tiff
- __MACOSX/Figure 5/5G/._WT_PI_LYSET_LAMP_3_(Hoechst_C=2)_Airyscan Processing.tiff
- Figure 5/5G/WT_ctrl_LYSET_LAMP_2_(merge)_Airyscan Processing.tiff
- __MACOSX/Figure 5/5G/._WT_ctrl_LYSET_LAMP_2_(merge)_Airyscan Processing.tiff
- Figure 5/5G/WT_PI_LAMP_PT_1_(Hoechst_C=2)_Airyscan Processing.tif
- __MACOSX/Figure 5/5G/._WT_PI_LAMP_PT_1_(Hoechst_C=2)_Airyscan Processing.tif
- Figure 5/5G/WT_PI_LAMP_PT_1_(LAMP2488_C=1)_Airyscan Processing.tif
- __MACOSX/Figure 5/5G/._WT_PI_LAMP_PT_1_(LAMP2488_C=1)_Airyscan Processing.tif
- Figure 5/5G/WT_ctrl_LAMP_PT_2_(PT594_C=0)_Airyscan Processing.tif
- __MACOSX/Figure 5/5G/._WT_ctrl_LAMP_PT_2_(PT594_C=0)_Airyscan Processing.tif
- Figure 5/5G/WT_ctrl_LAMP_PT_2_(LAMP2488_C=1)_Airyscan Processing.tif
- __MACOSX/Figure 5/5G/._WT_ctrl_LAMP_PT_2_(LAMP2488_C=1)_Airyscan Processing.tif
- Figure 5/5G/GOLPH KO_PI_LYSET_LAMP_6_(LYSET488_C=1)Airyscan Processing.tiff
- __MACOSX/Figure 5/5G/._GOLPH KO_PI_LYSET_LAMP_6_(LYSET488_C=1)Airyscan Processing.tiff
- Figure 5/5G/WT_PI_LAMP_PT_1_(PT594_C=0)_Airyscan Processing.tif
- __MACOSX/Figure 5/5G/._WT_PI_LAMP_PT_1_(PT594_C=0)_Airyscan Processing.tif
- Figure 5/5G/GOLPH_KO_PI_LAMP_PT_3_(PT594_C=0)_Airyscan Processing.tif
- __MACOSX/Figure 5/5G/._GOLPH_KO_PI_LAMP_PT_3_(PT594_C=0)_Airyscan Processing.tif
- Figure 5/5G/GOLPH_KO_ctrl_LAMP_PT_2_(LAMP2_488_C=1)_Airyscan Processing.tif
- __MACOSX/Figure 5/5G/._GOLPH_KO_ctrl_LAMP_PT_2_(LAMP2_488_C=1)_Airyscan Processing.tif
- Figure 5/5G/GOLPH_KO_PI_LAMP_PT_3_(merge)_Airyscan Processing.tif
- __MACOSX/Figure 5/5G/._GOLPH_KO_PI_LAMP_PT_3_(merge)_Airyscan Processing.tif
- Figure 5/5G/GOLPH KO_ctrl_LYSET_LAMP_2_(merge)_Airyscan Processing.tiff
- __MACOSX/Figure 5/5G/._GOLPH KO_ctrl_LYSET_LAMP_2_(merge)_Airyscan Processing.tiff
- Figure 5/5G/GOLPH KO_ctrl_LYSET_LAMP_2_(Hoechst_C=2)=Airyscan Processing.tiff
- __MACOSX/Figure 5/5G/._GOLPH KO_ctrl_LYSET_LAMP_2_(Hoechst_C=2)=Airyscan Processing.tiff
- Figure 5/5G/GOLPH KO_ctrl_LYSET_LAMP_2_(LYSET488_C=1)_Airyscan Processing.tiff
- __MACOSX/Figure 5/5G/._GOLPH KO_ctrl_LYSET_LAMP_2_(LYSET488_C=1)_Airyscan Processing.tiff
- Figure 5/5G/GOLPH_KO_ctrl_LAMP_PT_2_(merge)_Airyscan Processing.tif
- __MACOSX/Figure 5/5G/._GOLPH_KO_ctrl_LAMP_PT_2_(merge)_Airyscan Processing.tif
- Figure 5/5G/GOLPH KO_ctrl_LYSET_LAMP_2_(LAMP594_C=0)_Airyscan Processing.tiff
- __MACOSX/Figure 5/5G/._GOLPH KO_ctrl_LYSET_LAMP_2_(LAMP594_C=0)_Airyscan Processing.tiff
- Figure 5/5G/GOLPH KO_PI_LYSET_LAMP_6_(merge)Airyscan Processing.tiff
- __MACOSX/Figure 5/5G/._GOLPH KO_PI_LYSET_LAMP_6_(merge)Airyscan Processing.tiff
- Figure 5/5G/WT_PI_LYSET_LAMP_3_(LAMP594_C=0)Airyscan Processing.tiff
- __MACOSX/Figure 5/5G/._WT_PI_LYSET_LAMP_3_(LAMP594_C=0)Airyscan Processing.tiff
- Figure 5/5G/WT_ctrl_LYSET_LAMP_2_(LAMP594_C=0)_Airyscan Processing.tiff
- __MACOSX/Figure 5/5G/._WT_ctrl_LYSET_LAMP_2_(LAMP594_C=0)_Airyscan Processing.tiff
- Figure 5/5G/GOLPH_KO_ctrl_LAMP_PT_2_(Hoechst_C=2)_Airyscan Processing.tif
- __MACOSX/Figure 5/5G/._GOLPH_KO_ctrl_LAMP_PT_2_(Hoechst_C=2)_Airyscan Processing.tif
- Figure 5/5G/WT_ctrl_LYSET_LAMP_2_(Hoechst_C=2)Airyscan Processing.tiff
- __MACOSX/Figure 5/5G/._WT_ctrl_LYSET_LAMP_2_(Hoechst_C=2)Airyscan Processing.tiff
- Figure 5/5A/
- Figure 5/5A/source data GOLPH3 time series 20231004_151010-09_Ch_Chemi.tif
- Figure 5/5A/source data Calnexin for LYSET, GOLPH3 time series 20230928_160531-02_Ch_Chemi.tif
- Figure 5/5A/source data GALNT7 time series 20231004_145316-05_Ch_Chemi.tif
- Figure 5/5A/source data Calnexin for GALNT7 20240327_164557-02_Ch_Chemi.tif
- Figure 5/5A/source data LYSET 20230928_152116-12_Ch_Chemi.tif
- Figure 5/5F/
- Figure 5/5F/Lyset.tif
- __MACOSX/Figure 5/5F/
- __MACOSX/Figure 5/5F/._Lyset.tif
- Figure 5/5F/golgin97.tif
- __MACOSX/Figure 5/5F/._golgin97.tif
- Figure 5/5F/GM130.tif
- __MACOSX/Figure 5/5F/._GM130.tif
- Figure 5/5F/Lamp2.tif
- __MACOSX/Figure 5/5F/._Lamp2.tif
- Figure 5/5F/Golph3.tif
- __MACOSX/Figure 5/5F/._Golph3.tif
- Figure 5/5F/GNPTalpha.tif
- __MACOSX/Figure 5/5F/._GNPTalpha.tif
- Figure 5/5F/TGN46.tif
- __MACOSX/Figure 5/5F/._TGN46.tif
- Figure 5/5H/
- Figure 5/5H/GOLPH_KO_PI_GOLPH_PT_1_(PT594_C=0)Airyscan Processing.tif
- __MACOSX/Figure 5/5H/
- __MACOSX/Figure 5/5H/._GOLPH_KO_PI_GOLPH_PT_1_(PT594_C=0)Airyscan Processing.tif
- Figure 5/5H/WT_ctrl_GOLPH_PT_1_(PT594_C=0)Airyscan Processing.tif
- __MACOSX/Figure 5/5H/._WT_ctrl_GOLPH_PT_1_(PT594_C=0)Airyscan Processing.tif
- Figure 5/5H/WT_ctrl_GOLPH_PT_1_(GOLPH488_C=1)Airyscan Processing.tif
- __MACOSX/Figure 5/5H/._WT_ctrl_GOLPH_PT_1_(GOLPH488_C=1)Airyscan Processing.tif
- Figure 5/5H/GOLPH_KO_PI_GOLPH_PT_1_(GOLPH488_C=1)Airyscan Processing.tif
- __MACOSX/Figure 5/5H/._GOLPH_KO_PI_GOLPH_PT_1_(GOLPH488_C=1)Airyscan Processing.tif
- Figure 5/5H/GOLPH_KO_PI_GOLPH_PT_1_(Hoechst_C=2)Airyscan Processing.tif
- __MACOSX/Figure 5/5H/._GOLPH_KO_PI_GOLPH_PT_1_(Hoechst_C=2)Airyscan Processing.tif
- Figure 5/5H/WT_ctrl_GOLPH_PT_1_(Hoechst_C=2)Airyscan Processing.tif
- __MACOSX/Figure 5/5H/._WT_ctrl_GOLPH_PT_1_(Hoechst_C=2)Airyscan Processing.tif
- Figure 5/5H/GOLPH_KO_PI_GOLPH_PT_1_(merge)Airyscan Processing.tif
- __MACOSX/Figure 5/5H/._GOLPH_KO_PI_GOLPH_PT_1_(merge)Airyscan Processing.tif
- Figure 5/5H/WT_ctrl_GOLPH_PT_1_(merge)Airyscan Processing.tif
- __MACOSX/Figure 5/5H/._WT_ctrl_GOLPH_PT_1_(merge)Airyscan Processing.tif
- Figure 5/.DS_Store
- __MACOSX/Figure 5/._.DS_Store
- Figure 5/5D/
- Figure 5/5D/source data LYSET.tif
- Figure 5/5D/source data Calnexin.tif
- Figure 5/5D/source data GOLPH3.tif
- Figure 5/5E/
- Figure 5/5E/Lyset.tif
- __MACOSX/Figure 5/5E/
- __MACOSX/Figure 5/5E/._Lyset.tif
- Figure 5/5E/GM130.tif
- __MACOSX/Figure 5/5E/._GM130.tif
- Figure 5/5E/Lamp2.tif
- __MACOSX/Figure 5/5E/._Lamp2.tif
- Figure 5/5E/Golph3.tif
- __MACOSX/Figure 5/5E/._Golph3.tif
- Figure 5/5E/GNPTalpha.tif
- __MACOSX/Figure 5/5E/._GNPTalpha.tif
- Figure 5/5B/
- Figure 5/5B/source data LYSET.tif
- Figure 5/5B/source data MAN1B1.tif
- Figure 5/5B/source data Calnexin for LYSET, HEX B.tif
- Figure 5/5B/source data HEX B.tif
- Figure 5/5B/Calnexin for MAN1B1.tif
- Figure 5/5B/source data Calnexin for GOLPH3.tif
- Figure 5/5B/source data GOLPH3 short exp..tif
- Figure 5/5B/source data GOLPH3 long exp..tif
- Figure 5/Quantification 5E and 5F/
- Figure 5/Quantification 5E and 5F/quantification subcellular fractionation.xltx
- __MACOSX/Figure 5/Quantification 5E and 5F/
- __MACOSX/Figure 5/Quantification 5E and 5F/._quantification subcellular fractionation.xltx
- Figure 5/Quantification 5E and 5F/5F/
- Figure 5/Quantification 5E and 5F/5F/3) zilei2024-08-26rg95(wt g3ko wt+pi g3ko+pi(golgi)wt g3ko wt+pi g3ko+pi(lyso))hap1_1.tif
- __MACOSX/Figure 5/Quantification 5E and 5F/5F/
- __MACOSX/Figure 5/Quantification 5E and 5F/5F/._3) zilei2024-08-26rg95(wt g3ko wt+pi g3ko+pi(golgi)wt g3ko wt+pi g3ko+pi(lyso))hap1_1.tif
- Figure 5/Quantification 5E and 5F/5F/Sabrina 2024-02-14 16h28m01s_HAP.tif
- __MACOSX/Figure 5/Quantification 5E and 5F/5F/._Sabrina 2024-02-14 16h28m01s_HAP.tif
- Figure 5/Quantification 5E and 5F/5F/Sabrina 2024-02-14 13h44m46s.tif
- __MACOSX/Figure 5/Quantification 5E and 5F/5F/._Sabrina 2024-02-14 13h44m46s.tif
- Figure 5/Quantification 5E and 5F/5F/4) zilei2024-08-27lyset(wt g3ko wt+pi g3ko+pi(golgi)wt g3ko wt+pi g3ko+pi(lyso))hap1_1.tif
- __MACOSX/Figure 5/Quantification 5E and 5F/5F/._4) zilei2024-08-27lyset(wt g3ko wt+pi g3ko+pi(golgi)wt g3ko wt+pi g3ko+pi(lyso))hap1_1.tif
- Figure 5/Quantification 5E and 5F/5F/1) zilei2024-08-22rg95(wt g3ko wt+pi g3ko+pi(golgi)wt g3ko wt+pi g3ko+pi(lyso))hap1_1.tif
- __MACOSX/Figure 5/Quantification 5E and 5F/5F/._1) zilei2024-08-22rg95(wt g3ko wt+pi g3ko+pi(golgi)wt g3ko wt+pi g3ko+pi(lyso))hap1_1.tif
- Figure 5/Quantification 5E and 5F/5F/2) zilei2024-08-23lyset(wt g3ko wt+pi g3ko+pi(golgi)wt g3ko wt+pi g3ko+pi(lyso))hap1_1.tif
- __MACOSX/Figure 5/Quantification 5E and 5F/5F/._2) zilei2024-08-23lyset(wt g3ko wt+pi g3ko+pi(golgi)wt g3ko wt+pi g3ko+pi(lyso))hap1_1.tif
- Figure 5/Quantification 5E and 5F/.DS_Store
- __MACOSX/Figure 5/Quantification 5E and 5F/._.DS_Store
- Figure 5/Quantification 5E and 5F/5E/
- Figure 5/Quantification 5E and 5F/5E/Sabrina 2024-02-22 15h34m50s.tif
- __MACOSX/Figure 5/Quantification 5E and 5F/5E/
- __MACOSX/Figure 5/Quantification 5E and 5F/5E/._Sabrina 2024-02-22 15h34m50s.tif
- Figure 5/Quantification 5E and 5F/5E/zilei2024-08-26rg95(wt g3ko wt+pi g3ko+pi(golgi)wt g3ko wt+pi g3ko+pi(lyso))hek_1[1].tif
- __MACOSX/Figure 5/Quantification 5E and 5F/5E/._zilei2024-08-26rg95(wt g3ko wt+pi g3ko+pi(golgi)wt g3ko wt+pi g3ko+pi(lyso))hek_1[1].tif
- Figure 5/Quantification 5E and 5F/5E/zilei2024-09-27Lyset(wt g3ko wt+pi g3ko+pi(golgi)wt g3ko wt+pi g3ko+pi(lyso))hek_1.tif
- __MACOSX/Figure 5/Quantification 5E and 5F/5E/._zilei2024-09-27Lyset(wt g3ko wt+pi g3ko+pi(golgi)wt g3ko wt+pi g3ko+pi(lyso))hek_1.tif
- Figure 5/Quantification 5E and 5F/5E/Sabrina 2024-02-22 15h39m10s.tif
- __MACOSX/Figure 5/Quantification 5E and 5F/5E/._Sabrina 2024-02-22 15h39m10s.tif
- Figure 5/Quantification 5E and 5F/5E/zilei2024-08-27lyset(wt g3ko wt+pi g3ko+pi(golgi)wt g3ko wt+pi g3ko+pi(lyso))hek_1.tif
- __MACOSX/Figure 5/Quantification 5E and 5F/5E/._zilei2024-08-27lyset(wt g3ko wt+pi g3ko+pi(golgi)wt g3ko wt+pi g3ko+pi(lyso))hek_1.tif
- Figure 5/Quantification 5E and 5F/5E/Sabrina 2024-09-28 15h50m20s.tif
- __MACOSX/Figure 5/Quantification 5E and 5F/5E/._Sabrina 2024-09-28 15h50m20s.tif
