# Supplementary material for: GOLPH3 and GOLPH3L maintain Golgi localization of LYSET and a functional mannose 6-phosphate transport pathway
Source: EMBO J. 2024 Nov 25;43(24):6264–90. doi: 10.1038/s44318-024-00305-z (PMC11649813; doi:10.1038/s44318-024-00305-z)
Supplement: Supplementary file 8 — Source data Fig. 5 [file 44318_2024_305_MOESM8_ESM.zip › Figure 5/Quantification 5E and 5F/quantification subcellular fractionation.xltx]

## Sheet: HEK293
GNPTA	240222											240928										240826
1	0.033	1409.58	894	3256	406.516			KO	20k		1	0.026	2853.39	1435	4502	1644.45	1.81676	treated/untreated	100k	WT		1	0.029	21691.5	3316	65535	19347.9	0.889031	treated/untreated	100k	WT
2	0.033	1375.52	875	2815	372.457			WT	20k		2	0.026	1513.35	1305	2048	304.421	0.598428	treated/untreated	100k	KO		2	0.029	2643.81	2221	4482	300.218	0.993365	treated/untreated	100k	KO
3	0.033	1338.23	904	2933	335.163	1.21289	treated/untreated	KO	20k		3	0.026	4196.52	1793	9027	2987.58			100k	WT		3	0.029	19544.5	3399	65535	17200.9			100k	WT
4	0.033	1343.99	903	2943	340.925	1.09249	treated/untreated	WT	20k		4	0.026	1391.11	1222	1755	182.174			100k	KO		4	0.029	2641.82	2205	4237	298.226			100k	KO
5	0.033	1680.72	1064	2505	677.657			KO	100k		5	0.026	2037.34	1292	2960	828.404	0.685346	treated/untreated	20k	WT		5	0.029	6985.13	2727	23535	4641.54	1.04366	treated/untreated	20k	WT
6	0.033	4297.68	979	13732	3294.61			WT	100k		6	0.026	1253.13	1099	1453	44.195	1.13592	treated/untreated	20k	KO		6	0.029	2669.46	2028	4587	325.867	1.99432	treated/untreated	20k	KO
7	0.033	2344.15	1271	4787	1341.08	0.505305	treated/untreated	KO	100k		7	0.026	1776.68	1095	3932	567.743			20k	WT		7	0.029	7187.77	2366	24276	4844.18			20k	WT
8	0.033	2650.91	973	9189	1647.85	1.99934	treated/untreated	WT	100k		8	0.026	1259.13	1072	1609	50.202			20k	KO		8	0.029	2993.48	2391	4192	649.883			20k	KO
9	0.033	1003.06	774	1359							9	0.026	1208.93	1049	1410							9	0.029	2343.59	2052	3162
LYSET
												240927										240827
1	0.02	23374.2	3529	54595	22420.9	0.727216	treated/untreated	100k	WT		1	0.042	19412	1860	53264	18495	1.22633	treated/untreated	100k	WT		1	0.049	20107.9	2393	51731	19270.2	1.02808	treated/untreated	100k	WT
2	0.02	5516.42	1539	12093	4563.1	1.08877	treated/untreated	100k	KO		2	0.042	4978.65	1702	12169	4061.59	0.653687	treated/untreated	100k	KO		2	0.049	2968.04	1212	9796	2130.27	1.32159	treated/untreated	100k	KO
3	0.02	17258.2	4097	28405	16304.8			100k	WT		3	0.042	23598	2251	64306	22680.9			100k	WT		3	0.049	20649	1457	62941	19811.2			100k	WT
4	0.02	5921.51	2158	9718	4968.19			100k	KO		4	0.031	3572.07	1658	7158	2655.01			100k	KO		4	0.049	3653.12	1224	19465	2815.35			100k	KO
5	0.02	6373.96	2264	12724	5420.64	1.29037	treated/untreated	20k	WT		5	0.031	16445.1	1568	42170	15528.1	1.23251	treated/untreated	20k	WT		5	0.049	11103.6	1338	35243	10265.8	1.12135	treated/untreated	20k	WT
6	0.02	3550.46	1354	6062	2597.14	11.6856	treated/untreated	20k	KO		6	0.031	5973.32	2254	14339	5056.26	5.10812	treated/untreated	20k	KO		6	0.049	3792.46	1374	10729	2954.69	4.7928	treated/untreated	20k	KO
7	0.02	7947.96	975	15459	6994.64			20k	WT		7	0.031	20055.6	5017	44127	19138.5			20k	WT		7	0.049	12349.4	1859	29399	11511.6			20k	WT
8	0.02	31302.5	2158	64968	30349.1			20k	KO		8	0.031	26745	5361	55324	25828			20k	KO		8	0.049	14999	1569	36718	14161.2			20k	KO
9	0.02	953.319	756	1595							9	0.031	917.061	836	1041							9	0.049	837.774	780	920

## Sheet: HAP1
240214_GNPTA									240822								240826
1	0.019	9880.56	2596	21892	8462.73	0.920108		1	0.025	34943.5	6883	65535	30211	0.592335		1	0.036	13290.5	4223	53759	9754.84	2.56853
2	0.019	3169.21	1685	10947	1751.39	0.576645		2	0.025	6645.32	5197	10704	1912.83	0.964755		2	0.036	4203.48	2077	6505	667.782	2.15037
3	0.019	9204.45	3106	21564	7786.63			3	0.025	22627.5	6406	65535	17895			3	0.036	28591.3	4412	65535	25055.6
4	0.019	2427.75	1618	3508	1009.93			4	0.025	6577.9	4794	9535	1845.41			4	0.036	4971.68	3685	7469	1435.98
5	0.019	2606.37	1164	5619	1188.55	0.926654		5	0.025	32332.7	6410	65535	27600.2	0.882557		5	0.036	25767.1	3787	65535	22231.4	1.04943
6	0.019	2110.17	1639	2715	692.349	3.43705		6	0.025	6135.33	4376	11375	1402.84	2.22037		6	0.036	5565.18	3698	14175	2029.49	1.41125
7	0.019	2519.2	1540	4552	1101.37			7	0.025	29091.3	6995	65535	24358.8			7	0.036	26866.1	4369	65535	23330.4
8	0.019	3797.46	2467	8749	2379.64			8	0.025	7847.32	5063	14240	3114.82			8	0.036	6399.8	3445	14531	2864.1
9	0.019	1417.82	1265	1654				9	0.025	4732.49	4139	6528				9	0.036	3535.7	2399	9294
LYSET
1	0.045	23049.2	1708	65022	21795.2	1.11592		1	0.045	19566	1844	55403	18563.9	0.96234		1	0.046	8888.5	1109	31865	7930.42	1.33879
2	0.045	5846.26	1730	14755	4592.26	1.33389		2	0.045	4941.88	1098	12959	3939.79	1.00941		2	0.046	4110.64	1111	10800	3152.56	0.799583
3	0.045	25575.8	2067	59741	24321.8			3	0.045	18866.9	1949	56251	17864.8			3	0.046	11575.2	1260	41325	10617.1
4	0.045	7379.54	1158	19635	6125.54			4	0.045	4978.96	1288	12537	3976.88			4	0.046	3478.81	1051	8486	2520.73
5	0.045	17476.9	3153	47972	16222.9	0.712283		5	0.045	18729.1	2041	50964	17727	1.09243		5	0.046	14165.9	1262	43207	13207.8	1.12526
6	0.045	4941.96	1321	11756	3687.96	5.72704		6	0.045	14684.9	2268	32561	13682.9	2.18966		6	0.046	12308.1	1877	31665	11350	2.16256
7	0.045	12809.3	3453	29074	11555.3			7	0.045	20367.6	2517	51501	19365.5			7	0.046	15820.2	1817	43162	14862.1
8	0.045	22375.1	1875	54567	21121.1			8	0.045	30962.8	3473	65535	29960.8			8	0.046	25503.2	3941	62306	24545.1
9	0.045	1074.5	939	1254				9	0.045	1002.09	907	1185				9	0.046	958.078	872	1168
