# Supplementary material for: GOLPH3 and GOLPH3L maintain Golgi localization of LYSET and a functional mannose 6-phosphate transport pathway
Source: EMBO J. 2024 Nov 25;43(24):6264–90. doi: 10.1038/s44318-024-00305-z (PMC11649813; doi:10.1038/s44318-024-00305-z)
Supplement: Supplementary file 9 — Source data Fig. 6 [file 44318_2024_305_MOESM9_ESM.zip]

Archive with 43 entries (34 files):
- Figure 6/
- Figure 6/6F/
- Figure 6/6F/source data LYSET long exp..tif
- Figure 6/6F/source data Calnexin for LYSET.tif
- Figure 6/6F/source data CTS C.tif
- Figure 6/6F/source data HEX B.tif
- Figure 6/6F/source data calnexin for CTS C.tif
- Figure 6/6F/source data Calnexin for HEX B.tif
- Figure 6/6F/source data LYSET short exp..tif
- Figure 6/6A/
- Figure 6/6A/source data LYSET long exp..tif
- Figure 6/6A/source data Calnexin.tif
- Figure 6/6A/source data GOLPH3.tif
- Figure 6/6A/source data LYSET short exp..tif
- Figure 6/6A/source data COPB.tif
- Figure 6/.DS_Store
- __MACOSX/
- __MACOSX/Figure 6/
- __MACOSX/Figure 6/._.DS_Store
- Figure 6/6B/
- Figure 6/6B/.DS_Store
- __MACOSX/Figure 6/6B/
- __MACOSX/Figure 6/6B/._.DS_Store
- Figure 6/6B/myc.tif
- __MACOSX/Figure 6/6B/._myc.tif
- Figure 6/6B/Flag.tif
- __MACOSX/Figure 6/6B/._Flag.tif
- Figure 6/6B/Golph3.tif
- __MACOSX/Figure 6/6B/._Golph3.tif
- Figure 6/6B/GNPT-alpha.tif
- __MACOSX/Figure 6/6B/._GNPT-alpha.tif
- Figure 6/6E/
- Figure 6/6E/source data LYSET long exp..tif
- Figure 6/6E/source data HEX B.tif
- Figure 6/6E/source data no stain for Hex B, CTS L.tif
- Figure 6/6E/source data no stain for LYSET.tif
- Figure 6/6E/source data LYSET short exp..tif
- Figure 6/6E/source data CTSL.tif
- Figure 6/6C/
- Figure 6/6C/source data LYSET long exp..tif
- Figure 6/6C/source data Calnexin.tif
- Figure 6/6C/source data LYSET short exp..tif
- Figure 6/6C/source data GFP.tif
