# Supplementary material for: GOLPH3 and GOLPH3L maintain Golgi localization of LYSET and a functional mannose 6-phosphate transport pathway
Source: EMBO J. 2024 Nov 25;43(24):6264–90. doi: 10.1038/s44318-024-00305-z (PMC11649813; doi:10.1038/s44318-024-00305-z)
Supplement: Supplementary file 10 — Source data for Expanded View [file 44318_2024_305_MOESM10_ESM.zip]

Archive with 26 entries (19 files):
- Figure EV1/
- Figure EV1/.DS_Store
- __MACOSX/
- __MACOSX/Figure EV1/
- __MACOSX/Figure EV1/._.DS_Store
- Figure EV1/EV1G/
- Figure EV1/EV1G/2) myc-actin.tif
- __MACOSX/Figure EV1/EV1G/
- __MACOSX/Figure EV1/EV1G/._2) myc-actin.tif
- Figure EV1/EV1G/1) myc-actin.tif
- __MACOSX/Figure EV1/EV1G/._1) myc-actin.tif
- Figure EV1/EV1F/
- Figure EV1/EV1F/COPB shorter exposure 16bit original 20240313_162823-01_Ch_Chemi.tif
- Figure EV1/EV1F/COPB 16bit original 20240313_162823-25_Ch_Chemi.tif
- __MACOSX/Figure EV1/EV1F/
- __MACOSX/Figure EV1/EV1F/._COPB 16bit original 20240313_162823-25_Ch_Chemi.tif
- Figure EV1/EV1F/LYSET 8bit annotated 20240313_161855-12_Ch_Chemi-01.tif
- __MACOSX/Figure EV1/EV1F/._LYSET 8bit annotated 20240313_161855-12_Ch_Chemi-01.tif
- Figure EV1/EV1F/COPB 8bit annotated 20240313_162823-25_Ch_Chemi-01.tif
- __MACOSX/Figure EV1/EV1F/._COPB 8bit annotated 20240313_162823-25_Ch_Chemi-01.tif
- Figure EV1/EV1F/LYSET 16bit original 20240313_161855-12_Ch_Chemi.tif
- __MACOSX/Figure EV1/EV1F/._LYSET 16bit original 20240313_161855-12_Ch_Chemi.tif
- Figure EV1/EV1F/GOLPH3 16bit original 20240313_163740-02_Ch_Chemi.tif
- __MACOSX/Figure EV1/EV1F/._GOLPH3 16bit original 20240313_163740-02_Ch_Chemi.tif
- Figure EV1/EV1F/GOLPH3 8bit annotated 20240313_163740-02_Ch_Chemi-01.tif
- __MACOSX/Figure EV1/EV1F/._GOLPH3 8bit annotated 20240313_163740-02_Ch_Chemi-01.tif
